# Supplementary material for: Sex-biased gene expression in the developing brain: implications for autism spectrum disorders
Source: Mol Autism. 2013 May 7;4:10. doi: 10.1186/2040-2392-4-10 (PMC3653724; doi:10.1186/2040-2392-4-10)
Supplement: Additional file 1 — Supplementary data tables. Table S1 presenting genes differentially expressed by sex used for this analysis. Table S2 presenting gene ontology results from DAVID analysis of female genes. Table S3 presenting gene ontology results from DAVID analysis of male genes. Table S4 presenting results from Ingenuity Pathways Analysis of male genes. Table S5 presenting results from Ingenuity Pathways Analysis of female genes. Table S6 presenting results from GeneGo analysis of male genes. Table S7 presenting results from GeneGo analysis of female genes. Table S8 presenting DAVID analysis of all AutKB Genes. Table S9 presenting expression and inherited ASD candidate gene sets. Table S10 presenting expression set DAVID enrichment results. Table S11 presenting inherited set DAVID enrichment results. [file 2040-2392-4-10-S1.xls]

## Sheet: 1 Sex-Biased Genes Analyzed
Supplementary Table 1. Genes discovered to be differentially expressed by sex, and their brain region and developmental time point (Reproduced from Kang et al, Supplementary Table 7)
Gene symbol	Chromosome	Sex-biased	Brain Region	Developmental Time Window		Summarized Aggregate Lists
LOC554203	chrX	Female	OFC	Prenatal			Female Enriched		Male Enriched
		Female	DFC	Prenatal		1	LOC554203		DDX3Y
		Female	DFC	Prenatal & Postnatal		2	ZFX		NLGN4Y
		Female	DFC	Prenatal & Postnatal		3	C3orf62		RPS4Y1
		Female	MFC	Prenatal		4	HDHD1A		USP9Y
		Female	MFC	Prenatal		5	FLJ35409		UTY
		Female	MFC	Prenatal		6	CEP135		EIF1AY
		Female	MFC	Prenatal		7	FAM190A		ZFY
		Female	M1C	Prenatal		8	TET2		PCDH11Y
		Female	STC	Prenatal		9	DKFZP586I1420		TTTY10
		Female	STC	Prenatal		10	KIF16B		CYorf15B
		Female	STC	Prenatal & Postnatal		11	C1orf62		PRKY
		Female	STC	Prenatal & Postnatal		12	DUSP5P		TMSB4Y
		Female	V1C	Prenatal		13	S100A10		COL1A2
		Female	V1C	Prenatal		14	SCN9A		TTTY14
		Female	V1C	Prenatal & Postnatal		15	PPP1R2		COL3A1
		Female	V1C	Prenatal & Postnatal		16	NKTR		IGF2
		Female	V1C	Prenatal & Postnatal		17	NR3C2		IGF2
		Female	HIP	Prenatal		18	KHDRBS2		OLFML3
		Female	HIP	Prenatal		19	KIAA1009		C7orf58
		Female	AMY	Prenatal & Postnatal		20	GNG11		COLEC12
		Female	STR	Prenatal		21	ZNF804B		EDNRA
ZFX	chrX	Female	OFC	Prenatal & Postnatal		22	PLXNA4		LYVE1
		Female	OFC	Prenatal & Postnatal		23	CCDC146		BGN
		Female	DFC	Prenatal & Postnatal		24	CSMD3		LUM
		Female	DFC	Prenatal & Postnatal		25	CAPRIN2		COL1A1
		Female	VFC	Prenatal & Postnatal		26	ARGLU1		TYROBP
		Female	VFC	Prenatal & Postnatal		27	OSGEP		CALD1
		Female	VFC	Prenatal & Postnatal		28	HYDIN		SDC2
		Female	MFC	Prenatal & Postnatal		29	LUC7L		FZD8
		Female	S1C	Prenatal & Postnatal		30	ARL17P1		RNASE1
		Female	S1C	Prenatal & Postnatal		31	FAM106A		ISLR
		Female	S1C	Postnatal		32	USP6		CYBB
		Female	IPC	Prenatal & Postnatal		33	ZNF793		MSN
		Female	IPC	Prenatal & Postnatal		34	ZNF337		ZIC1
		Female	A1C	Prenatal & Postnatal		35	PCSK2		SPARC
		Female	STC	Prenatal & Postnatal		36	MCM3APAS		COX7A2
		Female	STC	Prenatal & Postnatal		37	RIBC1		HIST1H2BK
		Female	STC	Prenatal & Postnatal		38			HIST1H4D
		Female	STC	Postnatal		39			SERPINB9
		Female	V1C	Prenatal & Postnatal		40			PDK4
		Female	V1C	Prenatal & Postnatal		41			BAMBI
		Female	HIP	Prenatal		42			FOLR2
C3orf62	chr3	Female	DFC	Prenatal		43			NPC2
		Female	MFC	Prenatal		44			CRABP1
		Female	MFC	Prenatal		45			LGALS3BP
HDHD1A	chrX	Female	OFC	Postnatal & Adult		46			SLC9A3R1
		Female	M1C	Postnatal & Adult		47			C3
		Female	S1C	Postnatal & Adult		48			CBR1
FLJ35409	chr1	Female	DFC	Prenatal		49			LGALS1
		Female	MFC	Prenatal		50			TIMP1
CEP135	chr4	Female	IPC	Prenatal		51			CD53
		Female	A1C	Prenatal		52			CFH
FAM190A	chr4	Female	A1C	Prenatal		53			PRRX1
		Female	STC	Prenatal		54			MFAP2
TET2	chr4	Female	DFC	Prenatal		55			LAPTM5
		Female	STC	Prenatal		56			DHRS3
DKFZP586I1420	chr7	Female	OFC	Prenatal		57			ACTG2
		Female	MFC	Prenatal		58			GYPC
KIF16B	chr20	Female	DFC	Prenatal		59			CYBRD1
		Female	A1C	Prenatal		60			WIPF1
C1orf62	chr1	Female	DFC	Prenatal		61			CLDN11
DUSP5P	chr1	Female	MFC	Prenatal		62			TM4SF1
S100A10	chr1	Female	MFC	Prenatal		63			CX3CR1
SCN9A	chr2	Female	A1C	Prenatal		64			P2RY12
PPP1R2	chr3	Female	STC	Prenatal		65			NEUROG2
NKTR	chr3	Female	STR	Prenatal		66			TET2
NR3C2	chr4	Female	MFC	Prenatal		67			KCNIP4
KHDRBS2	chr6	Female	DFC	Prenatal		68			CSF1R
KIAA1009	chr6	Female	A1C	Prenatal		69			SEPP1
GNG11	chr7	Female	M1C	Adult		70			IQGAP2
ZNF804B	chr7	Female	A1C	Prenatal		71			LIFR
PLXNA4	chr7	Female	STC	Prenatal		72			MEGF10
CCDC146	chr7	Female	HIP	Prenatal		73			SNCAIP
CSMD3	chr8	Female	DFC	Prenatal		74			CTGF
CAPRIN2	chr12	Female	DFC	Prenatal		75			EZR
ARGLU1	chr13	Female	DFC	Prenatal		76			HIST1H1A
OSGEP	chr14	Female	DFC	Prenatal		77			HIST1H2BB
HYDIN	chr16	Female	DFC	Prenatal		78			HIST1H2BC
LUC7L	chr16	Female	DFC	Prenatal		79			HIST1H3F
ARL17P1	chr17	Female	DFC	Prenatal		80			HIST1H4A
FAM106A	chr17	Female	DFC	Prenatal		81			HIST1H4B
USP6	chr17	Female	DFC	Prenatal		82			HIST1H4C
ZNF793	chr19	Female	MFC	Prenatal		83			HIST1H4F
ZNF337	chr20	Female	DFC	Prenatal		84			AIF1
PCSK2	chr20	Female	MFC	Prenatal		85			GLO1
MCM3APAS	chr21	Female	DFC	Prenatal		86			EEPD1
RIBC1	chrX	Female	HIP	Prenatal		87			CEBPD
						88			LY6E
DDX3Y	chrY	Male	OFC	Prenatal		89			ANXA1
		Male	OFC	Prenatal		90			OGN
		Male	OFC	Prenatal & Postnatal		91			PTGDS
		Male	OFC	Prenatal & Postnatal		92			CKS2
		Male	OFC	Prenatal & Postnatal		93			GSN
		Male	OFC	Prenatal & Postnatal		94			STOM
		Male	OFC	Postnatal		95			ITIH2
		Male	OFC	Postnatal & Adult		96			ITIH5
		Male	OFC	Postnatal & Adult		97			ACTA2
		Male	OFC	Postnatal & Adult		98			TSPAN15
		Male	DFC	Prenatal		99			ITPRIP
		Male	DFC	Prenatal		100			VIM
		Male	DFC	Prenatal & Postnatal		101			CTSC
		Male	DFC	Prenatal & Postnatal		102			H2AFX
		Male	DFC	Prenatal & Postnatal		103			PARVA
		Male	DFC	Prenatal & Postnatal		104			RCOR2
		Male	DFC	Postnatal		105			SERPINH1
		Male	DFC	Postnatal & Adult		106			ARHGDIB
		Male	DFC	Postnatal & Adult		107			ASCL1
		Male	DFC	Postnatal & Adult		108			ALOX5AP
		Male	VFC	Prenatal		109			LPAR6
		Male	VFC	Prenatal		110			PARP4
		Male	VFC	Prenatal & Postnatal		111			FBLN5
		Male	VFC	Prenatal & Postnatal		112			KIAA1199
		Male	VFC	Prenatal & Postnatal		113			EMP2
		Male	VFC	Prenatal & Postnatal		114			ZNF423
		Male	VFC	Postnatal		115			LSMD1
		Male	VFC	Postnatal & Adult		116			EMP3
		Male	VFC	Postnatal & Adult		117			EHD2
		Male	VFC	Postnatal & Adult		118			UQCR
		Male	MFC	Prenatal		119			JAG1
		Male	MFC	Prenatal		120			PREX1
		Male	MFC	Prenatal & Postnatal		121			MYL9
		Male	MFC	Prenatal & Postnatal		122			PLTP
		Male	MFC	Prenatal & Postnatal		123			TSPAN6
		Male	MFC	Prenatal & Postnatal
		Male	MFC	Postnatal
		Male	MFC	Postnatal & Adult
		Male	MFC	Postnatal & Adult
		Male	MFC	Postnatal & Adult
		Male	M1C	Prenatal
		Male	M1C	Prenatal
		Male	M1C	Prenatal & Postnatal
		Male	M1C	Prenatal & Postnatal
		Male	M1C	Prenatal & Postnatal
		Male	M1C	Prenatal & Postnatal
		Male	M1C	Postnatal
		Male	M1C	Postnatal & Adult
		Male	M1C	Postnatal & Adult
		Male	M1C	Postnatal & Adult
		Male	S1C	Prenatal
		Male	S1C	Prenatal
		Male	S1C	Prenatal & Postnatal
		Male	S1C	Prenatal & Postnatal
		Male	S1C	Prenatal & Postnatal
		Male	S1C	Prenatal & Postnatal
		Male	S1C	Postnatal
		Male	S1C	Postnatal & Adult
		Male	S1C	Postnatal & Adult
		Male	S1C	Postnatal & Adult
		Male	IPC	Prenatal
		Male	IPC	Prenatal
		Male	IPC	Prenatal & Postnatal
		Male	IPC	Prenatal & Postnatal
		Male	IPC	Prenatal & Postnatal
		Male	IPC	Prenatal & Postnatal
		Male	IPC	Postnatal
		Male	IPC	Postnatal & Adult
		Male	IPC	Postnatal & Adult
		Male	IPC	Postnatal & Adult
		Male	A1C	Prenatal
		Male	A1C	Prenatal
		Male	A1C	Prenatal & Postnatal
		Male	A1C	Prenatal & Postnatal
		Male	A1C	Prenatal & Postnatal
		Male	A1C	Prenatal & Postnatal
		Male	A1C	Postnatal
		Male	A1C	Postnatal & Adult
		Male	A1C	Postnatal & Adult
		Male	A1C	Postnatal & Adult
		Male	STC	Prenatal
		Male	STC	Prenatal
		Male	STC	Prenatal & Postnatal
		Male	STC	Prenatal & Postnatal
		Male	STC	Prenatal & Postnatal
		Male	STC	Prenatal & Postnatal
		Male	STC	Postnatal
		Male	STC	Postnatal & Adult
		Male	STC	Postnatal & Adult
		Male	STC	Postnatal & Adult
		Male	ITC	Prenatal
		Male	ITC	Prenatal
		Male	ITC	Prenatal & Postnatal
		Male	ITC	Prenatal & Postnatal
		Male	ITC	Prenatal & Postnatal
		Male	ITC	Prenatal & Postnatal
		Male	ITC	Postnatal
		Male	ITC	Postnatal & Adult
		Male	ITC	Postnatal & Adult
		Male	ITC	Postnatal & Adult
		Male	V1C	Prenatal
		Male	V1C	Prenatal
		Male	V1C	Prenatal & Postnatal
		Male	V1C	Prenatal & Postnatal
		Male	V1C	Prenatal & Postnatal
		Male	V1C	Prenatal & Postnatal
		Male	V1C	Postnatal
		Male	V1C	Postnatal & Adult
		Male	V1C	Postnatal & Adult
		Male	V1C	Postnatal & Adult
		Male	HIP	Prenatal
		Male	HIP	Prenatal
		Male	HIP	Prenatal & Postnatal
		Male	HIP	Prenatal & Postnatal
		Male	HIP	Prenatal & Postnatal
		Male	HIP	Prenatal & Postnatal
		Male	HIP	Postnatal
		Male	HIP	Postnatal & Adult
		Male	HIP	Postnatal & Adult
		Male	HIP	Postnatal & Adult
		Male	AMY	Prenatal
		Male	AMY	Prenatal
		Male	AMY	Prenatal & Postnatal
		Male	AMY	Prenatal & Postnatal
		Male	AMY	Prenatal & Postnatal
		Male	AMY	Prenatal & Postnatal
		Male	AMY	Postnatal
		Male	AMY	Postnatal & Adult
		Male	AMY	Postnatal & Adult
		Male	AMY	Postnatal & Adult
		Male	STR	Prenatal
		Male	STR	Prenatal
		Male	STR	Prenatal & Postnatal
		Male	STR	Prenatal & Postnatal
		Male	STR	Prenatal & Postnatal
		Male	STR	Prenatal & Postnatal
		Male	STR	Postnatal
		Male	STR	Postnatal & Adult
		Male	STR	Postnatal & Adult
		Male	STR	Postnatal & Adult
		Male	MD	Prenatal
		Male	MD	Prenatal
		Male	MD	Prenatal & Postnatal
		Male	MD	Prenatal & Postnatal
		Male	MD	Prenatal & Postnatal
		Male	MD	Prenatal & Postnatal
		Male	MD	Postnatal
		Male	MD	Postnatal & Adult
		Male	MD	Postnatal & Adult
		Male	MD	Postnatal & Adult
		Male	CBC	Prenatal
		Male	CBC	Prenatal
		Male	CBC	Prenatal & Postnatal
		Male	CBC	Prenatal & Postnatal
		Male	CBC	Prenatal & Postnatal
		Male	CBC	Prenatal & Postnatal
		Male	CBC	Postnatal
		Male	CBC	Postnatal & Adult
		Male	CBC	Postnatal & Adult
		Male	CBC	Postnatal & Adult
NLGN4Y	chrY	Male	OFC	Prenatal
		Male	OFC	Prenatal
		Male	OFC	Prenatal & Postnatal
		Male	OFC	Prenatal & Postnatal
		Male	OFC	Prenatal & Postnatal
		Male	OFC	Prenatal & Postnatal
		Male	OFC	Postnatal
		Male	OFC	Postnatal & Adult
		Male	OFC	Postnatal & Adult
		Male	OFC	Postnatal & Adult
		Male	DFC	Prenatal
		Male	DFC	Prenatal
		Male	DFC	Prenatal & Postnatal
		Male	DFC	Prenatal & Postnatal
		Male	DFC	Prenatal & Postnatal
		Male	DFC	Prenatal & Postnatal
		Male	DFC	Postnatal
		Male	DFC	Postnatal & Adult
		Male	DFC	Postnatal & Adult
		Male	DFC	Postnatal & Adult
		Male	VFC	Prenatal
		Male	VFC	Prenatal
		Male	VFC	Prenatal & Postnatal
		Male	VFC	Prenatal & Postnatal
		Male	VFC	Prenatal & Postnatal
		Male	VFC	Prenatal & Postnatal
		Male	VFC	Postnatal
		Male	VFC	Postnatal & Adult
		Male	VFC	Postnatal & Adult
		Male	VFC	Postnatal & Adult
		Male	MFC	Prenatal
		Male	MFC	Prenatal
		Male	MFC	Prenatal & Postnatal
		Male	MFC	Prenatal & Postnatal
		Male	MFC	Prenatal & Postnatal
		Male	MFC	Prenatal & Postnatal
		Male	MFC	Postnatal
		Male	MFC	Postnatal & Adult
		Male	MFC	Postnatal & Adult
		Male	MFC	Postnatal & Adult
		Male	M1C	Prenatal
		Male	M1C	Prenatal
		Male	M1C	Prenatal & Postnatal
		Male	M1C	Prenatal & Postnatal
		Male	M1C	Prenatal & Postnatal
		Male	M1C	Prenatal & Postnatal
		Male	M1C	Postnatal
		Male	M1C	Postnatal & Adult
		Male	M1C	Postnatal & Adult
		Male	M1C	Postnatal & Adult
		Male	S1C	Prenatal
		Male	S1C	Prenatal
		Male	S1C	Prenatal & Postnatal
		Male	S1C	Prenatal & Postnatal
		Male	S1C	Prenatal & Postnatal
		Male	S1C	Prenatal & Postnatal
		Male	S1C	Postnatal
		Male	S1C	Postnatal & Adult
		Male	S1C	Postnatal & Adult
		Male	S1C	Postnatal & Adult
		Male	IPC	Prenatal
		Male	IPC	Prenatal
		Male	IPC	Prenatal & Postnatal
		Male	IPC	Prenatal & Postnatal
		Male	IPC	Prenatal & Postnatal
		Male	IPC	Prenatal & Postnatal
		Male	IPC	Postnatal
		Male	IPC	Postnatal & Adult
		Male	IPC	Postnatal & Adult
		Male	IPC	Postnatal & Adult
		Male	A1C	Prenatal
		Male	A1C	Prenatal
		Male	A1C	Prenatal & Postnatal
		Male	A1C	Prenatal & Postnatal
		Male	A1C	Prenatal & Postnatal
		Male	A1C	Prenatal & Postnatal
		Male	A1C	Postnatal
		Male	A1C	Postnatal & Adult
		Male	A1C	Postnatal & Adult
		Male	A1C	Postnatal & Adult
		Male	STC	Prenatal
		Male	STC	Prenatal
		Male	STC	Prenatal & Postnatal
		Male	STC	Prenatal & Postnatal
		Male	STC	Prenatal & Postnatal
		Male	STC	Prenatal & Postnatal
		Male	STC	Postnatal
		Male	STC	Postnatal & Adult
		Male	STC	Postnatal & Adult
		Male	STC	Postnatal & Adult
		Male	ITC	Prenatal
		Male	ITC	Prenatal
		Male	ITC	Prenatal & Postnatal
		Male	ITC	Prenatal & Postnatal
		Male	ITC	Prenatal & Postnatal
		Male	ITC	Prenatal & Postnatal
		Male	ITC	Postnatal
		Male	ITC	Postnatal & Adult
		Male	ITC	Postnatal & Adult
		Male	ITC	Postnatal & Adult
		Male	V1C	Prenatal
		Male	V1C	Prenatal
		Male	V1C	Prenatal & Postnatal
		Male	V1C	Prenatal & Postnatal
		Male	V1C	Prenatal & Postnatal
		Male	V1C	Prenatal & Postnatal
		Male	V1C	Postnatal
		Male	V1C	Postnatal & Adult
		Male	V1C	Postnatal & Adult
		Male	V1C	Postnatal & Adult
		Male	HIP	Prenatal
		Male	HIP	Prenatal
		Male	HIP	Prenatal & Postnatal
		Male	HIP	Prenatal & Postnatal
		Male	HIP	Prenatal & Postnatal
		Male	HIP	Prenatal & Postnatal
		Male	HIP	Postnatal
		Male	HIP	Postnatal & Adult
		Male	HIP	Postnatal & Adult
		Male	HIP	Postnatal & Adult
		Male	AMY	Prenatal
		Male	AMY	Prenatal
		Male	AMY	Prenatal & Postnatal
		Male	AMY	Prenatal & Postnatal
		Male	AMY	Prenatal & Postnatal
		Male	AMY	Prenatal & Postnatal
		Male	AMY	Postnatal
		Male	AMY	Postnatal & Adult
		Male	AMY	Postnatal & Adult
		Male	AMY	Postnatal & Adult
		Male	STR	Prenatal
		Male	STR	Prenatal
		Male	STR	Prenatal & Postnatal
		Male	STR	Prenatal & Postnatal
		Male	STR	Prenatal & Postnatal
		Male	STR	Prenatal & Postnatal
		Male	STR	Postnatal
		Male	STR	Postnatal & Adult
		Male	STR	Postnatal & Adult
		Male	STR	Postnatal & Adult
		Male	MD	Prenatal
		Male	MD	Prenatal
		Male	MD	Prenatal & Postnatal
		Male	MD	Prenatal & Postnatal
		Male	MD	Prenatal & Postnatal
		Male	MD	Prenatal & Postnatal
		Male	MD	Postnatal
		Male	MD	Postnatal & Adult
		Male	MD	Postnatal & Adult
		Male	MD	Postnatal & Adult
		Male	CBC	Prenatal
		Male	CBC	Prenatal
		Male	CBC	Prenatal & Postnatal
		Male	CBC	Prenatal & Postnatal
		Male	CBC	Prenatal & Postnatal
		Male	CBC	Prenatal & Postnatal
		Male	CBC	Postnatal
		Male	CBC	Postnatal & Adult
		Male	CBC	Postnatal & Adult
		Male	CBC	Postnatal & Adult
RPS4Y1	chrY	Male	OFC	Prenatal
		Male	OFC	Prenatal
		Male	OFC	Prenatal & Postnatal
		Male	OFC	Prenatal & Postnatal
		Male	OFC	Prenatal & Postnatal
		Male	OFC	Prenatal & Postnatal
		Male	OFC	Postnatal
		Male	OFC	Postnatal & Adult
		Male	OFC	Postnatal & Adult
		Male	OFC	Postnatal & Adult
		Male	DFC	Prenatal
		Male	DFC	Prenatal
		Male	DFC	Prenatal & Postnatal
		Male	DFC	Prenatal & Postnatal
		Male	DFC	Prenatal & Postnatal
		Male	DFC	Prenatal & Postnatal
		Male	DFC	Postnatal
		Male	DFC	Postnatal & Adult
		Male	DFC	Postnatal & Adult
		Male	DFC	Postnatal & Adult
		Male	VFC	Prenatal
		Male	VFC	Prenatal
		Male	VFC	Prenatal & Postnatal
		Male	VFC	Prenatal & Postnatal
		Male	VFC	Prenatal & Postnatal
		Male	VFC	Prenatal & Postnatal
		Male	VFC	Postnatal
		Male	VFC	Postnatal & Adult
		Male	VFC	Postnatal & Adult
		Male	VFC	Postnatal & Adult
		Male	MFC	Prenatal
		Male	MFC	Prenatal
		Male	MFC	Prenatal & Postnatal
		Male	MFC	Prenatal & Postnatal
		Male	MFC	Prenatal & Postnatal
		Male	MFC	Prenatal & Postnatal
		Male	MFC	Postnatal
		Male	MFC	Postnatal & Adult
		Male	MFC	Postnatal & Adult
		Male	MFC	Postnatal & Adult
		Male	M1C	Prenatal
		Male	M1C	Prenatal
		Male	M1C	Prenatal & Postnatal
		Male	M1C	Prenatal & Postnatal
		Male	M1C	Prenatal & Postnatal
		Male	M1C	Prenatal & Postnatal
		Male	M1C	Postnatal
		Male	M1C	Postnatal & Adult
		Male	M1C	Postnatal & Adult
		Male	M1C	Postnatal & Adult
		Male	S1C	Prenatal
		Male	S1C	Prenatal
		Male	S1C	Prenatal & Postnatal
		Male	S1C	Prenatal & Postnatal
		Male	S1C	Prenatal & Postnatal
		Male	S1C	Prenatal & Postnatal
		Male	S1C	Postnatal
		Male	S1C	Postnatal & Adult
		Male	S1C	Postnatal & Adult
		Male	S1C	Postnatal & Adult
		Male	IPC	Prenatal
		Male	IPC	Prenatal
		Male	IPC	Prenatal & Postnatal
		Male	IPC	Prenatal & Postnatal
		Male	IPC	Prenatal & Postnatal
		Male	IPC	Prenatal & Postnatal
		Male	IPC	Postnatal
		Male	IPC	Postnatal & Adult
		Male	IPC	Postnatal & Adult
		Male	IPC	Postnatal & Adult
		Male	A1C	Prenatal
		Male	A1C	Prenatal
		Male	A1C	Prenatal & Postnatal
		Male	A1C	Prenatal & Postnatal
		Male	A1C	Prenatal & Postnatal
		Male	A1C	Prenatal & Postnatal
		Male	A1C	Postnatal
		Male	A1C	Postnatal & Adult
		Male	A1C	Postnatal & Adult
		Male	A1C	Postnatal & Adult
		Male	STC	Prenatal
		Male	STC	Prenatal
		Male	STC	Prenatal & Postnatal
		Male	STC	Prenatal & Postnatal
		Male	STC	Prenatal & Postnatal
		Male	STC	Prenatal & Postnatal
		Male	STC	Postnatal
		Male	STC	Postnatal & Adult
		Male	STC	Postnatal & Adult
		Male	STC	Postnatal & Adult
		Male	ITC	Prenatal
		Male	ITC	Prenatal
		Male	ITC	Prenatal & Postnatal
		Male	ITC	Prenatal & Postnatal
		Male	ITC	Prenatal & Postnatal
		Male	ITC	Prenatal & Postnatal
		Male	ITC	Postnatal
		Male	ITC	Postnatal & Adult
		Male	ITC	Postnatal & Adult
		Male	ITC	Postnatal & Adult
		Male	V1C	Prenatal
		Male	V1C	Prenatal
		Male	V1C	Prenatal & Postnatal
		Male	V1C	Prenatal & Postnatal
		Male	V1C	Prenatal & Postnatal
		Male	V1C	Prenatal & Postnatal
		Male	V1C	Postnatal
		Male	V1C	Postnatal & Adult
		Male	V1C	Postnatal & Adult
		Male	V1C	Postnatal & Adult
		Male	HIP	Prenatal
		Male	HIP	Prenatal
		Male	HIP	Prenatal & Postnatal
		Male	HIP	Prenatal & Postnatal
		Male	HIP	Prenatal & Postnatal
		Male	HIP	Prenatal & Postnatal
		Male	HIP	Postnatal
		Male	HIP	Postnatal & Adult
		Male	HIP	Postnatal & Adult
		Male	HIP	Postnatal & Adult
		Male	AMY	Prenatal
		Male	AMY	Prenatal
		Male	AMY	Prenatal & Postnatal
		Male	AMY	Prenatal & Postnatal
		Male	AMY	Prenatal & Postnatal
		Male	AMY	Prenatal & Postnatal
		Male	AMY	Postnatal
		Male	AMY	Postnatal & Adult
		Male	AMY	Postnatal & Adult
		Male	AMY	Postnatal & Adult
		Male	STR	Prenatal
		Male	STR	Prenatal
		Male	STR	Prenatal & Postnatal
		Male	STR	Prenatal & Postnatal
		Male	STR	Prenatal & Postnatal
		Male	STR	Prenatal & Postnatal
		Male	STR	Postnatal
		Male	STR	Postnatal & Adult
		Male	STR	Postnatal & Adult
		Male	STR	Postnatal & Adult
		Male	MD	Prenatal
		Male	MD	Prenatal
		Male	MD	Prenatal & Postnatal
		Male	MD	Prenatal & Postnatal
		Male	MD	Prenatal & Postnatal
		Male	MD	Prenatal & Postnatal
		Male	MD	Postnatal
		Male	MD	Postnatal & Adult
		Male	MD	Postnatal & Adult
		Male	MD	Postnatal & Adult
		Male	CBC	Prenatal
		Male	CBC	Prenatal
		Male	CBC	Prenatal & Postnatal
		Male	CBC	Prenatal & Postnatal
		Male	CBC	Prenatal & Postnatal
		Male	CBC	Prenatal & Postnatal
		Male	CBC	Postnatal
		Male	CBC	Postnatal & Adult
		Male	CBC	Postnatal & Adult
		Male	CBC	Postnatal & Adult
USP9Y	chrY	Male	OFC	Prenatal
		Male	OFC	Prenatal
		Male	OFC	Prenatal & Postnatal
		Male	OFC	Prenatal & Postnatal
		Male	OFC	Prenatal & Postnatal
		Male	OFC	Prenatal & Postnatal
		Male	OFC	Postnatal
		Male	OFC	Postnatal & Adult
		Male	OFC	Postnatal & Adult
		Male	OFC	Postnatal & Adult
		Male	DFC	Prenatal
		Male	DFC	Prenatal
		Male	DFC	Prenatal & Postnatal
		Male	DFC	Prenatal & Postnatal
		Male	DFC	Prenatal & Postnatal
		Male	DFC	Prenatal & Postnatal
		Male	DFC	Postnatal
		Male	DFC	Postnatal & Adult
		Male	DFC	Postnatal & Adult
		Male	DFC	Postnatal & Adult
		Male	VFC	Prenatal
		Male	VFC	Prenatal
		Male	VFC	Prenatal & Postnatal
		Male	VFC	Prenatal & Postnatal
		Male	VFC	Prenatal & Postnatal
		Male	VFC	Prenatal & Postnatal
		Male	VFC	Postnatal
		Male	VFC	Postnatal & Adult
		Male	VFC	Postnatal & Adult
		Male	VFC	Postnatal & Adult
		Male	MFC	Prenatal
		Male	MFC	Prenatal
		Male	MFC	Prenatal & Postnatal
		Male	MFC	Prenatal & Postnatal
		Male	MFC	Prenatal & Postnatal
		Male	MFC	Prenatal & Postnatal
		Male	MFC	Postnatal
		Male	MFC	Postnatal & Adult
		Male	MFC	Postnatal & Adult
		Male	MFC	Postnatal & Adult
		Male	M1C	Prenatal
		Male	M1C	Prenatal
		Male	M1C	Prenatal & Postnatal
		Male	M1C	Prenatal & Postnatal
		Male	M1C	Prenatal & Postnatal
		Male	M1C	Prenatal & Postnatal
		Male	M1C	Postnatal
		Male	M1C	Postnatal & Adult
		Male	M1C	Postnatal & Adult
		Male	M1C	Postnatal & Adult
		Male	S1C	Prenatal
		Male	S1C	Prenatal
		Male	S1C	Prenatal & Postnatal
		Male	S1C	Prenatal & Postnatal
		Male	S1C	Prenatal & Postnatal
		Male	S1C	Prenatal & Postnatal
		Male	S1C	Postnatal
		Male	S1C	Postnatal & Adult
		Male	S1C	Postnatal & Adult
		Male	S1C	Postnatal & Adult
		Male	IPC	Prenatal
		Male	IPC	Prenatal
		Male	IPC	Prenatal & Postnatal
		Male	IPC	Prenatal & Postnatal
		Male	IPC	Prenatal & Postnatal
		Male	IPC	Prenatal & Postnatal
		Male	IPC	Postnatal
		Male	IPC	Postnatal & Adult
		Male	IPC	Postnatal & Adult
		Male	IPC	Postnatal & Adult
		Male	A1C	Prenatal
		Male	A1C	Prenatal
		Male	A1C	Prenatal & Postnatal
		Male	A1C	Prenatal & Postnatal
		Male	A1C	Prenatal & Postnatal
		Male	A1C	Prenatal & Postnatal
		Male	A1C	Postnatal
		Male	A1C	Postnatal & Adult
		Male	A1C	Postnatal & Adult
		Male	A1C	Postnatal & Adult
		Male	STC	Prenatal
		Male	STC	Prenatal
		Male	STC	Prenatal & Postnatal
		Male	STC	Prenatal & Postnatal
		Male	STC	Prenatal & Postnatal
		Male	STC	Prenatal & Postnatal
		Male	STC	Postnatal
		Male	STC	Postnatal & Adult
		Male	STC	Postnatal & Adult
		Male	STC	Postnatal & Adult
		Male	ITC	Prenatal
		Male	ITC	Prenatal
		Male	ITC	Prenatal & Postnatal
		Male	ITC	Prenatal & Postnatal
		Male	ITC	Prenatal & Postnatal
		Male	ITC	Prenatal & Postnatal
		Male	ITC	Postnatal
		Male	ITC	Postnatal & Adult
		Male	ITC	Postnatal & Adult
		Male	ITC	Postnatal & Adult
		Male	V1C	Prenatal
		Male	V1C	Prenatal
		Male	V1C	Prenatal & Postnatal
		Male	V1C	Prenatal & Postnatal
		Male	V1C	Prenatal & Postnatal
		Male	V1C	Prenatal & Postnatal
		Male	V1C	Postnatal
		Male	V1C	Postnatal & Adult
		Male	V1C	Postnatal & Adult
		Male	V1C	Postnatal & Adult
		Male	HIP	Prenatal
		Male	HIP	Prenatal
		Male	HIP	Prenatal & Postnatal
		Male	HIP	Prenatal & Postnatal
		Male	HIP	Prenatal & Postnatal
		Male	HIP	Prenatal & Postnatal
		Male	HIP	Postnatal
		Male	HIP	Postnatal & Adult
		Male	HIP	Postnatal & Adult
		Male	HIP	Postnatal & Adult
		Male	AMY	Prenatal
		Male	AMY	Prenatal
		Male	AMY	Prenatal & Postnatal
		Male	AMY	Prenatal & Postnatal
		Male	AMY	Prenatal & Postnatal
		Male	AMY	Prenatal & Postnatal
		Male	AMY	Postnatal
		Male	AMY	Postnatal & Adult
		Male	AMY	Postnatal & Adult
		Male	AMY	Postnatal & Adult
		Male	STR	Prenatal
		Male	STR	Prenatal
		Male	STR	Prenatal & Postnatal
		Male	STR	Prenatal & Postnatal
		Male	STR	Prenatal & Postnatal
		Male	STR	Prenatal & Postnatal
		Male	STR	Postnatal
		Male	STR	Postnatal & Adult
		Male	STR	Postnatal & Adult
		Male	STR	Postnatal & Adult
		Male	MD	Prenatal
		Male	MD	Prenatal
		Male	MD	Prenatal & Postnatal
		Male	MD	Prenatal & Postnatal
		Male	MD	Prenatal & Postnatal
		Male	MD	Prenatal & Postnatal
		Male	MD	Postnatal
		Male	MD	Postnatal & Adult
		Male	MD	Postnatal & Adult
		Male	MD	Postnatal & Adult
		Male	CBC	Prenatal
		Male	CBC	Prenatal
		Male	CBC	Prenatal & Postnatal
		Male	CBC	Prenatal & Postnatal
		Male	CBC	Prenatal & Postnatal
		Male	CBC	Prenatal & Postnatal
		Male	CBC	Postnatal
		Male	CBC	Postnatal & Adult
		Male	CBC	Postnatal & Adult
		Male	CBC	Postnatal & Adult
UTY	chrY	Male	OFC	Prenatal
		Male	OFC	Prenatal
		Male	OFC	Prenatal & Postnatal
		Male	OFC	Prenatal & Postnatal
		Male	OFC	Prenatal & Postnatal
		Male	OFC	Prenatal & Postnatal
		Male	OFC	Postnatal
		Male	OFC	Postnatal & Adult
		Male	OFC	Postnatal & Adult
		Male	OFC	Postnatal & Adult
		Male	DFC	Prenatal
		Male	DFC	Prenatal
		Male	DFC	Prenatal & Postnatal
		Male	DFC	Prenatal & Postnatal
		Male	DFC	Prenatal & Postnatal
		Male	DFC	Prenatal & Postnatal
		Male	DFC	Postnatal
		Male	DFC	Postnatal & Adult
		Male	DFC	Postnatal & Adult
		Male	DFC	Postnatal & Adult
		Male	VFC	Prenatal
		Male	VFC	Prenatal
		Male	VFC	Prenatal & Postnatal
		Male	VFC	Prenatal & Postnatal
		Male	VFC	Prenatal & Postnatal
		Male	VFC	Prenatal & Postnatal
		Male	VFC	Postnatal
		Male	VFC	Postnatal & Adult
		Male	VFC	Postnatal & Adult
		Male	VFC	Postnatal & Adult
		Male	MFC	Prenatal
		Male	MFC	Prenatal
		Male	MFC	Prenatal & Postnatal
		Male	MFC	Prenatal & Postnatal
		Male	MFC	Prenatal & Postnatal
		Male	MFC	Prenatal & Postnatal
		Male	MFC	Postnatal
		Male	MFC	Postnatal & Adult
		Male	MFC	Postnatal & Adult
		Male	MFC	Postnatal & Adult
		Male	M1C	Prenatal
		Male	M1C	Prenatal
		Male	M1C	Prenatal & Postnatal
		Male	M1C	Prenatal & Postnatal
		Male	M1C	Prenatal & Postnatal
		Male	M1C	Prenatal & Postnatal
		Male	M1C	Postnatal
		Male	M1C	Postnatal & Adult
		Male	M1C	Postnatal & Adult
		Male	M1C	Postnatal & Adult
		Male	S1C	Prenatal
		Male	S1C	Prenatal
		Male	S1C	Prenatal & Postnatal
		Male	S1C	Prenatal & Postnatal
		Male	S1C	Prenatal & Postnatal
		Male	S1C	Prenatal & Postnatal
		Male	S1C	Postnatal
		Male	S1C	Postnatal & Adult
		Male	S1C	Postnatal & Adult
		Male	S1C	Postnatal & Adult
		Male	IPC	Prenatal
		Male	IPC	Prenatal
		Male	IPC	Prenatal & Postnatal
		Male	IPC	Prenatal & Postnatal
		Male	IPC	Prenatal & Postnatal
		Male	IPC	Prenatal & Postnatal
		Male	IPC	Postnatal
		Male	IPC	Postnatal & Adult
		Male	IPC	Postnatal & Adult
		Male	IPC	Postnatal & Adult
		Male	A1C	Prenatal
		Male	A1C	Prenatal
		Male	A1C	Prenatal & Postnatal
		Male	A1C	Prenatal & Postnatal
		Male	A1C	Prenatal & Postnatal
		Male	A1C	Prenatal & Postnatal
		Male	A1C	Postnatal
		Male	A1C	Postnatal & Adult
		Male	A1C	Postnatal & Adult
		Male	A1C	Postnatal & Adult
		Male	STC	Prenatal
		Male	STC	Prenatal
		Male	STC	Prenatal & Postnatal
		Male	STC	Prenatal & Postnatal
		Male	STC	Prenatal & Postnatal
		Male	STC	Prenatal & Postnatal
		Male	STC	Postnatal
		Male	STC	Postnatal & Adult
		Male	STC	Postnatal & Adult
		Male	STC	Postnatal & Adult
		Male	ITC	Prenatal
		Male	ITC	Prenatal
		Male	ITC	Prenatal & Postnatal
		Male	ITC	Prenatal & Postnatal
		Male	ITC	Prenatal & Postnatal
		Male	ITC	Prenatal & Postnatal
		Male	ITC	Postnatal
		Male	ITC	Postnatal & Adult
		Male	ITC	Postnatal & Adult
		Male	ITC	Postnatal & Adult
		Male	V1C	Prenatal
		Male	V1C	Prenatal
		Male	V1C	Prenatal & Postnatal
		Male	V1C	Prenatal & Postnatal
		Male	V1C	Prenatal & Postnatal
		Male	V1C	Prenatal & Postnatal
		Male	V1C	Postnatal
		Male	V1C	Postnatal & Adult
		Male	V1C	Postnatal & Adult
		Male	V1C	Postnatal & Adult
		Male	HIP	Prenatal
		Male	HIP	Prenatal
		Male	HIP	Prenatal & Postnatal
		Male	HIP	Prenatal & Postnatal
		Male	HIP	Prenatal & Postnatal
		Male	HIP	Prenatal & Postnatal
		Male	HIP	Postnatal
		Male	HIP	Postnatal & Adult
		Male	HIP	Postnatal & Adult
		Male	HIP	Postnatal & Adult
		Male	AMY	Prenatal
		Male	AMY	Prenatal
		Male	AMY	Prenatal & Postnatal
		Male	AMY	Prenatal & Postnatal
		Male	AMY	Prenatal & Postnatal
		Male	AMY	Prenatal & Postnatal
		Male	AMY	Postnatal
		Male	AMY	Postnatal & Adult
		Male	AMY	Postnatal & Adult
		Male	AMY	Postnatal & Adult
		Male	STR	Prenatal
		Male	STR	Prenatal
		Male	STR	Prenatal & Postnatal
		Male	STR	Prenatal & Postnatal
		Male	STR	Prenatal & Postnatal
		Male	STR	Prenatal & Postnatal
		Male	STR	Postnatal
		Male	STR	Postnatal & Adult
		Male	STR	Postnatal & Adult
		Male	STR	Postnatal & Adult
		Male	MD	Prenatal
		Male	MD	Prenatal
		Male	MD	Prenatal & Postnatal
		Male	MD	Prenatal & Postnatal
		Male	MD	Prenatal & Postnatal
		Male	MD	Prenatal & Postnatal
		Male	MD	Postnatal
		Male	MD	Postnatal & Adult
		Male	MD	Postnatal & Adult
		Male	MD	Postnatal & Adult
		Male	CBC	Prenatal
		Male	CBC	Prenatal
		Male	CBC	Prenatal & Postnatal
		Male	CBC	Prenatal & Postnatal
		Male	CBC	Prenatal & Postnatal
		Male	CBC	Prenatal & Postnatal
		Male	CBC	Postnatal
		Male	CBC	Postnatal & Adult
		Male	CBC	Postnatal & Adult
		Male	CBC	Postnatal & Adult
EIF1AY	chrY	Male	OFC	Prenatal
		Male	OFC	Prenatal
		Male	OFC	Prenatal & Postnatal
		Male	OFC	Prenatal & Postnatal
		Male	OFC	Prenatal & Postnatal
		Male	OFC	Prenatal & Postnatal
		Male	OFC	Postnatal
		Male	OFC	Postnatal & Adult
		Male	OFC	Postnatal & Adult
		Male	OFC	Postnatal & Adult
		Male	DFC	Prenatal
		Male	DFC	Prenatal
		Male	DFC	Prenatal & Postnatal
		Male	DFC	Prenatal & Postnatal
		Male	DFC	Prenatal & Postnatal
		Male	DFC	Prenatal & Postnatal
		Male	DFC	Postnatal
		Male	DFC	Postnatal & Adult
		Male	DFC	Postnatal & Adult
		Male	DFC	Postnatal & Adult
		Male	VFC	Prenatal
		Male	VFC	Prenatal
		Male	VFC	Prenatal & Postnatal
		Male	VFC	Prenatal & Postnatal
		Male	VFC	Prenatal & Postnatal
		Male	VFC	Prenatal & Postnatal
		Male	VFC	Postnatal
		Male	VFC	Postnatal & Adult
		Male	VFC	Postnatal & Adult
		Male	VFC	Postnatal & Adult
		Male	MFC	Prenatal
		Male	MFC	Prenatal
		Male	MFC	Prenatal & Postnatal
		Male	MFC	Prenatal & Postnatal
		Male	MFC	Prenatal & Postnatal
		Male	MFC	Prenatal & Postnatal
		Male	MFC	Postnatal
		Male	MFC	Postnatal & Adult
		Male	MFC	Postnatal & Adult
		Male	MFC	Postnatal & Adult
		Male	M1C	Prenatal
		Male	M1C	Prenatal
		Male	M1C	Prenatal & Postnatal
		Male	M1C	Prenatal & Postnatal
		Male	M1C	Prenatal & Postnatal
		Male	M1C	Prenatal & Postnatal
		Male	M1C	Postnatal
		Male	M1C	Postnatal & Adult
		Male	M1C	Postnatal & Adult
		Male	M1C	Postnatal & Adult
		Male	S1C	Prenatal
		Male	S1C	Prenatal
		Male	S1C	Prenatal & Postnatal
		Male	S1C	Prenatal & Postnatal
		Male	S1C	Prenatal & Postnatal
		Male	S1C	Prenatal & Postnatal
		Male	S1C	Postnatal
		Male	S1C	Postnatal & Adult
		Male	S1C	Postnatal & Adult
		Male	S1C	Postnatal & Adult
		Male	IPC	Prenatal
		Male	IPC	Prenatal
		Male	IPC	Prenatal & Postnatal
		Male	IPC	Prenatal & Postnatal
		Male	IPC	Prenatal & Postnatal
		Male	IPC	Prenatal & Postnatal
		Male	IPC	Postnatal
		Male	IPC	Postnatal & Adult
		Male	IPC	Postnatal & Adult
		Male	IPC	Postnatal & Adult
		Male	A1C	Prenatal
		Male	A1C	Prenatal
		Male	A1C	Prenatal & Postnatal
		Male	A1C	Prenatal & Postnatal
		Male	A1C	Prenatal & Postnatal
		Male	A1C	Prenatal & Postnatal
		Male	A1C	Postnatal
		Male	A1C	Postnatal & Adult
		Male	A1C	Postnatal & Adult
		Male	A1C	Postnatal & Adult
		Male	STC	Prenatal
		Male	STC	Prenatal
		Male	STC	Prenatal & Postnatal
		Male	STC	Prenatal & Postnatal
		Male	STC	Prenatal & Postnatal
		Male	STC	Prenatal & Postnatal
		Male	STC	Postnatal
		Male	STC	Postnatal & Adult
		Male	STC	Postnatal & Adult
		Male	STC	Postnatal & Adult
		Male	ITC	Prenatal
		Male	ITC	Prenatal
		Male	ITC	Prenatal & Postnatal
		Male	ITC	Prenatal & Postnatal
		Male	ITC	Prenatal & Postnatal
		Male	ITC	Prenatal & Postnatal
		Male	ITC	Postnatal
		Male	ITC	Postnatal & Adult
		Male	ITC	Postnatal & Adult
		Male	ITC	Postnatal & Adult
		Male	V1C	Prenatal
		Male	V1C	Prenatal
		Male	V1C	Prenatal & Postnatal
		Male	V1C	Prenatal & Postnatal
		Male	V1C	Prenatal & Postnatal
		Male	V1C	Prenatal & Postnatal
		Male	V1C	Postnatal
		Male	V1C	Postnatal & Adult
		Male	V1C	Postnatal & Adult
		Male	V1C	Postnatal & Adult
		Male	HIP	Prenatal
		Male	HIP	Prenatal
		Male	HIP	Prenatal & Postnatal
		Male	HIP	Prenatal & Postnatal
		Male	HIP	Prenatal & Postnatal
		Male	HIP	Prenatal & Postnatal
		Male	HIP	Postnatal
		Male	HIP	Postnatal & Adult
		Male	HIP	Postnatal & Adult
		Male	HIP	Postnatal & Adult
		Male	AMY	Prenatal
		Male	AMY	Prenatal
		Male	AMY	Prenatal & Postnatal
		Male	AMY	Prenatal & Postnatal
		Male	AMY	Prenatal & Postnatal
		Male	AMY	Prenatal & Postnatal
		Male	AMY	Postnatal
		Male	AMY	Postnatal & Adult
		Male	AMY	Postnatal & Adult
		Male	AMY	Postnatal & Adult
		Male	STR	Prenatal
		Male	STR	Prenatal
		Male	STR	Prenatal & Postnatal
		Male	STR	Prenatal & Postnatal
		Male	STR	Prenatal & Postnatal
		Male	STR	Prenatal & Postnatal
		Male	STR	Postnatal
		Male	STR	Postnatal & Adult
		Male	STR	Postnatal & Adult
		Male	STR	Postnatal & Adult
		Male	MD	Prenatal
		Male	MD	Prenatal & Postnatal
		Male	MD	Prenatal & Postnatal
		Male	MD	Prenatal & Postnatal
		Male	MD	Prenatal & Postnatal
		Male	MD	Postnatal
		Male	MD	Postnatal & Adult
		Male	MD	Postnatal & Adult
		Male	MD	Postnatal & Adult
		Male	CBC	Prenatal
		Male	CBC	Prenatal & Postnatal
		Male	CBC	Prenatal & Postnatal
		Male	CBC	Prenatal & Postnatal
		Male	CBC	Prenatal & Postnatal
		Male	CBC	Postnatal
		Male	CBC	Postnatal & Adult
		Male	CBC	Postnatal & Adult
		Male	CBC	Postnatal & Adult
ZFY	chrY	Male	OFC	Prenatal
		Male	OFC	Prenatal
		Male	OFC	Prenatal & Postnatal
		Male	OFC	Prenatal & Postnatal
		Male	OFC	Prenatal & Postnatal
		Male	OFC	Prenatal & Postnatal
		Male	OFC	Postnatal
		Male	OFC	Postnatal & Adult
		Male	OFC	Postnatal & Adult
		Male	OFC	Postnatal & Adult
		Male	DFC	Prenatal
		Male	DFC	Prenatal
		Male	DFC	Prenatal & Postnatal
		Male	DFC	Prenatal & Postnatal
		Male	DFC	Prenatal & Postnatal
		Male	DFC	Prenatal & Postnatal
		Male	DFC	Postnatal
		Male	DFC	Postnatal & Adult
		Male	DFC	Postnatal & Adult
		Male	DFC	Postnatal & Adult
		Male	VFC	Prenatal
		Male	VFC	Prenatal
		Male	VFC	Prenatal & Postnatal
		Male	VFC	Prenatal & Postnatal
		Male	VFC	Prenatal & Postnatal
		Male	VFC	Prenatal & Postnatal
		Male	VFC	Postnatal
		Male	VFC	Postnatal & Adult
		Male	VFC	Postnatal & Adult
		Male	VFC	Postnatal & Adult
		Male	MFC	Prenatal
		Male	MFC	Prenatal
		Male	MFC	Prenatal & Postnatal
		Male	MFC	Prenatal & Postnatal
		Male	MFC	Prenatal & Postnatal
		Male	MFC	Prenatal & Postnatal
		Male	MFC	Postnatal
		Male	MFC	Postnatal & Adult
		Male	MFC	Postnatal & Adult
		Male	MFC	Postnatal & Adult
		Male	M1C	Prenatal
		Male	M1C	Prenatal
		Male	M1C	Prenatal & Postnatal
		Male	M1C	Prenatal & Postnatal
		Male	M1C	Prenatal & Postnatal
		Male	M1C	Prenatal & Postnatal
		Male	M1C	Postnatal
		Male	M1C	Postnatal & Adult
		Male	M1C	Postnatal & Adult
		Male	M1C	Postnatal & Adult
		Male	S1C	Prenatal
		Male	S1C	Prenatal
		Male	S1C	Prenatal & Postnatal
		Male	S1C	Prenatal & Postnatal
		Male	S1C	Prenatal & Postnatal
		Male	S1C	Postnatal
		Male	S1C	Postnatal & Adult
		Male	S1C	Postnatal & Adult
		Male	S1C	Postnatal & Adult
		Male	IPC	Prenatal
		Male	IPC	Prenatal
		Male	IPC	Prenatal & Postnatal
		Male	IPC	Prenatal & Postnatal
		Male	IPC	Prenatal & Postnatal
		Male	IPC	Prenatal & Postnatal
		Male	IPC	Postnatal
		Male	IPC	Postnatal & Adult
		Male	IPC	Postnatal & Adult
		Male	IPC	Postnatal & Adult
		Male	A1C	Prenatal
		Male	A1C	Prenatal
		Male	A1C	Prenatal & Postnatal
		Male	A1C	Prenatal & Postnatal
		Male	A1C	Prenatal & Postnatal
		Male	A1C	Prenatal & Postnatal
		Male	A1C	Postnatal
		Male	A1C	Postnatal & Adult
		Male	A1C	Postnatal & Adult
		Male	A1C	Postnatal & Adult
		Male	STC	Prenatal
		Male	STC	Prenatal
		Male	STC	Prenatal & Postnatal
		Male	STC	Prenatal & Postnatal
		Male	STC	Prenatal & Postnatal
		Male	STC	Prenatal & Postnatal
		Male	STC	Postnatal
		Male	STC	Postnatal & Adult
		Male	STC	Postnatal & Adult
		Male	STC	Postnatal & Adult
		Male	ITC	Prenatal
		Male	ITC	Prenatal
		Male	ITC	Prenatal & Postnatal
		Male	ITC	Prenatal & Postnatal
		Male	ITC	Prenatal & Postnatal
		Male	ITC	Prenatal & Postnatal
		Male	ITC	Postnatal
		Male	ITC	Postnatal & Adult
		Male	ITC	Postnatal & Adult
		Male	ITC	Postnatal & Adult
		Male	V1C	Prenatal
		Male	V1C	Prenatal
		Male	V1C	Prenatal & Postnatal
		Male	V1C	Prenatal & Postnatal
		Male	V1C	Prenatal & Postnatal
		Male	V1C	Prenatal & Postnatal
		Male	V1C	Postnatal
		Male	V1C	Postnatal & Adult
		Male	V1C	Postnatal & Adult
		Male	V1C	Postnatal & Adult
		Male	HIP	Prenatal
		Male	HIP	Prenatal
		Male	HIP	Prenatal & Postnatal
		Male	HIP	Prenatal & Postnatal
		Male	HIP	Prenatal & Postnatal
		Male	HIP	Prenatal & Postnatal
		Male	HIP	Postnatal
		Male	HIP	Postnatal & Adult
		Male	HIP	Postnatal & Adult
		Male	HIP	Postnatal & Adult
		Male	AMY	Prenatal
		Male	AMY	Prenatal
		Male	AMY	Prenatal & Postnatal
		Male	AMY	Prenatal & Postnatal
		Male	AMY	Prenatal & Postnatal
		Male	AMY	Prenatal & Postnatal
		Male	AMY	Postnatal
		Male	AMY	Postnatal & Adult
		Male	AMY	Postnatal & Adult
		Male	AMY	Postnatal & Adult
		Male	STR	Prenatal
		Male	STR	Prenatal
		Male	STR	Prenatal & Postnatal
		Male	STR	Prenatal & Postnatal
		Male	STR	Prenatal & Postnatal
		Male	STR	Postnatal
		Male	STR	Postnatal & Adult
		Male	STR	Postnatal & Adult
		Male	STR	Postnatal & Adult
		Male	MD	Prenatal
		Male	MD	Prenatal
		Male	MD	Prenatal & Postnatal
		Male	MD	Prenatal & Postnatal
		Male	MD	Prenatal & Postnatal
		Male	MD	Postnatal
		Male	MD	Postnatal & Adult
		Male	MD	Postnatal & Adult
		Male	MD	Postnatal & Adult
		Male	CBC	Prenatal & Postnatal
		Male	CBC	Prenatal & Postnatal
		Male	CBC	Prenatal & Postnatal
		Male	CBC	Prenatal & Postnatal
		Male	CBC	Postnatal
		Male	CBC	Postnatal & Adult
		Male	CBC	Postnatal & Adult
		Male	CBC	Postnatal & Adult
PCDH11Y	chrY	Male	OFC	Prenatal
		Male	OFC	Prenatal
		Male	OFC	Prenatal & Postnatal
		Male	OFC	Prenatal & Postnatal
		Male	OFC	Prenatal & Postnatal
		Male	OFC	Prenatal & Postnatal
		Male	OFC	Postnatal
		Male	OFC	Postnatal & Adult
		Male	OFC	Postnatal & Adult
		Male	OFC	Postnatal & Adult
		Male	DFC	Prenatal
		Male	DFC	Prenatal
		Male	DFC	Prenatal & Postnatal
		Male	DFC	Prenatal & Postnatal
		Male	DFC	Prenatal & Postnatal
		Male	DFC	Prenatal & Postnatal
		Male	DFC	Postnatal
		Male	DFC	Postnatal & Adult
		Male	DFC	Postnatal & Adult
		Male	DFC	Postnatal & Adult
		Male	VFC	Prenatal
		Male	VFC	Prenatal
		Male	VFC	Prenatal & Postnatal
		Male	VFC	Prenatal & Postnatal
		Male	VFC	Prenatal & Postnatal
		Male	VFC	Prenatal & Postnatal
		Male	VFC	Postnatal
		Male	VFC	Postnatal & Adult
		Male	VFC	Postnatal & Adult
		Male	VFC	Postnatal & Adult
		Male	MFC	Prenatal
		Male	MFC	Prenatal
		Male	MFC	Prenatal & Postnatal
		Male	MFC	Prenatal & Postnatal
		Male	MFC	Prenatal & Postnatal
		Male	MFC	Prenatal & Postnatal
		Male	MFC	Postnatal
		Male	MFC	Postnatal & Adult
		Male	MFC	Postnatal & Adult
		Male	MFC	Postnatal & Adult
		Male	M1C	Prenatal
		Male	M1C	Prenatal
		Male	M1C	Prenatal & Postnatal
		Male	M1C	Prenatal & Postnatal
		Male	M1C	Prenatal & Postnatal
		Male	M1C	Prenatal & Postnatal
		Male	M1C	Postnatal
		Male	M1C	Postnatal & Adult
		Male	M1C	Postnatal & Adult
		Male	M1C	Postnatal & Adult
		Male	S1C	Prenatal
		Male	S1C	Prenatal
		Male	S1C	Prenatal & Postnatal
		Male	S1C	Prenatal & Postnatal
		Male	S1C	Prenatal & Postnatal
		Male	S1C	Prenatal & Postnatal
		Male	S1C	Postnatal
		Male	S1C	Postnatal & Adult
		Male	S1C	Postnatal & Adult
		Male	S1C	Postnatal & Adult
		Male	IPC	Prenatal
		Male	IPC	Prenatal
		Male	IPC	Prenatal & Postnatal
		Male	IPC	Prenatal & Postnatal
		Male	IPC	Prenatal & Postnatal
		Male	IPC	Prenatal & Postnatal
		Male	IPC	Postnatal
		Male	IPC	Postnatal & Adult
		Male	IPC	Postnatal & Adult
		Male	IPC	Postnatal & Adult
		Male	A1C	Prenatal
		Male	A1C	Prenatal
		Male	A1C	Prenatal & Postnatal
		Male	A1C	Prenatal & Postnatal
		Male	A1C	Prenatal & Postnatal
		Male	A1C	Prenatal & Postnatal
		Male	A1C	Postnatal
		Male	A1C	Postnatal & Adult
		Male	A1C	Postnatal & Adult
		Male	A1C	Postnatal & Adult
		Male	STC	Prenatal
		Male	STC	Prenatal
		Male	STC	Prenatal & Postnatal
		Male	STC	Prenatal & Postnatal
		Male	STC	Prenatal & Postnatal
		Male	STC	Prenatal & Postnatal
		Male	STC	Postnatal
		Male	STC	Postnatal & Adult
		Male	STC	Postnatal & Adult
		Male	STC	Postnatal & Adult
		Male	ITC	Prenatal
		Male	ITC	Prenatal
		Male	ITC	Prenatal & Postnatal
		Male	ITC	Prenatal & Postnatal
		Male	ITC	Prenatal & Postnatal
		Male	ITC	Prenatal & Postnatal
		Male	ITC	Postnatal
		Male	ITC	Postnatal & Adult
		Male	ITC	Postnatal & Adult
		Male	ITC	Postnatal & Adult
		Male	V1C	Prenatal
		Male	V1C	Prenatal
		Male	V1C	Prenatal & Postnatal
		Male	V1C	Prenatal & Postnatal
		Male	V1C	Prenatal & Postnatal
		Male	V1C	Prenatal & Postnatal
		Male	V1C	Postnatal
		Male	V1C	Postnatal & Adult
		Male	V1C	Postnatal & Adult
		Male	V1C	Postnatal & Adult
		Male	HIP	Prenatal
		Male	HIP	Prenatal
		Male	HIP	Prenatal & Postnatal
		Male	HIP	Prenatal & Postnatal
		Male	HIP	Prenatal & Postnatal
		Male	HIP	Prenatal & Postnatal
		Male	HIP	Postnatal
		Male	HIP	Postnatal & Adult
		Male	HIP	Postnatal & Adult
		Male	HIP	Postnatal & Adult
		Male	AMY	Prenatal
		Male	AMY	Prenatal
		Male	AMY	Prenatal & Postnatal
		Male	AMY	Prenatal & Postnatal
		Male	AMY	Prenatal & Postnatal
		Male	AMY	Prenatal & Postnatal
		Male	AMY	Postnatal
		Male	AMY	Postnatal & Adult
		Male	AMY	Postnatal & Adult
		Male	AMY	Postnatal & Adult
		Male	STR	Prenatal
		Male	STR	Prenatal
		Male	STR	Prenatal & Postnatal
		Male	STR	Prenatal & Postnatal
		Male	STR	Prenatal & Postnatal
		Male	STR	Prenatal & Postnatal
		Male	STR	Postnatal & Adult
		Male	STR	Postnatal & Adult
		Male	MD	Prenatal
		Male	MD	Prenatal
		Male	MD	Prenatal & Postnatal
		Male	MD	Prenatal & Postnatal
		Male	MD	Prenatal & Postnatal
		Male	MD	Prenatal & Postnatal
		Male	MD	Postnatal
		Male	MD	Postnatal & Adult
		Male	MD	Postnatal & Adult
		Male	MD	Postnatal & Adult
TTTY10	chrY	Male	OFC	Postnatal & Adult
		Male	OFC	Postnatal & Adult
		Male	DFC	Postnatal & Adult
		Male	DFC	Postnatal & Adult
		Male	VFC	Postnatal
		Male	VFC	Postnatal & Adult
		Male	VFC	Postnatal & Adult
		Male	VFC	Postnatal & Adult
		Male	MFC	Postnatal & Adult
		Male	MFC	Postnatal & Adult
		Male	MFC	Postnatal & Adult
		Male	M1C	Postnatal & Adult
		Male	M1C	Postnatal & Adult
		Male	M1C	Postnatal & Adult
		Male	S1C	Postnatal & Adult
		Male	S1C	Postnatal & Adult
		Male	IPC	Prenatal & Postnatal
		Male	IPC	Postnatal & Adult
		Male	IPC	Postnatal & Adult
		Male	A1C	Prenatal & Postnatal
		Male	A1C	Postnatal & Adult
		Male	A1C	Postnatal & Adult
		Male	A1C	Postnatal & Adult
		Male	STC	Postnatal
		Male	STC	Postnatal & Adult
		Male	STC	Postnatal & Adult
		Male	STC	Postnatal & Adult
		Male	ITC	Postnatal & Adult
		Male	ITC	Postnatal & Adult
		Male	V1C	Postnatal & Adult
		Male	V1C	Postnatal & Adult
		Male	V1C	Postnatal & Adult
		Male	HIP	Postnatal & Adult
		Male	HIP	Postnatal & Adult
		Male	AMY	Postnatal & Adult
		Male	AMY	Postnatal & Adult
		Male	AMY	Postnatal & Adult
		Male	STR	Postnatal & Adult
		Male	STR	Postnatal & Adult
		Male	MD	Postnatal & Adult
		Male	MD	Postnatal & Adult
		Male	CBC	Postnatal
		Male	CBC	Postnatal
		Male	CBC	Postnatal & Adult
		Male	CBC	Postnatal & Adult
		Male	CBC	Postnatal & Adult
CYorf15B	chrY	Male	OFC	Postnatal & Adult
		Male	OFC	Postnatal & Adult
		Male	OFC	Postnatal & Adult
		Male	DFC	Postnatal & Adult
		Male	DFC	Postnatal & Adult
		Male	VFC	Postnatal & Adult
		Male	VFC	Postnatal & Adult
		Male	VFC	Postnatal & Adult
		Male	MFC	Postnatal & Adult
		Male	MFC	Postnatal & Adult
		Male	MFC	Postnatal & Adult
		Male	M1C	Postnatal & Adult
		Male	M1C	Postnatal & Adult
		Male	M1C	Postnatal & Adult
		Male	S1C	Postnatal & Adult
		Male	S1C	Postnatal & Adult
		Male	IPC	Postnatal & Adult
		Male	IPC	Postnatal & Adult
		Male	A1C	Postnatal & Adult
		Male	A1C	Postnatal & Adult
		Male	A1C	Postnatal & Adult
		Male	STC	Postnatal & Adult
		Male	STC	Postnatal & Adult
		Male	STC	Postnatal & Adult
		Male	ITC	Postnatal & Adult
		Male	ITC	Postnatal & Adult
		Male	V1C	Postnatal & Adult
		Male	V1C	Postnatal & Adult
		Male	V1C	Postnatal & Adult
		Male	HIP	Postnatal & Adult
		Male	HIP	Postnatal & Adult
		Male	HIP	Postnatal & Adult
		Male	AMY	Postnatal & Adult
		Male	AMY	Postnatal & Adult
		Male	AMY	Postnatal & Adult
		Male	STR	Prenatal & Postnatal
		Male	STR	Prenatal & Postnatal
		Male	STR	Postnatal & Adult
		Male	STR	Postnatal & Adult
		Male	STR	Postnatal & Adult
		Male	MD	Adult
		Male	MD	Adult
		Male	MD	Adult
PRKY	chrY	Male	OFC	Prenatal
		Male	OFC	Prenatal
		Male	OFC	Prenatal
		Male	DFC	Prenatal
		Male	DFC	Prenatal
		Male	DFC	Prenatal & Postnatal
		Male	DFC	Prenatal & Postnatal
		Male	VFC	Prenatal
		Male	VFC	Prenatal
		Male	VFC	Prenatal & Postnatal
		Male	VFC	Prenatal & Postnatal
		Male	MFC	Prenatal
		Male	MFC	Prenatal
		Male	MFC	Prenatal & Postnatal
		Male	S1C	Prenatal
		Male	IPC	Prenatal
		Male	IPC	Prenatal
		Male	IPC	Prenatal
		Male	A1C	Prenatal
		Male	A1C	Prenatal & Postnatal
		Male	STC	Prenatal
		Male	STC	Prenatal
		Male	STC	Prenatal & Postnatal
		Male	STC	Prenatal & Postnatal
		Male	ITC	Prenatal
		Male	ITC	Prenatal
		Male	V1C	Prenatal
		Male	V1C	Prenatal & Postnatal
		Male	V1C	Prenatal & Postnatal
		Male	HIP	Prenatal
		Male	AMY	Prenatal
		Male	AMY	Prenatal
		Male	AMY	Prenatal & Postnatal
		Male	AMY	Prenatal & Postnatal
		Male	STR	Prenatal
		Male	STR	Prenatal
TMSB4Y	chrY	Male	OFC	Prenatal
		Male	OFC	Prenatal
		Male	VFC	Prenatal
		Male	MFC	Prenatal
		Male	MFC	Prenatal
		Male	A1C	Prenatal
		Male	A1C	Prenatal
		Male	STC	Prenatal
		Male	STC	Prenatal
		Male	AMY	Prenatal
		Male	AMY	Prenatal
		Male	STR	Prenatal
		Male	STR	Prenatal
		Male	STR	Prenatal
		Male	MD	Prenatal
		Male	MD	Prenatal
		Male	MD	Prenatal
		Male	MD	Prenatal
COL1A2	chr7	Male	OFC	Prenatal
		Male	DFC	Prenatal
		Male	DFC	Prenatal
		Male	MFC	Prenatal
		Male	MFC	Prenatal
		Male	S1C	Prenatal & Postnatal
		Male	S1C	Prenatal & Postnatal
		Male	IPC	Prenatal
		Male	IPC	Prenatal
		Male	A1C	Prenatal & Postnatal
		Male	STC	Prenatal
		Male	STC	Prenatal
		Male	ITC	Prenatal
TTTY14	chrY	Male	VFC	Prenatal & Postnatal
		Male	VFC	Prenatal & Postnatal
		Male	MFC	Prenatal
		Male	MFC	Prenatal & Postnatal
		Male	MFC	Prenatal & Postnatal
		Male	MFC	Prenatal & Postnatal
		Male	A1C	Prenatal & Postnatal
		Male	A1C	Prenatal & Postnatal
		Male	STC	Prenatal & Postnatal
		Male	STC	Prenatal & Postnatal
		Male	V1C	Prenatal & Postnatal
		Male	CBC	Prenatal & Postnatal
COL3A1	chr2	Male	OFC	Prenatal
		Male	DFC	Prenatal
		Male	DFC	Prenatal
		Male	MFC	Prenatal
		Male	MFC	Prenatal
		Male	S1C	Prenatal
		Male	A1C	Prenatal & Postnatal
		Male	STC	Prenatal
IGF2	chr11	Male	OFC	Prenatal
		Male	DFC	Prenatal & Postnatal
		Male	DFC	Prenatal & Postnatal
		Male	DFC	Prenatal & Postnatal
		Male	STC	Prenatal & Postnatal
		Male	STC	Prenatal & Postnatal
IGF2	chr11	Male	DFC	Prenatal & Postnatal
		Male	DFC	Prenatal & Postnatal
OLFML3	chr1	Male	OFC	Prenatal
		Male	DFC	Prenatal
		Male	VFC	Prenatal
		Male	MFC	Prenatal
		Male	STC	Prenatal
		Male	STC	Prenatal
		Male	ITC	Prenatal
C7orf58	chr7	Male	DFC	Prenatal
		Male	VFC	Prenatal
		Male	S1C	Prenatal
		Male	IPC	Prenatal
		Male	A1C	Prenatal
		Male	STC	Prenatal
		Male	V1C	Prenatal
COLEC12	chr18	Male	OFC	Prenatal
		Male	DFC	Prenatal
		Male	VFC	Prenatal
		Male	MFC	Prenatal
		Male	A1C	Prenatal
		Male	STC	Prenatal
		Male	ITC	Prenatal
EDNRA	chr4	Male	DFC	Prenatal
		Male	VFC	Prenatal
		Male	IPC	Prenatal
		Male	A1C	Prenatal
		Male	STC	Prenatal
		Male	V1C	Prenatal
LYVE1	chr11	Male	DFC	Prenatal
		Male	DFC	Prenatal
		Male	VFC	Prenatal
		Male	MFC	Prenatal
		Male	A1C	Prenatal & Postnatal
		Male	STC	Prenatal
BGN	chrX	Male	OFC	Prenatal
		Male	DFC	Prenatal
		Male	VFC	Prenatal
		Male	A1C	Prenatal & Postnatal
		Male	A1C	Prenatal & Postnatal
		Male	STC	Prenatal
LUM	chr12	Male	OFC	Prenatal
		Male	DFC	Prenatal
		Male	MFC	Prenatal
		Male	A1C	Prenatal
		Male	STC	Prenatal
COL1A1	chr17	Male	DFC	Prenatal & Postnatal
		Male	MFC	Prenatal & Postnatal
		Male	S1C	Prenatal & Postnatal
		Male	STC	Prenatal & Postnatal
TYROBP	chr19	Male	DFC	Prenatal
		Male	IPC	Prenatal
		Male	A1C	Prenatal
		Male	STC	Prenatal
CALD1	chr7	Male	DFC	Prenatal
		Male	STC	Prenatal
		Male	STC	Prenatal
SDC2	chr8	Male	DFC	Prenatal
		Male	STC	Prenatal & Postnatal
		Male	ITC	Prenatal
FZD8	chr10	Male	MFC	Prenatal
		Male	STC	Prenatal
		Male	ITC	Prenatal
RNASE1	chr14	Male	OFC	Prenatal
		Male	DFC	Prenatal
		Male	STC	Prenatal
ISLR	chr15	Male	OFC	Prenatal
		Male	DFC	Prenatal & Postnatal
		Male	STC	Prenatal
CYBB	chrX	Male	DFC	Prenatal
		Male	A1C	Prenatal
		Male	STC	Prenatal
MSN	chrX	Male	DFC	Prenatal
		Male	MFC	Prenatal
		Male	STC	Prenatal & Postnatal
ZIC1	chr3	Male	DFC	Prenatal
		Male	DFC	Prenatal
SPARC	chr5	Male	OFC	Prenatal
		Male	DFC	Prenatal
COX7A2	chr6	Male	STC	Prenatal
		Male	V1C	Prenatal
HIST1H2BK	chr6	Male	MFC	Prenatal
		Male	V1C	Prenatal
HIST1H4D	chr6	Male	MFC	Prenatal
		Male	MFC	Prenatal
SERPINB9	chr6	Male	MD	Prenatal
		Male	MD	Prenatal
PDK4	chr7	Male	DFC	Prenatal
		Male	STC	Prenatal
BAMBI	chr10	Male	MD	Prenatal & Postnatal
		Male	MD	Prenatal & Postnatal
FOLR2	chr11	Male	DFC	Prenatal
		Male	STC	Prenatal
NPC2	chr14	Male	DFC	Prenatal
		Male	STC	Prenatal
CRABP1	chr15	Male	DFC	Prenatal
		Male	VFC	Prenatal
LGALS3BP	chr17	Male	DFC	Prenatal
		Male	STC	Prenatal
SLC9A3R1	chr17	Male	DFC	Prenatal
		Male	MFC	Prenatal
C3	chr19	Male	A1C	Prenatal
		Male	STC	Prenatal
CBR1	chr21	Male	IPC	Prenatal
		Male	STC	Prenatal
LGALS1	chr22	Male	DFC	Prenatal
		Male	STC	Prenatal
TIMP1	chrX	Male	STC	Prenatal & Postnatal
		Male	STC	Prenatal & Postnatal
CD53	chr1	Male	DFC	Prenatal
CFH	chr1	Male	DFC	Prenatal
PRRX1	chr1	Male	DFC	Prenatal
MFAP2	chr1	Male	MFC	Prenatal
LAPTM5	chr1	Male	A1C	Prenatal
DHRS3	chr1	Male	STC	Prenatal
ACTG2	chr2	Male	NCX	Prenatal
GYPC	chr2	Male	NCX	Prenatal
CYBRD1	chr2	Male	STC	Prenatal & Postnatal
WIPF1	chr2	Male	STC	Prenatal
CLDN11	chr3	Male	DFC	Prenatal
TM4SF1	chr3	Male	DFC	Prenatal
CX3CR1	chr3	Male	STC	Prenatal
P2RY12	chr3	Male	STC	Prenatal
NEUROG2	chr4	Male	MFC	Prenatal
TET2	chr4	Male	M1C	Postnatal & Adult
KCNIP4	chr4	Male	MD	Prenatal
CSF1R	chr5	Male	DFC	Prenatal
SEPP1	chr5	Male	DFC	Prenatal
IQGAP2	chr5	Male	MFC	Prenatal
LIFR	chr5	Male	MFC	Prenatal
MEGF10	chr5	Male	MFC	Prenatal
SNCAIP	chr5	Male	MFC	Prenatal
CTGF	chr6	Male	OFC	Prenatal
EZR	chr6	Male	MFC	Prenatal
HIST1H1A	chr6	Male	MFC	Prenatal
HIST1H2BB	chr6	Male	MFC	Prenatal
HIST1H2BC	chr6	Male	MFC	Prenatal
HIST1H3F	chr6	Male	MFC	Prenatal
HIST1H4A	chr6	Male	MFC	Prenatal
HIST1H4B	chr6	Male	MFC	Prenatal
HIST1H4C	chr6	Male	MFC	Prenatal
HIST1H4F	chr6	Male	MFC	Prenatal
AIF1	chr6	Male	IPC	Prenatal
GLO1	chr6	Male	V1C	Prenatal
EEPD1	chr7	Male	MFC	Prenatal
CEBPD	chr8	Male	DFC	Prenatal
LY6E	chr8	Male	V1C	Prenatal
ANXA1	chr9	Male	DFC	Prenatal & Postnatal
OGN	chr9	Male	DFC	Prenatal
PTGDS	chr9	Male	DFC	Prenatal
CKS2	chr9	Male	STC	Prenatal & Postnatal
GSN	chr9	Male	STC	Prenatal
STOM	chr9	Male	STC	Prenatal
ITIH2	chr10	Male	NCX	Prenatal
ITIH5	chr10	Male	OFC	Prenatal
ACTA2	chr10	Male	DFC	Prenatal
TSPAN15	chr10	Male	DFC	Prenatal
ITPRIP	chr10	Male	MFC	Prenatal
VIM	chr10	Male	MFC	Prenatal
CTSC	chr11	Male	A1C	Prenatal
H2AFX	chr11	Male	MFC	Prenatal
PARVA	chr11	Male	MFC	Prenatal
RCOR2	chr11	Male	MFC	Prenatal
SERPINH1	chr11	Male	MFC	Prenatal
ARHGDIB	chr12	Male	DFC	Prenatal
ASCL1	chr12	Male	MFC	Prenatal
ALOX5AP	chr13	Male	DFC	Prenatal
LPAR6	chr13	Male	DFC	Prenatal
PARP4	chr13	Male	MFC	Prenatal
FBLN5	chr14	Male	STC	Prenatal
KIAA1199	chr15	Male	DFC	Prenatal
EMP2	chr16	Male	MFC	Prenatal
ZNF423	chr16	Male	MFC	Prenatal
LSMD1	chr17	Male	STC	Prenatal
EMP3	chr19	Male	NCX	Prenatal
EHD2	chr19	Male	DFC	Prenatal
UQCR	chr19	Male	STC	Prenatal
JAG1	chr20	Male	MFC	Prenatal
PREX1	chr20	Male	MFC	Prenatal
MYL9	chr20	Male	STC	Prenatal
PLTP	chr20	Male	STC	Prenatal & Postnatal
TSPAN6	chrX	Male	MFC	Prenatal

## Sheet: 2 DAVID Male GO
Supplementary Table 2. List of all significant Gene Ontology Results from DAVID analysis of male genes (Benjamini-Hochberg multiple testing corrected p-value < 0.05)
Annotation Cluster 1	Enrichment Score: 2.89
Category	Term	Raw PValue	Benjamini Corrected Pvalue	Genes
SP_PIR_KEYWORDS	glycoprotein	2.50594e-09	6.61568e-07	GYPC, TSPAN6, CD53, JAG1, MEGF10, SDC2, EDNRA, OGN, OLFML3, ITPRIP, CTGF, CFH, ITIH5, ITIH2, SEPP1, PCDH11Y, LIFR, COLEC12, BGN, NPC2, PTGDS, KIAA1199, LPAR6, COL1A2, CYBRD1, MFAP2, CTSC, TM4SF1, COL1A1, EMP3, EMP2, C3, LUM, COL3A1, SERPINH1, TIMP1, ISLR, LGALS3BP, LY6E, FOLR2, PLTP, CSF1R, FZD8, RNASE1, ANXA1, IGF2, SPARC, TSPAN15, P2RY12, CYBB, LYVE1, NLGN4Y, FBLN5, C7ORF58, BAMBI
SP_PIR_KEYWORDS	signal	6.00119e-08	7.92154e-06	C3, LUM, COL3A1, JAG1, SERPINH1, MEGF10, SDC2, TIMP1, ISLR, EDNRA, OGN, LGALS3BP, OLFML3, LY6E, FOLR2, ITPRIP, CTGF, GSN, CFH, ITIH5, ITIH2, SEPP1, PLTP, TYROBP, CSF1R, FZD8, RNASE1, PCDH11Y, LIFR, IGF2, SPARC, LYVE1, BGN, NPC2, KIAA1199, PTGDS, NLGN4Y, FBLN5, COL1A2, C7ORF58, CTSC, MFAP2, COL1A1, BAMBI
UP_SEQ_FEATURE	signal peptide	7.23609e-08	3.60351e-05	C3, LUM, COL3A1, JAG1, SERPINH1, MEGF10, SDC2, TIMP1, ISLR, EDNRA, OGN, LGALS3BP, OLFML3, LY6E, FOLR2, ITPRIP, CTGF, GSN, CFH, ITIH5, ITIH2, SEPP1, PLTP, TYROBP, CSF1R, FZD8, RNASE1, PCDH11Y, LIFR, IGF2, SPARC, LYVE1, BGN, NPC2, KIAA1199, PTGDS, NLGN4Y, FBLN5, COL1A2, C7ORF58, CTSC, MFAP2, COL1A1, BAMBI
UP_SEQ_FEATURE	glycosylation site:N-linked (GlcNAc...)	4.78907e-07	0.000119241	GYPC, TSPAN6, CD53, JAG1, MEGF10, EDNRA, OGN, OLFML3, CTGF, ITPRIP, CFH, ITIH5, ITIH2, SEPP1, PCDH11Y, LIFR, COLEC12, BGN, NPC2, PTGDS, KIAA1199, LPAR6, CYBRD1, COL1A2, CTSC, TM4SF1, COL1A1, EMP3, EMP2, C3, SERPINH1, TIMP1, ISLR, LGALS3BP, FOLR2, LY6E, PLTP, CSF1R, FZD8, RNASE1, SPARC, TSPAN15, P2RY12, CYBB, LYVE1, NLGN4Y, FBLN5, C7ORF58, BAMBI
SP_PIR_KEYWORDS	Secreted	1.1994e-06	0.000105542	C3, LUM, COL3A1, TIMP1, ISLR, OGN, OLFML3, LGALS3BP, FOLR2, CTGF, GSN, CFH, ITIH5, ITIH2, SEPP1, PLTP, RNASE1, LGALS1, LIFR, IGF2, SPARC, NPC2, BGN, PTGDS, FBLN5, COL1A2, MFAP2, COL1A1
SP_PIR_KEYWORDS	extracellular matrix	1.58872e-06	0.00010485	OGN, LGALS3BP, BGN, CTGF, LGALS1, LUM, COL3A1, COL1A2, MFAP2, SPARC, COL1A1
SP_PIR_KEYWORDS	disulfide bond	2.37479e-06	0.000125381	C3, LUM, COL3A1, JAG1, MEGF10, TIMP1, ISLR, EDNRA, OGN, LGALS3BP, OLFML3, LY6E, FOLR2, CTGF, GSN, CFH, ITIH2, PLTP, TYROBP, CSF1R, FZD8, RNASE1, LIFR, IGF2, COLEC12, SPARC, P2RY12, LYVE1, BGN, NPC2, NLGN4Y, PTGDS, LPAR6, FBLN5, CX3CR1, CTSC, MFAP2, COL1A1
GOTERM_CC_FAT	GO:0005578~proteinaceous extracellular matrix	5.23251e-06	0.000904817	LUM, LGALS1, COL3A1, SPARC, TIMP1, OGN, LGALS3BP, BGN, CTGF, FBLN5, COL1A2, MFAP2, COL1A1
UP_SEQ_FEATURE	disulfide bond	8.91223e-06	0.00147834	C3, LUM, COL3A1, JAG1, MEGF10, TIMP1, ISLR, EDNRA, OGN, LGALS3BP, OLFML3, LY6E, CTGF, GSN, CFH, ITIH2, PLTP, CSF1R, FZD8, RNASE1, LIFR, IGF2, COLEC12, SPARC, P2RY12, LYVE1, BGN, NPC2, NLGN4Y, PTGDS, LPAR6, FBLN5, CX3CR1, CTSC, MFAP2, COL1A1
GOTERM_CC_FAT	GO:0031012~extracellular matrix	1.12158e-05	0.00064657	LUM, LGALS1, COL3A1, SPARC, TIMP1, OGN, LGALS3BP, BGN, CTGF, FBLN5, COL1A2, MFAP2, COL1A1
GOTERM_CC_FAT	GO:0005583~fibrillar collagen	8.86948e-05	0.00306427	LUM, COL3A1, COL1A2, COL1A1
GOTERM_BP_FAT	GO:0030199~collagen fibril organization	5.14119e-05	0.0100467	LUM, COL3A1, COL1A2, COL1A1, SERPINH1
SP_PIR_KEYWORDS	skin	0.000338154	0.00987181	COL3A1, COL1A2, COL1A1
PIR_SUPERFAMILY	PIRSF002255:collagen alpha 1(I) chain	0.000680335	0.0465227	COL3A1, COL1A2, COL1A1
GOTERM_CC_FAT	GO:0005576~extracellular region	0.000735505	0.0180198	C3, LUM, COL3A1, JAG1, TIMP1, ISLR, OGN, OLFML3, LGALS3BP, FOLR2, CTGF, GSN, CFH, ITIH5, ITIH2, SEPP1, PLTP, RNASE1, LGALS1, LIFR, IGF2, SPARC, NPC2, BGN, PTGDS, FBLN5, COL1A2, MFAP2, COL1A1
GOTERM_CC_FAT	GO:0044421~extracellular region part	0.000823505	0.0157114	C3, LGALS1, LUM, COL3A1, IGF2, SPARC, TIMP1, OGN, LGALS3BP, BGN, CTGF, GSN, FBLN5, COL1A2, CFH, MFAP2, SEPP1, COL1A1
SP_PIR_KEYWORDS	Ehlers-Danlos syndrome	0.00181742	0.0362673	COL3A1, COL1A2, COL1A1
GOTERM_CC_FAT	GO:0044420~extracellular matrix part	0.00194538	0.0331267	LUM, COL3A1, COL1A2, MFAP2, SPARC, COL1A1
GOTERM_CC_FAT	GO:0005581~collagen	0.00232527	0.0359506	LUM, COL3A1, COL1A2, COL1A1
SP_PIR_KEYWORDS	collagen	0.00238409	0.0440129	COL3A1, COL1A2, COLEC12, COL1A1, TIMP1
Annotation Cluster 2	Enrichment Score: 2.79
Category	Term	Raw PValue	Benjamini Corrected Pvalue	Genes
GOTERM_BP_FAT	GO:0009611~response to wounding	0.000101126	0.0123372	AIF1, C3, COL3A1, ANXA1, IGF2, P2RY12, CYBB, LYVE1, GSN, CTGF, FBLN5, CX3CR1, CFH, PARP4
GOTERM_BP_FAT	GO:0006952~defense response	0.00145547	0.0690181	HIST1H2BC, C3, AIF1, ANXA1, COLEC12, IGF2, LGALS3BP, CYBB, HIST1H2BK, CX3CR1, CFH, PARP4, TYROBP
GOTERM_BP_FAT	GO:0006954~inflammatory response	0.0293246	0.470265	CYBB, AIF1, C3, ANXA1, CFH, IGF2, PARP4
Annotation Cluster 3	Enrichment Score: 2.78
Category	Term	Raw PValue	Benjamini Corrected Pvalue	Genes
GOTERM_CC_FAT	GO:0000786~nucleosome	7.83276e-06	0.000677307	HIST1H2BB, HIST1H2BC, HIST1H2BK, HIST1H4A, HIST1H4B, HIST1H1A, HIST1H4F, H2AFX, HIST1H4C, HIST1H4D, HIST1H3F
SP_PIR_KEYWORDS	nucleosome core	8.96082e-06	0.0003942	HIST1H2BB, HIST1H2BC, HIST1H2BK, HIST1H4A, HIST1H4B, HIST1H4F, H2AFX, HIST1H4C, HIST1H4D, HIST1H3F
INTERPRO	IPR007125:Histone core	1.0846e-05	0.00310799	HIST1H2BB, HIST1H2BC, HIST1H2BK, HIST1H4A, HIST1H4B, HIST1H4F, H2AFX, HIST1H4C, HIST1H4D, HIST1H3F
GOTERM_BP_FAT	GO:0006334~nucleosome assembly	3.01144e-05	0.0291398	HIST1H2BB, HIST1H2BC, HIST1H2BK, HIST1H4A, HIST1H4B, HIST1H1A, HIST1H4F, H2AFX, HIST1H4C, HIST1H4D, HIST1H3F
GOTERM_BP_FAT	GO:0031497~chromatin assembly	3.67713e-05	0.0119645	HIST1H2BB, HIST1H2BC, HIST1H2BK, HIST1H4A, HIST1H4B, HIST1H1A, HIST1H4F, H2AFX, HIST1H4C, HIST1H4D, HIST1H3F
GOTERM_CC_FAT	GO:0032993~protein-DNA complex	4.71086e-05	0.00203542	HIST1H2BB, HIST1H2BC, HIST1H2BK, HIST1H4A, HIST1H4B, HIST1H1A, HIST1H4F, H2AFX, HIST1H4C, HIST1H4D, HIST1H3F
GOTERM_BP_FAT	GO:0065004~protein-DNA complex assembly	4.74327e-05	0.0115775	HIST1H2BB, HIST1H2BC, HIST1H2BK, HIST1H4A, HIST1H4B, HIST1H1A, HIST1H4F, H2AFX, HIST1H4C, HIST1H4D, HIST1H3F
GOTERM_BP_FAT	GO:0034728~nucleosome organization	5.36208e-05	0.00873778	HIST1H2BB, HIST1H2BC, HIST1H2BK, HIST1H4A, HIST1H4B, HIST1H1A, HIST1H4F, H2AFX, HIST1H4C, HIST1H4D, HIST1H3F
GOTERM_BP_FAT	GO:0006323~DNA packaging	0.000191662	0.018647	HIST1H2BB, HIST1H2BC, HIST1H2BK, HIST1H4A, HIST1H4B, HIST1H1A, HIST1H4F, H2AFX, HIST1H4C, HIST1H4D, HIST1H3F
SP_PIR_KEYWORDS	chromosomal protein	0.000215572	0.00708938	HIST1H2BB, HIST1H2BC, HIST1H2BK, HIST1H4A, HIST1H4B, HIST1H1A, HIST1H4F, H2AFX, HIST1H4C, HIST1H4D, HIST1H3F
KEGG_PATHWAY	hsa05322:Systemic lupus erythematosus	0.000263343	0.0128226	HIST1H2BB, HIST1H2BC, HIST1H2BK, HIST1H4A, C3, HIST1H4B, HIST1H4F, H2AFX, HIST1H4C, HIST1H4D, HIST1H3F
GOTERM_BP_FAT	GO:0065003~macromolecular complex assembly	0.000266697	0.0235307	HIST1H2BB, HIST1H2BC, PREX1, HIST1H1A, COLEC12, SLC9A3R1, STOM, HIST1H4A, HIST1H2BK, HIST1H4B, GSN, ALOX5AP, HIST1H4F, HIST1H4C, H2AFX, HIST1H4D, WIPF1, HIST1H3F, PARVA
GOTERM_BP_FAT	GO:0006333~chromatin assembly or disassembly	0.00029911	0.0241836	HIST1H2BB, HIST1H2BC, HIST1H2BK, HIST1H4A, HIST1H4B, HIST1H1A, HIST1H4F, H2AFX, HIST1H4C, HIST1H4D, HIST1H3F
GOTERM_BP_FAT	GO:0043933~macromolecular complex subunit organization	0.000516311	0.0355766	HIST1H2BB, HIST1H2BC, PREX1, HIST1H1A, COLEC12, SLC9A3R1, STOM, HIST1H4A, HIST1H2BK, HIST1H4B, GSN, ALOX5AP, HIST1H4F, HIST1H4C, H2AFX, HIST1H4D, WIPF1, HIST1H3F, PARVA
SP_PIR_KEYWORDS	isopeptide bond	0.000593892	0.0155611	HIST1H2BB, HIST1H2BC, CEBPD, ANXA1, HIST1H4A, HIST1H2BK, HIST1H4B, EIF1AY, HIST1H4F, HIST1H4C, H2AFX, HIST1H4D, HIST1H3F
GOTERM_CC_FAT	GO:0000785~chromatin	0.000809113	0.0173518	HIST1H2BB, HIST1H2BC, HIST1H2BK, HIST1H4A, RCOR2, HIST1H4B, HIST1H1A, HIST1H4F, H2AFX, HIST1H4C, HIST1H4D, HIST1H3F
Annotation Cluster 4	Enrichment Score: 2.55
Category	Term	Raw PValue	Benjamini Corrected Pvalue	Genes
GOTERM_BP_FAT	GO:0030199~collagen fibril organization	5.14119e-05	0.0100467	LUM, COL3A1, COL1A2, COL1A1, SERPINH1
GOTERM_BP_FAT	GO:0032964~collagen biosynthetic process	0.00050176	0.0372021	COL3A1, COL1A1, SERPINH1
Annotation Cluster 6	Enrichment Score: 2.25
Category	Term	Raw PValue	Benjamini Corrected Pvalue	Genes
GOTERM_BP_FAT	GO:0030036~actin cytoskeleton organization	3.45264e-05	0.0168099	EZR, AIF1, GSN, PREX1, CALD1, TMSB4Y, WIPF1, EHD2, PARVA, ARHGDIB
GOTERM_BP_FAT	GO:0030029~actin filament-based process	5.69467e-05	0.00795721	EZR, AIF1, GSN, PREX1, CALD1, TMSB4Y, WIPF1, EHD2, PARVA, ARHGDIB
GOTERM_BP_FAT	GO:0007015~actin filament organization	0.000163506	0.0176836	EZR, AIF1, GSN, PREX1, CALD1, WIPF1
GOTERM_CC_FAT	GO:0015629~actin cytoskeleton	0.000201142	0.00578338	ACTG2, EZR, AIF1, ACTA2, GSN, CALD1, IQGAP2, WIPF1, SLC9A3R1, MYL9
SP_PIR_KEYWORDS	actin binding	0.00166494	0.0359954	EZR, GSN, CALD1, MSN

## Sheet: 3 DAVID Female GO
Supplementary Table 3. List of all significant Gene Ontology Results from DAVID analysis of female genes (Benjamini-Hochberg multiple testing corrected p-value < 0.05)
No results from the female genes reached statistical significance of p < 0.05 after applying Benjamini-Hochberg multiple testing correction

## Sheet: 4 IPA Male
Supplementary Table 4. List of all significant Canonical Pathways and Biological Function Results from Ingenuity Pathways Analysis of male genes (Benjamini-Hochberg multiple testing corrected p-value < 0.05)
Male Enriched Canonical Pathways
Ingenuity Canonical Pathways	B-H Corrected P-value	Molecules
Hepatic Fibrosis / Hepatic Stellate Cell Activation	7.76247e-05	MYL9,COL1A2,COL1A1 (includes EG:1277),CTGF,TIMP1,ACTA2,EDNRA,BAMBI,COL3A1
Leukocyte Extravasation Signaling	0.00354813	WIPF1,CLDN11,TIMP1,EZR,ACTA2,CYBB,ACTG2,MSN
RhoA Signaling	0.00416869	MYL9,LPAR6,EZR,ACTA2,ACTG2,MSN
Actin Cytoskeleton Signaling	0.00416869	MYL9,IQGAP2,EZR,ACTA2,ACTG2,GSN,TMSB4Y,MSN
Signaling by Rho Family GTPases	0.00549541	MYL9,WIPF1,EZR,ACTA2,CYBB,VIM,ACTG2,MSN
Regulation of Actin-based Motility by Rho	0.0057544	MYL9,WIPF1,ACTA2,ACTG2,GSN
Intrinsic Prothrombin Activation Pathway	0.0162181	COL1A2,COL1A1 (includes EG:1277),COL3A1
RhoGDI Signaling	0.020893	MYL9,EZR,ACTA2,ACTG2,ARHGDIB,MSN
ILK Signaling	0.0269153	MYL9,PARVA,ACTA2,VIM,ACTG2,TMSB4Y
Integrin Signaling	0.0323594	MYL9,PARVA,WIPF1,ACTA2,ACTG2,TSPAN6
Male Enriched Biological Functions
Category	B-H Corrected p-value	Molecules
Organismal Functions	0.0136	ACTA2,CYBB,PTGDS,GSN
Infectious Disease	0.0309	EIF1AY,RPS4Y1,LAPTM5,CX3CR1,PCDH11X/PCDH11Y,HIST1H2BJ/HIST1H2BK,LIFR,SERPINB9,TIMP1,SDC2,CALD1,CYBB,LY6E,PARVA,C3,SLC9A3R1,TYROBP,BGN,HIST2H2BE (includes others),UTY,WIPF1,CEBPD,SPARC,EDNRA,LGALS1,COL3A1
Protein Synthesis	0.0404	WIPF1,GSN,TMSB4Y
Connective Tissue Disorders	0.0432	RPS4Y1,CTGF,ACTA2,COL1A2,SDC2,TIMP1,PRRX1,CALD1,ANXA1,LUM,AIF1 (includes EG:11629),C3,FBLN5,TYROBP,BGN,VIM,ALOX5AP,PTGDS,GSN,CSF1R,ARHGDIB,COL1A1 (includes EG:1277),LGALS3BP,SPARC,EDNRA,CTSC,LGALS1,COL3A1
Respiratory Disease	0.0432	EIF1AY,RPS4Y1,C3,TIMP1,CEBPD,SPARC,CX3CR1,ASCL1,HIST2H2BE (includes others),HIST1H2BJ/HIST1H2BK
Lipid Metabolism	0.0432	C3,VIM,ALOX5AP,PTGDS,GSN,CSF1R,SEPP1,IGF2,ANXA1,EDNRA,PLTP,NPC2 (includes EG:10577),LGALS1,PDK4
Molecular Transport	0.0432	C3,ANXA1,ALOX5AP,VIM,PLTP,GSN,LGALS1,NPC2 (includes EG:10577)
Small Molecule Biochemistry	0.0432	C3,VIM,ALOX5AP,PTGDS,GSN,CSF1R,SEPP1,IGF2,CEBPD,ANXA1,EDNRA,PLTP,NPC2 (includes EG:10577),LGALS1,PDK4
Neurological Disease	0.0432	CTGF,ACTA2,RNASE1,CX3CR1,TIMP1,ANXA1,LUM,ITPRIP,CYBB,MEGF10,C3,SLC9A3R1,EMP3,TYROBP,BGN,ZIC1,ALOX5AP,VIM,PTGDS,GSN,CSF1R,SEPP1,ZNF423,IGF2,OGN,CEBPD,EDNRA,P2RY12,SPARC,PLTP,JAG1,LGALS1
Psychological Disorders	0.0432	MEGF10,C3,CTGF,BGN,ACTA2,VIM,PTGDS,CSF1R,SEPP1,IGF2,OGN,TIMP1,SPARC,PLTP,LGALS1
Carbohydrate Metabolism	0.0432	SEPP1,C3,PLTP,GSN,LGALS1
Hereditary Disorder	0.0432	CTGF,FBLN5,TYROBP,BGN,ACTA2,VIM,GSN,CSF1R,LIFR,COL1A2,COL1A1 (includes EG:1277),LPAR6,STOM,WIPF1,CALD1,CFH,CTSC,JAG1,USP9Y,NPC2 (includes EG:10577),COL3A1
Immunological Disease	0.0432	LAPTM5,FOLR2,COL1A2,TIMP1,SDC2,CALD1,ANXA1,AIF1 (includes EG:11629),CFH,CBR1 (includes EG:100360507),PDK4,HIST1H3A (includes others),C3,HIST1H4A (includes others),BGN,ALOX5AP,VIM,GSN,CSF1R,ARHGDIB,HIST2H2BE (includes others),MYL9,COL1A1 (includes EG:1277),WIPF1,LGALS3BP,CTSC,COL3A1,MSN,LGALS1
Inflammatory Disease	0.0432	LAPTM5,ACTA2,FOLR2,CX3CR1,TIMP1,SDC2,CALD1,ANXA1,LUM,AIF1 (includes EG:11629),CBR1 (includes EG:100360507),PDK4,C3,TYROBP,BGN,ALOX5AP,VIM,PTGDS,GSN,ARHGDIB,MYL9,COL1A1 (includes EG:1277),SPARC,EDNRA,JAG1,CTSC,MSN,COL3A1,LGALS1
Hair and Skin Development and Function	0.0432	COL1A2,COL1A1 (includes EG:1277),OGN,BGN,LUM,CSF1R
Renal and Urological System Development and Function	0.0432	IGF2,C3,TIMP1,BGN,EZR,SPARC,CSF1R
Hepatic System Disease	0.0432	HIST1H3A (includes others),RPS4Y1,C3,CKS2,VIM,CSF1R,COL1A2,COL1A1 (includes EG:1277),IGF2,IQGAP2,TIMP1,ANXA1,SPARC,TM4SF1,PDK4,COL3A1
Endocrine System Disorders	0.0432	C3,BGN,ACTA2,VIM,RNASE1,CSF1R,IGF2,TIMP1,CEBPD,ANXA1,SPARC,LGALS1,PDK4
Cell Cycle	0.0432	COL1A1 (includes EG:1277),IGF2,CKS2
DNA Replication, Recombination, and Repair	0.0432	VIM
Endocrine System Development and Function	0.0432	IGF2,ANXA1
Free Radical Scavenging	0.0432	SEPP1,PREX1,CYBB
Hematopoiesis	0.0432	CSF1R
Organismal Injury and Abnormalities	0.0436	C3,CTGF,FBLN5,PTGDS,CX3CR1,GSN,CSF1R,COL1A2,COL1A1 (includes EG:1277),IGF2,TIMP1,LUM,ITPRIP,CYBB,SPARC,P2RY12,EDNRA,LYVE1,CTSC,TM4SF1,COL3A1
Dermatological Diseases and Conditions	0.0448	LAPTM5,C3,FBLN5,BGN,ACTA2,FOLR2,GSN,COL1A2,MYL9,COL1A1 (includes EG:1277),LPAR6,TIMP1,EDNRA,CTSC,CBR1 (includes EG:100360507),PDK4,LGALS1,MSN,COL3A1
Cardiovascular System Development and Function	0.0461	CTGF,ACTA2,CX3CR1,COL1A2,SDC2,TIMP1,PRRX1,ANXA1,LUM,CYBB,C3,FBLN5,VIM,GSN,CSF1R,COL1A1 (includes EG:1277),IGF2,SERPINH1,H2AFX,EDNRA,SPARC,JAG1,TM4SF1,COL3A1,LGALS1
Lymphoid Tissue Structure and Development	0.0463	TYROBP,CYBB,SPARC,JAG1,CSF1R,PDK4,COL3A1
Cellular Compromise	0.0495	IGF2,C3,SPARC,CFH
Cell Morphology	0.0499	CTGF,ACTA2,LIFR,SDC2,PRRX1,ANXA1,EZR,LUM,PDK4,PARVA,SLC9A3R1,TYROBP,BGN,VIM,GSN,CSF1R,COL1A1 (includes EG:1277),WIPF1,OGN,LPAR6,PREX1,NEUROG2,CEBPD,SERPINH1,SPARC,EDNRA,TM4SF1,MSN,LGALS1,ASCL1,COL3A1
Organismal Survival	0.0499	CTGF,CX3CR1,LIFR,IQGAP2,TIMP1,ANXA1,CYBB,LY6E,ACTG2,CFH,C3,SLC9A3R1,CKS2,BGN,ZIC1,BAMBI,VIM,PTGDS,GSN,CSF1R,ARHGDIB,CRABP1,SEPP1,COL1A1 (includes EG:1277),ZNF423,IGF2,LPAR6,CEBPD,H2AFX,EDNRA,PLTP,CTSC,LGALS1,COL3A1,MSN,ASCL1
Hepatic System Development and Function	0.0499	COL1A1 (includes EG:1277),IGF2,IQGAP2,PREX1,CTGF,C3,TIMP1,EDNRA,JAG1,LGALS1,COL3A1
Digestive System Development and Function	0.0499	COL1A1 (includes EG:1277),IQGAP2,PREX1,IGF2,C3,SLC9A3R1,PRRX1,CYBB,EDNRA,JAG1,COL3A1,ASCL1

## Sheet: 5 IPA Female
Supplementary Table 5. List of all significant Canonical Pathways and Biological Function Results from Ingenuity Pathways Analysis of female genes (Benjamini-Hochberg multiple testing corrected p-value < 0.05)
No cannonical pathways reached statistical significance using the female genes
Female Enriched Biological Functions
Category	B-H Corrected p-value	Molecules
Dermatological Diseases and Conditions	0.0295	SCN9A
Cell Death and Survival	0.0393	PCSK2
Organismal Functions	0.0393	NR3C2 (includes EG:100534796)
Gene Expression	0.0393	NR3C2 (includes EG:100534796)
Organismal Injury and Abnormalities	0.0393	S100A10
Skeletal and Muscular System Development and Function	0.0438	NR3C2 (includes EG:100534796)
Gastrointestinal Disease	0.0439	PCSK2,S100A10
Visual System Development and Function	0.0463	PLXNA4
Digestive System Development and Function	0.0488	PCSK2

## Sheet: 6 GeneGo Male
Supplementary Table 6. List of all Results from GeneGo Analysis of male genes
"Pathway Maps"
Maps	Uncorrected p-value	FDR	Genes
Cell adhesion_ECM remodeling	4.9797e-09	6.13844	Syndecan-2, Collagen I, IGF-2, TIMP1, Osteonectin, VIL2 (ezrin), Collagen III, MSN (moesin)
Immune response_Alternative complement pathway	1.57326e-08	5.93988	Factor H, C3b, C3dg, C3a, C3, C3c, iC3b
Immune response_Lectin induced complement pathway	1.89202e-06	4.03584	C3b, C3dg, C3a, C3, C3c, iC3b
Immune response_Classical complement pathway	2.70476e-06	4.00558	C3b, C3dg, C3a, C3, C3c, iC3b
Development_Regulation of epithelial-to-mesenchymal transition (EMT)	9.26045e-06	3.56798	Caldesmon, ACTA2, Frizzled, Jagged1, EDNRA, Vimentin
Development_TGF-beta-dependent induction of EMT via RhoA, PI3K and ILK.	0.000426477	1.9839	Caldesmon, ACTA2, Vimentin, Actin
Development_Osteopontin signaling in osteoclasts	0.00157126	1.4845	Gelsolin, VIL2 (ezrin), MSN (moesin)
Signal transduction_Activin A signaling regulation	0.00207671	1.42136	Histone H4, Histone H2, BAMBI
G-protein signaling_Rac2 regulation pathway	0.00267291	1.37434	gp91-phox, PREX1, VIL2 (ezrin)
Cell adhesion_Role of tetraspanins in the integrin-mediated cell adhesion	0.00289271	1.37434	CD53, VIL2 (ezrin), Actin
"Process networks"
Networks	Uncorrected p-value	FDR	Genes
Cell adhesion_Cell-matrix interactions	2.49855e-06	3.78771	COL1A1, 90K, Collagen I, LYVE-1, TIMP1, ITIH2, MAGP1, Galectin-1, Biglycan, COL1A2, Collagen III, Fibulin-5, Lumican
Cytoskeleton_Regulation of cytoskeleton rearrangement	2.99156e-06	3.78771	MRLC, ERM proteins, LyGDI, Gelsolin, Actin muscle, Vimentin, WaspIP, PREX1, Thymosin beta-4, VIL2 (ezrin), Actin, MSN (moesin)
Immune response_Phagocytosis	2.16467e-05	3.17105	MRLC, ERM proteins, C3b, gp91-phox, C3dg, Gelsolin, C3, C/EBP, VIL2 (ezrin), Actin, iC3b, MSN (moesin)
Development_EMT_Regulation of epithelial-to-mesenchymal transition	2.47504e-05	3.17105	Caldesmon, ACTA2, Frizzled, Jagged1, EDNRA, Collagen I, IGF-2, Vimentin, CTGF, Actin, COL1A2, Collagen III
Muscle contraction	6.29171e-05	2.86277	MRLC, Caldesmon, ACTA2, EDNRA, Galpha(i)-specific peptide GPCRs, Smooth muscle myosin, MYRL2, Actin muscle, Galpha(q)-specific peptide GPCRs, Actin
Cell adhesion_Integrin-mediated cell-matrix adhesion	7.7455e-05	2.85168	MRLC, ERM proteins, Collagen I, Osteonectin, Galectin-1, Alpha-parvin, CD53, VIL2 (ezrin), Actin, Collagen III, MSN (moesin)
Inflammation_Complement system	0.000309751	2.31666	Factor H, C3b, C3dg, C3a, C3, iC3b
Cytoskeleton_Actin filaments	0.000375181	2.29142	MRLC, ERM proteins, Gelsolin, Actin muscle, WaspIP, Thymosin beta-4, VIL2 (ezrin), Actin, MSN (moesin)
Development_Skeletal muscle development	0.000463651	2.25062	MRLC, Caldesmon, ACTA2, Smooth muscle myosin, MYRL2, Actin muscle, ACTG2, Actin
Proteolysis_ECM remodeling	0.000704369	2.11477	Collagen I, TIMP1, Osteonectin, CTGF, Collagen III, Lumican
"GO Processess"
Processess	Uncorrected p-value	FDR	Genes
nucleosome organization	3.23138e-16	12.2566	Histone H4, Histone H2B type 1-K, Histone H1.1, Histone H2, HIST1H2BK, Histone H2A, HIST2H2BE, HIST1H2BB, Histone H3.1, C/EBP, Histone H1, Histone H3.2, HIST1H2BN, Histone H2B, HIST1H2BG, Histone H2AX, HIST1H3D
nucleosome assembly	3.64124e-16	12.2566	Histone H4, Histone H2B type 1-K, Histone H1.1, Histone H2, HIST1H2BK, Histone H2A, HIST2H2BE, HIST1H2BB, Histone H3.1, Histone H1, Histone H3.2, HIST1H2BN, Histone H2B, HIST1H2BG, Histone H2AX, HIST1H3D
cellular component organization at cellular level	6.45578e-16	12.184	UTX, MRLC, MAGP (1,2), Histone H4, COL1A1, Histone H2B type 1-K, Syndecan-2, Histone H1.1, Galpha(s)-specific nucleotide-like GPCRs, HSP47, Histone H2, Caldesmon, HIST1H2BK, Frizzled, P2Y12, ERM proteins, Histone H2A, HIST2H2BE, Galpha(i)-specific peptide GPCRs, Collagen I, HIST1H2BB, Smooth muscle myosin, EHD2, TMSB4Y, LyGDI, DAP12, Neuroligin, MYRL2, CKS2, NLGN4Y, RPS4, TIMP1, M-CSF receptor, G…
chromatin assembly or disassembly	1.30608e-15	12.0692	Histone H4, Histone H2B type 1-K, Histone H1.1, Histone H2, HIST1H2BK, Histone H2A, HIST2H2BE, HIST1H2BB, Histone H3.1, C/EBP, Histone H1, Histone H3.2, HIST1H2BN, Histone H2B, HIST1H2BG, Histone H2AX, HIST1H3D
chromatin assembly	1.40157e-15	12.0692	Histone H4, Histone H2B type 1-K, Histone H1.1, Histone H2, HIST1H2BK, Histone H2A, HIST2H2BE, HIST1H2BB, Histone H3.1, Histone H1, Histone H3.2, HIST1H2BN, Histone H2B, HIST1H2BG, Histone H2AX, HIST1H3D
protein-DNA complex subunit organization	3.20312e-15	11.7894	Histone H4, Histone H2B type 1-K, Histone H1.1, Histone H2, HIST1H2BK, Histone H2A, HIST2H2BE, HIST1H2BB, Histone H3.1, C/EBP, Histone H1, Histone H3.2, HIST1H2BN, Histone H2B, HIST1H2BG, Histone H2AX, HIST1H3D
cellular component organization or biogenesis at cellular level	4.11334e-15	11.7477	UTX, MRLC, MAGP (1,2), Histone H4, COL1A1, Histone H2B type 1-K, Syndecan-2, Histone H1.1, Galpha(s)-specific nucleotide-like GPCRs, HSP47, Histone H2, Caldesmon, HIST1H2BK, Frizzled, P2Y12, ERM proteins, Histone H2A, HIST2H2BE, Galpha(i)-specific peptide GPCRs, Collagen I, HIST1H2BB, Smooth muscle myosin, EHD2, TMSB4Y, LyGDI, DAP12, Neuroligin, MYRL2, CKS2, NLGN4Y, RPS4, TIMP1, M-CSF receptor, G…
protein-DNA complex assembly	9.04013e-15	11.4638	Histone H4, Histone H2B type 1-K, Histone H1.1, Histone H2, HIST1H2BK, Histone H2A, HIST2H2BE, HIST1H2BB, Histone H3.1, Histone H1, Histone H3.2, HIST1H2BN, Histone H2B, HIST1H2BG, Histone H2AX, HIST1H3D
cellular component organization	1.50618e-14	11.2932	UTX, MRLC, MAGP (1,2), Histone H4, COL1A1, Histone H2B type 1-K, Syndecan-2, ALOX5AP, Histone H1.1, EHD3, Galpha(s)-specific nucleotide-like GPCRs, HSP47, Histone H2, Caldesmon, HIST1H2BK, Frizzled, P2Y12, ERM proteins, Histone H2A, COLEC12, HIST2H2BE, Galpha(i)-specific peptide GPCRs, Collagen I, HIST1H2BB, Smooth muscle myosin, EHD2, TMSB4Y, LyGDI, DAP12, Neuroligin, MYRL2, CKS2, NLGN4Y, RPS4, …
cellular component organization or biogenesis	9.51687e-14	10.5383	UTX, MRLC, MAGP (1,2), Histone H4, COL1A1, Histone H2B type 1-K, Syndecan-2, ALOX5AP, Histone H1.1, EHD3, Galpha(s)-specific nucleotide-like GPCRs, HSP47, Histone H2, Caldesmon, HIST1H2BK, Frizzled, P2Y12, ERM proteins, Histone H2A, COLEC12, HIST2H2BE, Galpha(i)-specific peptide GPCRs, Collagen I, HIST1H2BB, Smooth muscle myosin, EHD2, TMSB4Y, LyGDI, DAP12, Neuroligin, MYRL2, CKS2, NLGN4Y, RPS4, …

## Sheet: 7 GeneGo Female
Supplementary Table 7. List of all Results from GeneGo Analysis of female genes
"Pathway Maps"
Maps	Uncorrected p-value	FDR	Genes
Protein folding_Membrane trafficking and signal transduction of G-alpha (i) heterotrimeric G-protein	0.0111501	1.57939	G-protein gamma
Protein folding and maturation_Insulin processing	0.0117342	1.57939	PC2 (SPC2)
Transport_Aldosterone-mediated regulation of ENaC sodium transport	0.0175599	1.57939	MCR
Protein folding and maturation_POMC processing	0.0175599	1.57939	PC2 (SPC2)
Neurophysiological process_Long-term depression in cerebellum	0.0285529	1.47204	G-substrate
Regulation of CFTR activity (norm and CF)	0.0337257	1.47204	S100A10
"Process Networks"
Networks	Uncorrected p-value	FDR	Genes
Signal Transduction_Cholecystokinin signaling	0.0720092	0.817742	PC2 (SPC2)
Signal transduction_Neuropeptide signaling pathways	0.103862	0.817742	PC2 (SPC2)
Proteolysis_Ubiquitin-proteasomal proteolysis	0.110891	0.817742	USP6
Cell adhesion_Attractive and repulsive receptors	0.11661	0.817742	Plexin A4
Signal transduction_Insulin signaling	0.117243	0.817742	PC2 (SPC2)
Inflammation_Kallikrein-kinin system	0.122928	0.817742	G-protein gamma
Neurophysiological process_Transmission of nerve impulse	0.139809	0.817742	SCN9A
Development_Neurogenesis_Axonal guidance	0.150918	0.817742	Plexin A4
Transport_Sodium transport	0.152145	0.817742	SCN9A
"GO Processes"
Processes	Uncorrected p-value	FDR	Genes
energy reserve metabolic process	0.000312492	0.863144	G-protein gamma, IPP-2, G-protein gamma 11, Phosphatase regulator (inhibitor)
regulation of phosphatase activity	0.000736668	0.863144	IPP-2, Phosphatase regulator (inhibitor), G-substrate
regulation of dephosphorylation	0.00131826	0.863144	IPP-2, Phosphatase regulator (inhibitor), G-substrate
chemorepulsion of branchiomotor axon	0.00146732	0.863144	Plexin A4
islet amyloid polypeptide processing	0.00146732	0.863144	PC2 (SPC2)
regulation of phosphoprotein phosphatase activity	0.00149544	0.863144	IPP-2, Phosphatase regulator (inhibitor)
post-embryonic development	0.00153316	0.863144	SCN9A, ZFX, TET2
branchiomotor neuron axon guidance	0.00293255	0.863144	Plexin A4
trigeminal nerve morphogenesis	0.00293255	0.863144	Plexin A4
mineralocorticoid receptor signaling pathway	0.00293255	0.863144	MCR

## Sheet: 8 AutKB All GO
Supplementary Table 8. GO Enrichment of all AutKB Genes ('syndromic' and 'non-syndromic' sets combined)
Category	Term	Raw PValue	Benjamini Corrected Pvalue	Genes
Annotation Cluster 1	Enrichment Score: 14.646687909879443
GOTERM_BP_FAT	GO:0007268~synaptic transmission	8.33718e-22	4.09522e-18	UTS2, SLC6A1, GABRB3, GABRB2, GRIK2, SLC6A4, GRIK5, DMPK, CTNNB1, WNT2, CTTNBP2, HTR1B, APP, FNTA, GRIN2B, APOE, CHRNA4, NQO1, KCND2, SCN2B, KIF5A, GRIN2A, PDYN, CTNNA2, MAPK1, DOC2A, UBA52, KCNMB4, RAD21L1, DRD1, ACHE, SCN1B, DRD3, ADORA2A, DRD2, DRD5, DRD4, PAH, RIMS1, KCNMB1, GAD2, SYPL1, DMD, GAD1, NOVA1, GABRD, GABRA2, NTF3, GABRA3, MAOA, GRIN1, GABRA5, HOMER1, NPY5R, PDE7B, NPY, MTNR1B, CAC…
GOTERM_BP_FAT	GO:0019226~transmission of nerve impulse	6.64614e-20	1.08819e-16	UTS2, SLC6A1, GABRB3, GABRB2, GRIK2, SLC6A4, GRIK5, DMPK, CTNNB1, WNT2, CTTNBP2, HTR1B, APP, FNTA, GRIN2B, APOE, CHRNA4, NQO1, KCND2, SCN2B, KIF5A, GRIN2A, PDYN, CTNNA2, MAPK1, DOC2A, UBA52, KCNMB4, RAD21L1, SCN1A, DRD1, ACHE, SCN1B, DRD3, ADORA2A, DRD2, DRD5, DRD4, PAH, RIMS1, KCNMB1, ACSBG1, KCNMB2, GAD2, SYPL1, DMD, GAD1, NOVA1, GABRD, GABRA2, NTF3, GABRA3, MAOA, SPTBN4, GRIN1, GABRA5, HOMER1,…
GOTERM_BP_FAT	GO:0007267~cell-cell signaling	1.28816e-15	1.09068e-12	UTS2, SLC6A1, GABRB3, EFNA1, GRIK2, GABRB2, SLC6A4, GRIK5, FGF10, FGF12, VIPR2, CTNNB1, DMPK, CXCL10, WNT2, CTTNBP2, APP, HTR1B, BDNF, FNTA, GRIN2B, ISG15, APOE, IL1B, CHRNA4, RAPGEF4, NQO1, WNT6, KCND2, SCN2B, BST2, KIF5A, GRIN2A, PDYN, CTNNA2, MAPK1, SSTR2, DOC2A, GPR56, GPR50, EIF2AK3, UBA52, WNT5A, KCNMB4, RAD21L1, DRD1, ACHE, SCN1B, DRD3, ADORA2A, DRD2, DRD5, SOX2, DRD4, PAH, ITGB2, POMC, RI…
GOTERM_BP_FAT	GO:0050877~neurological system process	0.000362819	0.0100767	HRAS, UTS2, PTGS2, RORB, GRIN3A, CTNNB1, CTTNBP2, ATP2B2, AGTR2, BDNF, HTR1B, APP, GRIN2B, APOE, CHRNA4, CHRNA7, SCN2B, KIF5A, AARS, GRIN2A, UBR3, PDYN, CTNNA2, MAPK1, DOC2A, PITPNM3, JUN, OR2D2, GJA10, KCNMB4, RAD21L1, SCN1A, SCN1B, CYP1B1, RIMS1, KCNMB1, ACSBG1, EPHB2, KCNMB2, GAD2, KRAS, SYPL1, DMD, LHX8, IL1RAPL1, GAD1, TECTA, NTF3, MAOA, HOMER1, CRYZ, NPY5R, GUCY2D, NPY, CHRNB2, CHRND, GHSR,…
Annotation Cluster 2	Enrichment Score: 13.154379170648687
GOTERM_CC_FAT	GO:0000267~cell fraction	1.4377e-15	1.69531e-13	CYP3A4, CYP3A5, RAB3GAP2, HRAS, SLC9A6, CYP3A7, PTGS2, SNCB, CADM1, PDLIM5, SYNCRIP, LEMD3, RANGAP1, CD52, L1CAM, IGHM, CTNNB1, CTTNBP2, ATP2B2, PGP, CUL5, APOB, APP, GRIN2B, SERPINE1, CHRNA4, RAPGEF4, FAS, ROS1, PLD1, MPDZ, KIF5A, SCN2A, UGCG, AARS, HTR4, GRIN2A, CYP2E1, CYP1A2, CD38, MAPK1, SSTR2, DOC2A, BACE2, F2, RYR1, RYR2, MDH1, RAD21L1, SCN1A, CYP1B1, CHKB, HMGCS1, DAG1, OAS1, ACP2, POMC, …
GOTERM_CC_FAT	GO:0005626~insoluble fraction	3.98036e-13	3.11778e-11	CYP3A4, CYP3A5, HRAS, CYP3A7, SLC9A6, CADM1, SNCB, PTGS2, PDLIM5, SYNCRIP, LEMD3, CD52, L1CAM, IGHM, CTNNB1, CTTNBP2, ATP2B2, CUL5, PGP, APOB, APP, GRIN2B, CHRNA4, RAPGEF4, ROS1, PLD1, KIF5A, MPDZ, SCN2A, UGCG, GRIN2A, HTR4, CYP2E1, CYP1A2, CD38, MAPK1, SSTR2, DOC2A, BACE2, RYR1, RYR2, RAD21L1, SCN1A, CYP1B1, CHKB, DAG1, OAS1, ACP2, ACSBG1, SLC29A1, PPP1R3C, KRAS, DMD, TNKS, CYP2C8, SPHK1, CELSR3…
GOTERM_CC_FAT	GO:0005624~membrane fraction	6.01548e-13	3.85519e-11	CYP3A4, CYP3A5, HRAS, CYP3A7, SLC9A6, CADM1, SNCB, PTGS2, PDLIM5, SYNCRIP, LEMD3, CD52, L1CAM, IGHM, CTNNB1, CTTNBP2, ATP2B2, CUL5, PGP, APOB, APP, GRIN2B, CHRNA4, RAPGEF4, ROS1, PLD1, KIF5A, MPDZ, SCN2A, UGCG, GRIN2A, HTR4, CYP2E1, CYP1A2, CD38, SSTR2, DOC2A, BACE2, RYR1, RYR2, RAD21L1, SCN1A, CYP1B1, CHKB, DAG1, OAS1, ACP2, ACSBG1, SLC29A1, PPP1R3C, KRAS, DMD, TNKS, CYP2C8, SPHK1, CELSR3, HOMER…
Annotation Cluster 3	Enrichment Score: 12.962552162466139
GOTERM_CC_FAT	GO:0043005~neuron projection	5.56587e-20	9.80984e-18	SLC6A1, GABRB3, SNCB, CADM1, GRIK2, L1CAM, GRIN3A, CTNNB1, IGHMBP2, NRCAM, NOV, ATP2B2, APP, GRIN2B, MC1R, ANK3, PVALB, ROBO1, APOE, CHRNA4, CYGB, NEGR1, RAB27A, KCND3, ARC, KCND2, KIF5A, MPDZ, RXRA, SCN2A, PICK1, GRIN2A, CTNNA2, MAPK1, PPP1CA, OPHN1, RELN, KALRN, SCN1A, DRD1, CDK5R1, ADORA2A, DRD2, ADA, GAD2, KATNA1, GAD1, MAP2K1, SPTBN4, GRIN1, ITGA2, TSC1, ULK1, TSC2, NTRK2, MAP2, CACNA1G, CAC…
GOTERM_CC_FAT	GO:0043025~cell soma	1.1175e-11	5.62744e-10	RTN4, BTD, GRIK2, TBX21, UCHL1, GRIN3B, GRIN3A, VGF, MBP, NOV, IGHMBP2, TOP1, ATP2B2, SLC1A3, APOE, HDC, CHRNA4, KLHL24, CYGB, NEGR1, KCND3, KCND2, ESR1, ESR2, MAPK1, SMO, PPP1CA, PSEN1, GRM8, PSEN2, KALRN, CDK5R1, DRD1, SHROOM2, SCN1A, CCL2, CNN3, ADORA2A, TAC1, ADA, EPHB2, CALCA, PCSK1, DNER, ENO2, EXOC4, PAFAH1B1, MAP2K1, KCNB2, SPTBN4, GRIA3, DPYSL2, CYBA, LRP1, ULK1, MAP2, NTRK2, TSC2, CACNA…
GOTERM_CC_FAT	GO:0030425~dendrite	2.08239e-09	7.34044e-08	CADM1, GRIK2, CTNNB1, NOV, ATP2B2, SLC1A2, SLC1A3, GRIN2B, APOE, HDC, CHRNA4, NEGR1, NSF, RAB27A, AR, ARC, KCND2, MPDZ, PICK1, PRKCG, MAPK1, GRM3, ADRB2, PSEN1, CHRM1, GRM7, OPHN1, RELN, CDK5R1, DRD1, CNN3, ADORA2A, DRD2, ABI2, ADA, PCSK1, DNER, EXOC4, PRSS12, NOS1, NCDN, MAP2K1, NF1, GRIN1, GRIA3, DPYSL2, STAT1, CYBA, LRP1, DRP2, MAP2, NTRK2, TSC2, CACNA1G, CACNA1H, GRK4, CACNA1C, CACNA1A, MYH10…
Annotation Cluster 4	Enrichment Score: 12.928114091967197
GOTERM_CC_FAT	GO:0044459~plasma membrane part	8.93069e-25	6.29613e-22	KCNE1L, HRAS, SGMS2, PTGS2, OSMR, AIF1, GRIN3B, RANGAP1, L1CAM, GRIN3A, CTNNB1, CTTNBP2, APP, DIRAS1, HTR1B, AGTR2, GRIN2B, MC1R, GNG2, FAS, ROS1, RAB27A, PTPRK, TYRO3, ARC, GBP5, MAGI1, SCN2B, MPDZ, NOXA1, SCN2A, LIFR, GRIN2A, GEM, MYH9, CTNNA3, HLA-DQA1, CTNNA2, SSTR2, DOC2A, RYR1, MST1R, IL1R1, RAD21L1, SCN1A, ERBB4, HLA-DRB1, CACNB1, SCRIB, SLC29A1, SYPL1, DUSP15, PVRL3, HLA-DRB4, OBSL1, KLRF…
GOTERM_CC_FAT	GO:0031226~intrinsic to plasma membrane	4.57448e-13	3.22475e-11	KCNE1L, ATP1B1, SGMS2, IL6ST, EFNA1, OSMR, AQP4, CD52, GRIN3B, GRIN3A, AGTR2, HTR1B, APP, MC1R, GRIN2B, CD44, CHRNA4, CHRNA7, ROS1, APOM, PTPRK, TYRO3, SCN2B, NOXA1, SCN2A, LIFR, HTR4, GRIN2A, MYH9, HLA-DQA1, CRHR1, SSTR2, CX3CR1, RYR1, PDGFRA, PDGFRB, MST1R, HS3ST3B1, ITGA2B, KCNMB4, IL1R1, SCN1A, CALY, HLA-DRB1, ENPP2, ITGA11, DAG1, CD72, KCNMB1, EPHB2, KCNMB2, SLC29A1, EPHB6, SYPL1, CD69, HLA-…
GOTERM_CC_FAT	GO:0005887~integral to plasma membrane	2.99164e-12	1.75757e-10	KCNE1L, ATP1B1, SGMS2, IL6ST, EFNA1, OSMR, AQP4, CD52, GRIN3B, GRIN3A, AGTR2, HTR1B, APP, MC1R, GRIN2B, CD44, CHRNA4, CHRNA7, ROS1, APOM, PTPRK, TYRO3, SCN2B, NOXA1, SCN2A, LIFR, HTR4, GRIN2A, MYH9, HLA-DQA1, CRHR1, SSTR2, CX3CR1, RYR1, PDGFRA, PDGFRB, MST1R, HS3ST3B1, ITGA2B, KCNMB4, IL1R1, SCN1A, CALY, HLA-DRB1, ENPP2, ITGA11, DAG1, CD72, KCNMB1, EPHB2, KCNMB2, SLC29A1, EPHB6, SYPL1, CD69, HLA-…
Annotation Cluster 5	Enrichment Score: 11.618652132851722
GOTERM_BP_FAT	GO:0010033~response to organic substance	2.99432e-16	3.27183e-13	A2M, STAR, PTGS2, IL6ST, OSMR, ADCY5, GRIN3A, CTNNB1, GOT2, CTTNBP2, HTR1B, APOB, GRIN2B, CD44, APOE, IFNG, GAB1, PLA2G1B, CHRNA4, CHRNA7, GNG2, RARA, FAS, APOM, F12, PLD1, GATM, RXRA, AARS, GRIN2A, LIFR, MAPK1, C1QB, CD38, MSX1, SERPINF2, JUN, PDGFRA, RYR1, RYR2, EIF2AK3, IL1R1, LY6G6F, CYP1B1, ERBB4, HMGCS1, HSPA1A, ACP2, HSPA1B, SERPINH1, AHSG, HSPA1L, KRAS, AANAT, MAP2K1, KLF10, TGFBR2, PTPN1…
GOTERM_BP_FAT	GO:0009719~response to endogenous stimulus	4.17408e-12	9.76343e-10	A2M, SLC6A1, STAR, PTGS2, ADCY5, ARNT2, FOXO1, RPE65, CTNNB1, WNT2, PRKAR2B, CTTNBP2, HTR1B, GSTM3, APOA2, GATA3, GAB1, PLA2G1B, IL1B, GNG2, RARA, FAS, PLD1, SOCS2, GATM, RXRA, BAIAP2, AARS, GRIN2A, MGP, MFGE8, CNGA3, JUNB, CD38, MAPK1, C1QB, EP300, PDGFRA, NGF, DRD1, CCL2, GCLC, DRD3, ERBB4, ADORA2A, DRD2, DRD5, DRD4, HMGCS1, ABCA2, SRC, AHSG, KRAS, BCHE, AANAT, MAP2K1, GRIN1, TGFBR2, NR4A2, BRC…
GOTERM_BP_FAT	GO:0009725~response to hormone stimulus	1.11477e-08	1.40403e-06	A2M, SLC6A1, STAR, PTGS2, ADCY5, ARNT2, FOXO1, RPE65, CTNNB1, WNT2, CTTNBP2, PRKAR2B, HTR1B, APOA2, GSTM3, GATA3, GAB1, PLA2G1B, IL1B, GNG2, RARA, FAS, PLD1, GATM, SOCS2, RXRA, BAIAP2, MGP, MFGE8, CNGA3, JUNB, MAPK1, C1QB, CD38, EP300, PDGFRA, NGF, DRD1, GCLC, CCL2, ERBB4, ABCA2, SRC, AHSG, KRAS, BCHE, AANAT, MAP2K1, TGFBR2, BRCA2, ITGA2, NR4A3, PTPN11, CDKN1A, TSC1, AVPR1A, PTPN1, GHSR, ASIP, SS…
Annotation Cluster 6	Enrichment Score: 11.45571780338342
GOTERM_BP_FAT	GO:0006928~cell motion	4.38891e-13	2.39526e-10	GNA13, MTSS1, PLXNA3, PTGS2, L1CAM, MYLIP, WNT2, NRCAM, CTTNBP2, APP, APOB, BDNF, DAB1, APOA1, CD44, ANK3, ROBO1, IFNG, PLA2G1B, IL1B, ROBO3, SPON2, TWIST1, PTPRK, SATB2, ROCK1, PLXNB1, MYH9, TBR1, CTNNA2, PLAUR, FOXG1, PDGFRB, OPHN1, HSPB1, RELN, MST1R, UBA52, DNAH11, DRD1, CDK5R1, CCL2, ENPP2, DRD2, DNAH17, ITGA11, ITGB2, ARPC5, ITGB1, ITGAM, SRC, SCRIB, EPHB2, ARX, SEMA5A, HOXA1, ARPC3, KATNA1…
GOTERM_BP_FAT	GO:0016477~cell migration	4.91938e-12	1.09837e-09	NRP2, NRP1, BCAR1, WASF2, PAX6, PAX3, PTEN, PEX7, WNT2, NRCAM, GPX1, CTTNBP2, DAB1, APOA1, CD44, ROBO1, CXCR4, IFNG, PLA2G1B, SEMA3C, IL1B, MSN, NR2F2, NR2F1, TWIST1, PRKCA, ICAM1, PTPRK, SATB2, ROCK1, PLXNB1, ESR2, MYH9, CTNNA2, SMO, PSEN1, BTG1, ITGB1BP1, IL12A, PDGFRB, ADAM17, OPHN1, VCAN, RELN, DCC, CDK5R1, DRD1, SHROOM2, CCL2, DRD2, ITGA11, ABI2, PRKDC, ITGB2, KIT, ITGB1, SCRIB, ITGAM, SRC, …
GOTERM_BP_FAT	GO:0048870~cell motility	8.34509e-12	1.63965e-09	WNT2, NRCAM, CTTNBP2, APOB, DAB1, APOA1, CD44, ROBO1, IFNG, PLA2G1B, IL1B, TWIST1, PTPRK, SATB2, ROCK1, PLXNB1, MYH9, CTNNA2, PDGFRB, OPHN1, RELN, DNAH11, CDK5R1, DRD1, CCL2, DRD2, DNAH17, ITGA11, ITGB2, ITGB1, SCRIB, SRC, ITGAM, ARX, KATNA1, CKLF, SCARB1, LHX6, FN1, VAV3, TAOK2, MET, NR4A2, ITGA4, GAS8, SLC9A10, FEZF1, ULK1, ITGA5, LAMA5, CXCL16, MYH10, NRP2, NRP1, BCAR1, WASF2, PAX6, PAX3, PTEN…
GOTERM_BP_FAT	GO:0051674~localization of cell	8.34509e-12	1.63965e-09	WNT2, NRCAM, CTTNBP2, APOB, DAB1, APOA1, CD44, ROBO1, IFNG, PLA2G1B, IL1B, TWIST1, PTPRK, SATB2, ROCK1, PLXNB1, MYH9, CTNNA2, PDGFRB, OPHN1, RELN, DNAH11, CDK5R1, DRD1, CCL2, DRD2, DNAH17, ITGA11, ITGB2, ITGB1, SCRIB, SRC, ITGAM, ARX, KATNA1, CKLF, SCARB1, LHX6, FN1, VAV3, TAOK2, MET, NR4A2, ITGA4, GAS8, SLC9A10, FEZF1, ULK1, ITGA5, LAMA5, CXCL16, MYH10, NRP2, NRP1, BCAR1, WASF2, PAX6, PAX3, PTEN…
Annotation Cluster 7	Enrichment Score: 11.267478969265325
GOTERM_BP_FAT	GO:0051969~regulation of transmission of nerve impulse	5.02316e-14	3.52135e-11	HRAS, SLC6A1, PTGS2, STAR, GRIK2, BCAN, VGF, ATP2B2, BDNF, HTR1B, NISCH, SLC1A3, GRIN2B, APOE, IFNG, DLG4, STX1A, ARC, GRIN2A, STXBP1, CD38, GRM3, PSEN1, GRM8, PSEN2, CNTN4, EIF2AK3, UBA52, NGF, TF, RAB3A, KCNMB4, ACHE, DRD1, CCL2, DRD3, ERBB4, ADORA2A, DRD2, DRD5, DRD4, CTNND2, OXTR, TAC1, KIT, EPHB2, KRAS, BCHE, NTF4, NTF3, NCDN, GRIN1, NLGN1, ITGA2, NLGN3, PARK2, NPY5R, GRIA2, NTRK2, AVPR1A, U…
GOTERM_BP_FAT	GO:0031644~regulation of neurological system process	1.2987e-13	7.97562e-11	HRAS, SLC6A1, PTGS2, STAR, GRIK2, BCAN, VGF, ATP2B2, BDNF, HTR1B, NISCH, SLC1A3, GRIN2B, APOE, IFNG, DLG4, STX1A, ARC, GRIN2A, STXBP1, CD38, GRM3, ADRB2, PSEN1, GRM8, PSEN2, CNTN4, EIF2AK3, UBA52, NGF, TF, RAB3A, KCNMB4, ACHE, DRD1, CCL2, DRD3, ERBB4, ADORA2A, DRD2, DRD5, DRD4, CTNND2, OXTR, TAC1, KIT, EPHB2, KRAS, BCHE, NTF4, NTF3, NCDN, GRIN1, NLGN1, ITGA2, NLGN3, PARK2, NPY5R, GRIA2, NTRK2, AV…
GOTERM_BP_FAT	GO:0050804~regulation of synaptic transmission	5.88136e-13	2.88867e-10	HRAS, SLC6A1, PTGS2, STAR, GRIK2, BCAN, VGF, ATP2B2, BDNF, HTR1B, NISCH, SLC1A3, GRIN2B, APOE, DLG4, STX1A, ARC, GRIN2A, STXBP1, CD38, GRM3, PSEN1, GRM8, PSEN2, CNTN4, UBA52, NGF, RAB3A, KCNMB4, ACHE, DRD1, CCL2, DRD3, ERBB4, ADORA2A, DRD2, DRD5, DRD4, CTNND2, TAC1, OXTR, KIT, EPHB2, KRAS, BCHE, NTF4, NTF3, NCDN, GRIN1, NLGN1, NLGN3, PARK2, NPY5R, GRIA2, NTRK2, USP46, CHRNB2, HTR2C, CACNA1A, HTR2A
GOTERM_BP_FAT	GO:0044057~regulation of system process	2.09894e-12	5.42644e-10	KCNE1L, HRAS, SLC6A1, STAR, PTGS2, IL6ST, GRIK2, DMPK, APOA4, ATP2B2, HTR1B, APOA2, BDNF, AGTR2, APOA1, GRIN2B, APOE, IFNG, IL1B, ARC, GRIN2A, TNNT2, CD38, SSTR2, RYR2, EIF2AK3, UBA52, NGF, KCNMB4, ACHE, DRD1, CCL2, DRD3, ADORA2B, ERBB4, ADORA2A, DRD2, DRD5, DRD4, ADA, KCNMB2, EPHB2, KRAS, BCHE, NTF4, MAP2K1, NTF3, KCNB2, GRIN1, SPHK1, ITGA2, NPY5R, PTPN11, ATP2A2, NTRK2, CACNA1G, ADRA1B, AVPR1A,…
GOTERM_BP_FAT	GO:0048167~regulation of synaptic plasticity	5.71007e-07	4.45195e-05	HRAS, DRD1, STAR, PTGS2, ADORA2A, GRIK2, DRD2, DRD5, CTNND2, BCAN, KIT, VGF, EPHB2, ATP2B2, BDNF, KRAS, GRIN2B, APOE, DLG4, ARC, NTF4, NCDN, GRIN1, GRIN2A, CD38, PSEN1, PSEN2, CNTN4, UBA52
Annotation Cluster 8	Enrichment Score: 11.007072241053175
GOTERM_BP_FAT	GO:0048812~neuron projection morphogenesis	6.3357e-13	2.82933e-10	NRP2, PLXNA3, NRP1, UCHL1, PAX6, L1CAM, NRCAM, BDNF, APP, ANK3, ROBO1, CXCR4, ROBO3, SPON2, PRKCA, BAIAP2, RXRA, LIFR, STXBP1, NRXN1, TBR1, CTNNA2, NUMBL, SLITRK2, SMO, SLITRK1, SLITRK4, ADM, FOXG1, OPHN1, CNTN4, VCAN, RELN, DST, UBA52, KALRN, DCC, RAB3A, CDK5R1, RTN4RL1, ADORA2A, DRD2, CLU, HPRT1, MYCBP2, EPHB2, ARX, SEMA5A, HOXA1, LAMB2, DMD, BCL2, PAFAH1B1, B3GNT2, DCX, NEFL, SNAP25, RUNX3, DC…
GOTERM_BP_FAT	GO:0000904~cell morphogenesis involved in differentiation	6.49501e-13	2.65854e-10	NRP2, PLXNA3, NRP1, MYO7A, UCHL1, PAX6, L1CAM, CTNNB1, CUL3, NRCAM, ATP2B2, BDNF, DAB2, APP, SLC1A3, ANK3, ROBO1, CXCR4, ROBO3, SPON2, PRKCA, BAIAP2, RXRA, STXBP1, LEF1, NRXN1, MYH9, TBR1, CTNNA2, NUMBL, SLITRK2, SLITRK1, SLITRK4, FOXG1, OPHN1, CNTN4, VCAN, RELN, DST, UBA52, KALRN, DCC, RAB3A, CDK5R1, RTN4RL1, DRD2, SOX9, HPRT1, MYCBP2, EPHB2, ARX, SEMA5A, HOXA1, LAMB2, BCL2, PAFAH1B1, B3GNT2, DC…
GOTERM_BP_FAT	GO:0031175~neuron projection development	6.8642e-13	2.59373e-10	NRP2, PLXNA3, NRP1, UCHL1, PAX6, L1CAM, GRIN3A, PTEN, NRCAM, BDNF, APP, CD44, ANK3, CXCR4, ROBO1, ROBO3, SPON2, PRKCA, BAIAP2, RXRA, LIFR, STXBP1, NRXN1, TBR1, CTNNA2, NUMBL, SLITRK2, SMO, SLITRK1, SLITRK4, ADM, FOXG1, OPHN1, CNTN4, VCAN, RELN, DST, UBA52, NGF, KALRN, DCC, RAB3A, CDK5R1, RTN4RL1, ADORA2A, DRD2, CLU, ABI2, HPRT1, MYCBP2, EPHB2, ARX, SEMA5A, HOXA1, LAMB2, PTK2B, DMD, BCL2, PAFAH1B1…
GOTERM_BP_FAT	GO:0030030~cell projection organization	1.02209e-12	3.34694e-10	MTSS1, PLXNA3, CROCC, L1CAM, GRIN3A, NRCAM, ATP2B2, BDNF, APP, CD44, ANK3, ROBO1, CEP290, ROBO3, SPON2, ROCK1, RXRA, BAIAP2, LIFR, MYH9, TBR1, CTNNA2, NUMBL, SLITRK2, SLITRK1, SLITRK4, FOXG1, OPHN1, RELN, DST, UBA52, NGF, KALRN, FGD1, CDK5R1, BBS5, ADORA2A, DRD2, CLU, EPHB2, ARX, SEMA5A, HOXA1, LAMB2, DMD, B3GNT2, LAMB1, FGD6, RUNX3, FGD3, MYO1A, KLF7, VAV3, MAP2K1, NTF3, PCNT, SPTBN4, NR4A2, RPG…
GOTERM_BP_FAT	GO:0048666~neuron development	1.07744e-12	3.30784e-10	PLXNA3, L1CAM, RPE65, RORB, GRIN3A, NRCAM, ATP2B2, APP, BDNF, CD44, ANK3, ROBO1, CEP290, ROBO3, SPON2, RXRA, BAIAP2, PICK1, LIFR, TBR1, NUMBL, CTNNA2, SLITRK2, SLITRK1, SLITRK4, FOXG1, OPHN1, RELN, DST, UBA52, NGF, KALRN, DRD1, CDK5R1, ADORA2A, DRD2, CLU, EPHB2, ARX, SEMA5A, HOXA1, LAMB2, DMD, LHX6, B3GNT2, LHX8, LAMB1, RUNX3, KLF7, MAP2K1, NTF3, SPTBN4, NR4A2, CELSR3, EN2, GAS1, PTPN11, FEZF1, F…
GOTERM_BP_FAT	GO:0030182~neuron differentiation	1.41565e-12	4.09038e-10	PLXNA3, EFNA1, RPE65, L1CAM, RORB, GRIN3A, RORA, NRCAM, ATP2B2, APP, BDNF, MCOLN3, CD44, MC1R, ANK3, ROBO1, CEP290, ROBO3, SPON2, EMX1, RXRA, BAIAP2, MDGA2, PICK1, PTPRR, LIFR, TBR1, NUMBL, CTNNA2, SLITRK2, SLITRK1, SLITRK4, FOXG1, OPHN1, RELN, DST, UBA52, KALRN, NGF, DRD1, CDK5R1, ADORA2A, DRD2, SOX2, CLU, EPHB2, ARX, SEMA5A, HOXA1, LAMB2, DMD, LHX6, B3GNT2, LAMB1, LHX8, RUNX3, KLF7, MAP2K1, BHL…
GOTERM_BP_FAT	GO:0032989~cellular component morphogenesis	2.08478e-12	5.68912e-10	PLXNA3, L1CAM, TTN, CTNNB1, NRCAM, CUL3, ATP2B2, DAB2, BDNF, APP, ANK1, ANK3, ROBO1, ROBO3, SPON2, RXRA, BAIAP2, LIFR, MYH9, TBR1, STK4, NUMBL, CTNNA2, MARK2, SLITRK2, TNNT2, SLITRK1, SLITRK4, FOXG1, OPHN1, RELN, DST, UBA52, KALRN, CDK5R1, BBS5, ADORA2A, DRD2, CLU, PTK7, SOX9, ITGB1, SCRIB, LLGL1, EPHB2, ARX, SEMA5A, HOXA1, LAMB2, DMD, OBSL1, B3GNT2, LAMB1, RUNX3, FN1, KLF7, MAP2K1, NTF3, ESRRB, …
GOTERM_BP_FAT	GO:0000902~cell morphogenesis	2.7543e-12	6.76469e-10	PLXNA3, L1CAM, CTNNB1, NRCAM, CUL3, ATP2B2, BDNF, APP, DAB2, ANK1, ANK3, ROBO1, ROBO3, SPON2, RXRA, BAIAP2, LIFR, MYH9, TBR1, STK4, CTNNA2, NUMBL, MARK2, SLITRK2, SLITRK1, SLITRK4, FOXG1, OPHN1, RELN, DST, UBA52, KALRN, BBS5, CDK5R1, ADORA2A, DRD2, CLU, PTK7, SOX9, SCRIB, LLGL1, EPHB2, ARX, SEMA5A, HOXA1, LAMB2, DMD, B3GNT2, LAMB1, RUNX3, FN1, KLF7, MAP2K1, NTF3, ESRRB, PCNT, SPTBN4, NR4A2, RPGRI…
GOTERM_BP_FAT	GO:0048858~cell projection morphogenesis	6.44821e-12	1.31973e-09	NRP2, PLXNA3, NRP1, UCHL1, PAX6, L1CAM, NRCAM, BDNF, APP, ANK3, ROBO1, CXCR4, MKKS, ROBO3, SPON2, PRKCA, BAIAP2, RXRA, LIFR, STXBP1, NRXN1, TBR1, CTNNA2, NUMBL, SLITRK2, SMO, SLITRK1, SLITRK4, ADM, FOXG1, OPHN1, CNTN4, VCAN, RELN, DST, UBA52, KALRN, DCC, RAB3A, BBS5, CDK5R1, RTN4RL1, ADORA2A, DRD2, CLU, HPRT1, MYCBP2, EPHB2, ARX, SEMA5A, HOXA1, LAMB2, DMD, BCL2, PAFAH1B1, B3GNT2, DCX, NEFL, SNAP2…
GOTERM_BP_FAT	GO:0032990~cell part morphogenesis	1.34449e-11	2.54005e-09	NRP2, PLXNA3, NRP1, UCHL1, PAX6, L1CAM, NRCAM, BDNF, APP, ANK3, ROBO1, CXCR4, MKKS, ROBO3, SPON2, PRKCA, SSBP1, BAIAP2, RXRA, LIFR, STXBP1, NRXN1, TBR1, CTNNA2, NUMBL, SLITRK2, SMO, SLITRK1, SLITRK4, ADM, FOXG1, OPHN1, CNTN4, VCAN, RELN, DST, UBA52, KALRN, DCC, RAB3A, BBS5, CDK5R1, RTN4RL1, ADORA2A, DRD2, CLU, HPRT1, MYCBP2, EPHB2, ARX, SEMA5A, HOXA1, LAMB2, DMD, BCL2, PAFAH1B1, B3GNT2, DCX, NEFL…
GOTERM_BP_FAT	GO:0048667~cell morphogenesis involved in neuron differentiation	1.53726e-11	2.6038e-09	NRP2, PLXNA3, NRP1, MYO7A, UCHL1, PAX6, L1CAM, NRCAM, ATP2B2, BDNF, APP, SLC1A3, ANK3, ROBO1, CXCR4, ROBO3, SPON2, PRKCA, BAIAP2, RXRA, STXBP1, NRXN1, TBR1, CTNNA2, NUMBL, SLITRK2, SLITRK1, SLITRK4, FOXG1, OPHN1, CNTN4, VCAN, RELN, DST, UBA52, KALRN, DCC, RAB3A, CDK5R1, RTN4RL1, DRD2, HPRT1, MYCBP2, EPHB2, ARX, SEMA5A, HOXA1, LAMB2, BCL2, PAFAH1B1, B3GNT2, DCX, NEFL, SNAP25, RUNX3, DCLK1, APC, KL…
GOTERM_BP_FAT	GO:0007409~axonogenesis	3.87021e-11	5.94078e-09	NRP2, PLXNA3, NRP1, UCHL1, PAX6, L1CAM, NRCAM, BDNF, APP, ANK3, ROBO1, CXCR4, ROBO3, SPON2, PRKCA, BAIAP2, RXRA, STXBP1, NRXN1, TBR1, CTNNA2, NUMBL, SLITRK2, SLITRK1, SLITRK4, FOXG1, OPHN1, CNTN4, VCAN, RELN, DST, UBA52, KALRN, DCC, RAB3A, CDK5R1, RTN4RL1, DRD2, MYCBP2, EPHB2, ARX, SEMA5A, HOXA1, LAMB2, BCL2, PAFAH1B1, B3GNT2, DCX, NEFL, SNAP25, RUNX3, DCLK1, APC, KLF7, NTF3, PTPRZ1, SPTBN4, NFAS…
GOTERM_BP_FAT	GO:0007411~axon guidance	6.20458e-05	0.00249506	DCC, NRP2, CDK5R1, PLXNA3, NRP1, PAX6, L1CAM, MYCBP2, EPHB2, ARX, SEMA5A, HOXA1, APP, BDNF, CXCR4, ROBO1, ANK3, B3GNT2, ROBO3, SPON2, RUNX3, KLF7, NTF3, NFASC, NRXN1, GAS1, TBR1, FEZF1, FEZF2, FOXG1, OPHN1, RELN, CNTN4, APBB1, UBA52, MYH10
Annotation Cluster 9	Enrichment Score: 9.116843432858355
GOTERM_CC_FAT	GO:0031988~membrane-bounded vesicle	1.6063e-10	7.54959e-09	GNA13, MTSS1, A2M, CADM1, F13A1, WNT2, CTTNBP2, DAB2, APP, APOB, BDNF, DMXL2, APOA1, GRIN2B, PLA2G1B, IL1B, LGI3, RAB27B, RAB27A, ARC, NCALD, PICK1, ACTN1, COPG2, DOC2A, SERPINF1, SCYL1, SERPINF2, VAMP7, DST, SLC40A1, CHGB, ITGA2B, PAM, CLCN3, AHCY, DRD3, CLU, NOSTRIN, ABCA2, ITGB3, ABCA1, POMC, OCRL, ITGB1, ACSBG1, TIMP1, SLC32A1, ECE2, GAD2, FGG, SYPL1, FGB, SLC30A5, TRAF7, GAD1, SRGN, FN1, GAB…
GOTERM_CC_FAT	GO:0031982~vesicle	2.49866e-10	1.10097e-08	GNA13, MTSS1, A2M, CADM1, F13A1, WNT2, CTTNBP2, DAB2, APOB, APP, BDNF, DMXL2, APOA1, GRIN2B, PLA2G1B, IL1B, LGI3, ITCH, RAB27B, RAB27A, SCAMP5, ARC, PLD1, NCALD, PICK1, ACTN1, DLL1, MIB1, COPG2, DOC2A, SERPINF1, SCYL1, SERPINF2, VAMP7, RAB13, VAMP1, DST, SLC40A1, CHGB, ITGA2B, PAM, CLCN3, AHCY, CALY, DRD3, CLU, NOSTRIN, ABCA2, ITGB3, ABCA1, POMC, OCRL, ITGB1, ACSBG1, TIMP1, SLC32A1, ECE2, GAD2, F…
GOTERM_CC_FAT	GO:0016023~cytoplasmic membrane-bounded vesicle	3.39212e-10	1.40673e-08	GNA13, MTSS1, A2M, CADM1, F13A1, WNT2, CTTNBP2, DAB2, APP, APOB, BDNF, DMXL2, APOA1, GRIN2B, PLA2G1B, IL1B, LGI3, RAB27B, RAB27A, ARC, NCALD, PICK1, ACTN1, COPG2, DOC2A, SERPINF1, SCYL1, SERPINF2, VAMP7, DST, SLC40A1, CHGB, ITGA2B, PAM, AHCY, DRD3, CLU, NOSTRIN, ABCA2, ITGB3, ABCA1, POMC, OCRL, ITGB1, ACSBG1, TIMP1, SLC32A1, ECE2, GAD2, FGG, SYPL1, FGB, SLC30A5, TRAF7, SRGN, FN1, GABRA2, CUBN, TA…
GOTERM_CC_FAT	GO:0031410~cytoplasmic vesicle	4.8989e-10	1.81775e-08	GNA13, MTSS1, A2M, CADM1, F13A1, WNT2, CTTNBP2, DAB2, APP, APOB, BDNF, DMXL2, APOA1, GRIN2B, PLA2G1B, IL1B, LGI3, ITCH, RAB27B, RAB27A, SCAMP5, ARC, NCALD, PICK1, ACTN1, DLL1, MIB1, COPG2, DOC2A, SERPINF1, SCYL1, SERPINF2, VAMP7, RAB13, VAMP1, DST, SLC40A1, CHGB, ITGA2B, PAM, CLCN3, AHCY, CALY, DRD3, CLU, NOSTRIN, ABCA2, ITGB3, ABCA1, POMC, OCRL, ITGB1, ACSBG1, TIMP1, SLC32A1, ECE2, GAD2, FGG, SY…
GOTERM_CC_FAT	GO:0044433~cytoplasmic vesicle part	3.90553e-08	1.25154e-06	A2M, CLTB, F13A1, RASSF9, BCAN, VGF, CLTC, WHAMM, WNT2, CTTNBP2, APOB, APP, DAB2, AP1S2, DLG4, RAB27B, RAB27A, STX1A, SYNRG, NCALD, PICK1, ACTN1, COPG2, KIF1B, SCYL1, SERPINF2, VAMP7, MDM2, COPG, PROS1, SEC23B, ITGA2B, RAB3A, CAMK2G, CLU, ATP6V1G2, ITGB3, TIMP1, SLC32A1, CD9, FGG, GAD2, ECE2, TMED2, SYN1, FGB, SYN2, THBS3, SRGN, FN1, GABRA2, ICA1, GRIA3, SPARC, HGF, DBH, ITPR1, LAMP2, AP2A2, SLC1…
Annotation Cluster 10	Enrichment Score: 8.306150099660615
SP_PIR_KEYWORDS	glycoprotein	4.12676e-11	4.26089e-09	KLRC3, BTD, OSMR, SCN3B, GRIN3B, GRIN3A, IGHM, BPIL2, LPHN2, CDH22, APP, AGTR2, TMEM145, SERPINE2, MC1R, GRIN2B, SERPINE1, ROS1, LPHN1, INA, TMEFF2, SCN2B, C4B, SCN2A, GRIN2A, LIFR, TMEM130, HLA-DQA1, SSTR2, CD163L1, SERPINF1, SERPINF2, IGHD, BACE2, F2, TFPI, RYR1, RYR2, EIF2AK3, GC, SCN1A, SCN1B, IGFBPL1, CACNB1, SERPINH1, SLC29A1, IL17A, KLRF1, NTF4, NTF3, GAS1, GUCY2D, BTBD17, TMEM117, NLGN4Y,…
SP_PIR_KEYWORDS	signal	6.66052e-10	4.23199e-08	A2M, LTBP1, BTD, PTGS2, SCN3B, MASP2, OSMR, C20ORF103, GRIN3B, L1CAM, GRIN3A, IGHM, BPIL2, LPHN2, CDH22, APP, GRIN2B, SERPINE2, SERPINE1, FSTL5, IGLL1, FAS, ROS1, LPHN1, PTPRK, TMEFF2, TYRO3, SCN2B, C4B, LIFR, GRIN2A, PTPRR, PTPRT, CDHR5, TMEM130, HLA-DQA1, PLAUR, ADAMTS9, CD163L1, SERPINF1, SERPINF2, BACE2, F2, TFPI, MST1R, C9ORF30, ADAMTS3, EIF2AK3, GC, IL1R2, IL1R1, LY6G6F, NAGLU, SCN1B, ERBB4…
UP_SEQ_FEATURE	signal peptide	1.30652e-09	2.33802e-06	A2M, LTBP1, BTD, PTGS2, SCN3B, MASP2, OSMR, C20ORF103, GRIN3B, L1CAM, GRIN3A, IGHM, BPIL2, LPHN2, CDH22, APP, GRIN2B, SERPINE2, SERPINE1, FSTL5, IGLL1, FAS, ROS1, LPHN1, PTPRK, TMEFF2, TYRO3, SCN2B, C4B, LIFR, GRIN2A, PTPRR, PTPRT, CDHR5, TMEM130, HLA-DQA1, PLAUR, ADAMTS9, CD163L1, SERPINF1, SERPINF2, BACE2, F2, TFPI, MST1R, C9ORF30, ADAMTS3, EIF2AK3, GC, IL1R2, IL1R1, LY6G6F, NAGLU, SCN1B, ERBB4…
UP_SEQ_FEATURE	glycosylation site:N-linked (GlcNAc...)	8.44429e-09	1.0074e-05	SLC9A9, KCNE1L, A2M, SLC9A6, KLRC3, LTBP1, BTD, SLC9A5, PTGS2, SCN3B, OSMR, C20ORF103, GRIN3B, L1CAM, GRIN3A, IGHM, BPIL2, LPHN2, CDH22, APP, AGTR2, HTR1B, TMEM145, GRIN2B, SERPINE2, MC1R, SERPINE1, FSTL5, FAS, ROS1, LPHN1, TYRO3, PTPRK, TMEFF2, SCN2B, C4B, SCN2A, LIFR, PTPRR, GRIN2A, PTPRT, CDHR5, TMEM130, HLA-DQA1, ERGIC3, PLAUR, ADAMTS9, SSTR2, CD163L1, SERPINF1, SERPINF2, BACE2, IGHD, F2, TFP…
SP_PIR_KEYWORDS	disulfide bond	3.46384e-08	1.36244e-06	A2M, KLRC3, LTBP1, PTGS2, SCN3B, MASP2, OSMR, L1CAM, IGHM, LPHN2, APP, HTR1B, AGTR2, FSTL5, IGLL1, FAS, RAB27B, LPHN1, RAB27A, PTPRK, TMEFF2, TYRO3, SCN2B, C4B, LIFR, PTPRT, HLA-DQA1, PLAUR, SSTR2, ADAMTS9, CD163L1, SERPINF2, BACE2, IGHD, F2, TFPI, MST1R, C9ORF30, ADAMTS3, GC, IL1R2, IL1R1, LY6G6F, SCN1B, ERBB4, HLA-DRB1, IGFBPL1, ACP2, IL17A, IL23A, PVRL3, HLA-DRB4, KLRF1, SPP2, PLTP, NTF4, NTF3…
UP_SEQ_FEATURE	disulfide bond	1.38594e-06	0.000991564	A2M, KLRC3, LTBP1, PTGS2, SCN3B, MASP2, OSMR, L1CAM, IGHM, LPHN2, APP, HTR1B, AGTR2, FSTL5, IGLL1, FAS, RAB27B, LPHN1, RAB27A, PTPRK, TMEFF2, TYRO3, SCN2B, C4B, LIFR, PTPRT, HLA-DQA1, PLAUR, SSTR2, ADAMTS9, CD163L1, SERPINF2, IGHD, BACE2, F2, TFPI, C9ORF30, ADAMTS3, GC, IL1R2, IL1R1, LY6G6F, SCN1B, ERBB4, HLA-DRB1, IGFBPL1, ACP2, IL17A, PVRL3, HLA-DRB4, KLRF1, SPP2, PLTP, NTF4, NTF3, TGFBR2, HGF,…
Annotation Cluster 11	Enrichment Score: 7.953312201218588
GOTERM_BP_FAT	GO:0007155~cell adhesion	8.35218e-11	1.20665e-08	CTNNAL1, MTSS1, CADM3, CADM1, NELL1, NELL2, CASK, VTN, L1CAM, CTNNB1, APOA4, NRCAM, CDH22, APP, DAB1, CD44, ROBO1, TGFBI, COL12A1, SPON2, NEGR1, TYRO3, PTPRK, ROCK1, MAGI1, MGP, ACTN1, MFGE8, CDHR5, PTPRT, MYH9, CTNNA3, CTNNA2, LAMC3, CX3CR1, GPR56, RELN, RAB13, TGFB1I1, COL24A1, DST, ITGA2B, ACHE, CDK5R1, CCL2, PCDH20, PTK7, ITGA11, NINJ1, ITGB5, IL32, ITGB2, ITGB3, SOX9, CD72, ITGB1, ITGAM, SRC…
GOTERM_BP_FAT	GO:0022610~biological adhesion	9.57598e-11	1.34392e-08	CTNNAL1, MTSS1, CADM3, CADM1, NELL1, NELL2, CASK, VTN, L1CAM, CTNNB1, APOA4, NRCAM, CDH22, APP, DAB1, CD44, ROBO1, TGFBI, COL12A1, SPON2, NEGR1, TYRO3, PTPRK, ROCK1, MAGI1, MGP, ACTN1, MFGE8, CDHR5, PTPRT, MYH9, CTNNA3, CTNNA2, LAMC3, CX3CR1, GPR56, RELN, RAB13, TGFB1I1, COL24A1, DST, ITGA2B, ACHE, CDK5R1, CCL2, PCDH20, PTK7, ITGA11, NINJ1, ITGB5, IL32, ITGB2, ITGB3, SOX9, CD72, ITGB1, ITGAM, SRC…
SP_PIR_KEYWORDS	cell adhesion	3.56503e-09	1.54985e-07	CADM3, CADM1, L1CAM, VTN, CTNNB1, CDH22, NRCAM, APP, CD44, TGFBI, COL12A1, SPON2, NEGR1, TYRO3, CDHR5, MFGE8, CTNNA3, CTNNA2, LAMC3, RELN, DST, ITGA2B, PCDH20, PTK7, ITGA11, ITGB5, NINJ1, ITGB2, ITGB3, ITGB1, ITGAM, ADA, LAMB4, LGALS3BP, LAMB2, ITGAX, TRO, ITGB7, PVRL3, LAMB1, PCDHA13, FN1, PCDH10, ITGA2, ITGA4, MCAM, PCDH19, MUC4, NLGN4Y, FREM3, ITGA5, TMEM8A, LAMA5, TROAP, NLGN4X, ITGAD, ADAM22…
GOTERM_BP_FAT	GO:0016337~cell-cell adhesion	0.000539145	0.0137733	CADM3, CADM1, CLDN5, L1CAM, CTNNB1, APOA4, NRCAM, CDH22, DAB1, CD44, ROBO1, MSN, ICAM1, ROCK1, PCDH11Y, PCDH11X, PCDHB4, STXBP1, MGP, PTPRT, CDHR5, STXBP3, PCDH7, MYH9, GPR98, CTNNA3, CTNNA2, PSEN1, CNTN4, CDK5R1, PCDH20, CTNND2, CLDN10, ITGB2, SOX9, ITGB1, SCRIB, CDH5, SRC, ITGAM, CDH6, CALCA, CDH8, CDH9, EZR, TRO, PVRL3, BCL2, PCDHB16, FAT1, PKD1, CD24, PCDHA13, NPHP1, BMP1, OLR1, PCDH10, NLGN1…
Annotation Cluster 12	Enrichment Score: 7.659029613497644
GOTERM_BP_FAT	GO:0042981~regulation of apoptosis	2.59171e-11	4.24348e-09	MEF2C, HRAS, CADM1, SNCB, PTGS2, NELL1, INTS1, CITED2, CUL3, CUL5, AGTR2, PGP, BDNF, APP, CD44, APOE, IFNG, APOH, NGFRAP1, FAS, RAB27A, PIK3CG, ROCK1, BRAF, RXRA, AARS, GRIN2A, NME6, CD38, NME5, MAPK1, MSX1, JUN, TXNDC5, F2, MAPK9, RYR2, EIF2AK3, MYO18A, PRODH, CDK5R1, HSPA1A, HSPA1B, MST4, ADA, SCRIB, CD74, AHRR, KRAS, FAIM, NTF3, KLF10, SPHK1, TRIO, HGF, GAS1, NOTCH2, DLX1, SFRP1, NTRK1, RTN4, …
GOTERM_BP_FAT	GO:0043067~regulation of programmed cell death	3.80585e-11	6.03042e-09	MEF2C, HRAS, CADM1, SNCB, PTGS2, NELL1, INTS1, CITED2, CUL3, CUL5, AGTR2, PGP, BDNF, APP, CD44, APOE, IFNG, APOH, NGFRAP1, FAS, RAB27A, PIK3CG, ROCK1, BRAF, RXRA, AARS, GRIN2A, NME6, CD38, NME5, MAPK1, MSX1, JUN, TXNDC5, F2, RYR2, MAPK9, EIF2AK3, MYO18A, PRODH, CDK5R1, HSPA1A, HSPA1B, MST4, ADA, SCRIB, CD74, AHRR, KRAS, FAIM, NTF3, KLF10, SPHK1, TRIO, HGF, GAS1, NOTCH2, DLX1, SFRP1, NTRK1, RTN4, …
GOTERM_BP_FAT	GO:0010941~regulation of cell death	5.56717e-11	8.28665e-09	MEF2C, HRAS, CADM1, SNCB, PTGS2, NELL1, INTS1, CITED2, CUL3, CUL5, AGTR2, PGP, BDNF, APP, CD44, APOE, IFNG, APOH, NGFRAP1, FAS, RAB27A, PIK3CG, ROCK1, BRAF, RXRA, AARS, GRIN2A, NME6, CD38, NME5, MAPK1, MSX1, JUN, TXNDC5, F2, RYR2, MAPK9, EIF2AK3, MYO18A, PRODH, CDK5R1, HSPA1A, HSPA1B, MST4, ADA, SCRIB, CD74, AHRR, KRAS, FAIM, NTF3, KLF10, SPHK1, TRIO, HGF, GAS1, NOTCH2, DLX1, SFRP1, NTRK1, RTN4, …
GOTERM_BP_FAT	GO:0043066~negative regulation of apoptosis	7.03853e-07	5.23823e-05	MEF2C, HRAS, SNCB, GRIK2, ARNT2, CBX4, INTS1, FOXO1, CITED2, BDNF, FNTA, APOE, APOH, IL1B, FAS, PIK3CG, BRAF, ROCK1, SOCS2, DFFA, AARS, BCL2A1, CSDA, NME6, NME5, MSX1, TXNDC5, HSPB1, MYO18A, UBA52, NGF, HMGB1, GCLC, CCL2, MCL1, ADORA2A, CLU, SOX4, HSPA1A, HSPA1B, ADA, CD74, KRAS, FAIM, GLO1, ANGPTL4, CFLAR, SPHK1, GRIN1, NR4A2, HGF, NOTCH2, DLX1, CDKN1A, SFRP1, NTRK1, CACNA1A, IER3, HTATIP2, NFKB…
GOTERM_BP_FAT	GO:0043069~negative regulation of programmed cell death	7.44341e-07	5.45687e-05	MEF2C, HRAS, SNCB, GRIK2, ARNT2, CBX4, INTS1, FOXO1, CITED2, BDNF, FNTA, APOE, APOH, IL1B, FAS, PIK3CG, BRAF, ROCK1, SOCS2, DFFA, AARS, BCL2A1, CSDA, NME6, NME5, MSX1, TXNDC5, HSPB1, MYO18A, UBA52, NGF, HMGB1, GCLC, CCL2, MCL1, ADORA2A, CLU, SOX4, HSPA1A, HSPA1B, ADA, CD74, KRAS, FAIM, GLO1, ANGPTL4, CFLAR, SPHK1, GRIN1, NR4A2, HGF, NOTCH2, DLX1, CDKN1A, SFRP1, NTRK1, CACNA1A, IER3, HTATIP2, NFKB…
GOTERM_BP_FAT	GO:0060548~negative regulation of cell death	8.53897e-07	5.99174e-05	MEF2C, HRAS, SNCB, GRIK2, ARNT2, CBX4, INTS1, FOXO1, CITED2, BDNF, FNTA, APOE, APOH, IL1B, FAS, PIK3CG, BRAF, ROCK1, SOCS2, DFFA, AARS, BCL2A1, CSDA, NME6, NME5, MSX1, TXNDC5, HSPB1, MYO18A, UBA52, NGF, HMGB1, GCLC, CCL2, MCL1, ADORA2A, CLU, SOX4, HSPA1A, HSPA1B, ADA, CD74, KRAS, FAIM, GLO1, ANGPTL4, CFLAR, SPHK1, GRIN1, NR4A2, HGF, NOTCH2, DLX1, CDKN1A, SFRP1, NTRK1, CACNA1A, IER3, HTATIP2, NFKB…
GOTERM_BP_FAT	GO:0006916~anti-apoptosis	9.91885e-05	0.00371247	MEF2C, IER3, HTATIP2, CBX4, FOXO1, NFKB1, CITED2, AKT1, GPX1, BDNF, APOE, BAG3, IL1B, FAS, IRAK1, SOCS2, BRAF, BCL2A1, ESR1, ESR2, DAPK1, NME6, SERPINB9, NME5, PSEN1, TXNDC5, HSPB1, ADAM17, SEMA4D, PRNP, MYO18A, GSTP1, FAIM2, UBA52, NGF, HMGB1, YWHAZ, GCLC, CCL2, MCL1, CLU, HSPA1A, HSPA1B, BCL2, TGM2, GLO1, CFLAR, IL2RB, VHL, SPHK1, ANXA1, HGF, BIRC3, SOD2, NOTCH2, HSP90B1, PRLR, SFRP1, TIAF1
Annotation Cluster 13	Enrichment Score: 7.080541478206358
GOTERM_BP_FAT	GO:0042981~regulation of apoptosis	2.59171e-11	4.24348e-09	MEF2C, HRAS, CADM1, SNCB, PTGS2, NELL1, INTS1, CITED2, CUL3, CUL5, AGTR2, PGP, BDNF, APP, CD44, APOE, IFNG, APOH, NGFRAP1, FAS, RAB27A, PIK3CG, ROCK1, BRAF, RXRA, AARS, GRIN2A, NME6, CD38, NME5, MAPK1, MSX1, JUN, TXNDC5, F2, MAPK9, RYR2, EIF2AK3, MYO18A, PRODH, CDK5R1, HSPA1A, HSPA1B, MST4, ADA, SCRIB, CD74, AHRR, KRAS, FAIM, NTF3, KLF10, SPHK1, TRIO, HGF, GAS1, NOTCH2, DLX1, SFRP1, NTRK1, RTN4, …
GOTERM_BP_FAT	GO:0043067~regulation of programmed cell death	3.80585e-11	6.03042e-09	MEF2C, HRAS, CADM1, SNCB, PTGS2, NELL1, INTS1, CITED2, CUL3, CUL5, AGTR2, PGP, BDNF, APP, CD44, APOE, IFNG, APOH, NGFRAP1, FAS, RAB27A, PIK3CG, ROCK1, BRAF, RXRA, AARS, GRIN2A, NME6, CD38, NME5, MAPK1, MSX1, JUN, TXNDC5, F2, RYR2, MAPK9, EIF2AK3, MYO18A, PRODH, CDK5R1, HSPA1A, HSPA1B, MST4, ADA, SCRIB, CD74, AHRR, KRAS, FAIM, NTF3, KLF10, SPHK1, TRIO, HGF, GAS1, NOTCH2, DLX1, SFRP1, NTRK1, RTN4, …
GOTERM_BP_FAT	GO:0010941~regulation of cell death	5.56717e-11	8.28665e-09	MEF2C, HRAS, CADM1, SNCB, PTGS2, NELL1, INTS1, CITED2, CUL3, CUL5, AGTR2, PGP, BDNF, APP, CD44, APOE, IFNG, APOH, NGFRAP1, FAS, RAB27A, PIK3CG, ROCK1, BRAF, RXRA, AARS, GRIN2A, NME6, CD38, NME5, MAPK1, MSX1, JUN, TXNDC5, F2, RYR2, MAPK9, EIF2AK3, MYO18A, PRODH, CDK5R1, HSPA1A, HSPA1B, MST4, ADA, SCRIB, CD74, AHRR, KRAS, FAIM, NTF3, KLF10, SPHK1, TRIO, HGF, GAS1, NOTCH2, DLX1, SFRP1, NTRK1, RTN4, …
GOTERM_BP_FAT	GO:0043068~positive regulation of programmed cell death	3.17963e-08	3.47074e-06	ZAK, PTGS2, CADM1, GRIK2, NELL1, RPS27L, FOXO3, CUL3, APP, AGTR2, CUL5, CD44, CDKN2C, TIAM1, APOE, IFNG, IL1B, NGFRAP1, DDX20, FAS, NQO1, RAB27A, DFFA, RXRA, GRIN2A, STK4, CD38, MAPK1, JUN, MAPK9, RYR2, UBA52, PRODH, NGF, KALRN, FGD1, CDK5R1, ADORA2A, SOX4, SRC, SCRIB, AHRR, PRKRA, RUNX3, FGD3, CFLAR, VAV3, KLF10, GRIN1, BRCA2, TRIO, NOTCH2, CDKN1A, TNFSF10, PDCD6, SST, HDAC6, HTATIP2, PTEN, AKT1…
GOTERM_BP_FAT	GO:0043065~positive regulation of apoptosis	3.92791e-08	4.10508e-06	ZAK, PTGS2, CADM1, NELL1, RPS27L, FOXO3, CUL3, APP, AGTR2, CUL5, CD44, CDKN2C, TIAM1, APOE, IFNG, IL1B, NGFRAP1, DDX20, FAS, NQO1, RAB27A, DFFA, RXRA, GRIN2A, STK4, CD38, MAPK1, JUN, MAPK9, RYR2, UBA52, PRODH, NGF, KALRN, FGD1, CDK5R1, ADORA2A, SOX4, SRC, SCRIB, AHRR, PRKRA, RUNX3, FGD3, CFLAR, VAV3, KLF10, GRIN1, BRCA2, TRIO, NOTCH2, TNFSF10, CDKN1A, PDCD6, SST, HDAC6, HTATIP2, PTEN, AKT1, ARHGA…
GOTERM_BP_FAT	GO:0010942~positive regulation of cell death	4.22173e-08	4.14742e-06	ZAK, PTGS2, CADM1, GRIK2, NELL1, RPS27L, FOXO3, CUL3, APP, AGTR2, CUL5, CD44, CDKN2C, TIAM1, APOE, IFNG, IL1B, NGFRAP1, DDX20, FAS, NQO1, RAB27A, DFFA, RXRA, GRIN2A, STK4, CD38, MAPK1, JUN, MAPK9, RYR2, UBA52, PRODH, NGF, KALRN, FGD1, CDK5R1, ADORA2A, SOX4, SRC, SCRIB, AHRR, PRKRA, RUNX3, FGD3, CFLAR, VAV3, KLF10, GRIN1, BRCA2, TRIO, NOTCH2, CDKN1A, TNFSF10, PDCD6, SST, HDAC6, HTATIP2, PTEN, AKT1…
GOTERM_BP_FAT	GO:0012502~induction of programmed cell death	0.000226644	0.00697807	HTATIP2, CADM1, GRIK2, NELL1, RPS27L, FOXO3, PTEN, ARHGAP4, CUL3, GPX1, APP, CASP3, CUL5, RPS3A, CDKN2C, PCBP4, TIAM1, APOE, AEN, NGFRAP1, DDX20, FAS, RAB27A, PRKCA, PPP2R1A, ARHGEF3, DFFA, AIFM1, ARHGEF6, MBD4, IFI16, PRKCE, DAPK1, MAPK1, CD38, TNFRSF10B, PSEN1, RIPK1, HIPK2, PSEN2, LCK, RYR2, MAPK9, UBA52, PRODH, NGF, KALRN, BID, DCC, FGD1, C9, APH1A, ADORA2A, TNFRSF25, GCH1, AHRR, DDX19B, PRKR…
GOTERM_BP_FAT	GO:0006917~induction of apoptosis	0.000339054	0.00958222	HTATIP2, CADM1, NELL1, RPS27L, FOXO3, PTEN, ARHGAP4, CUL3, GPX1, APP, CASP3, CUL5, RPS3A, CDKN2C, PCBP4, TIAM1, APOE, AEN, NGFRAP1, DDX20, FAS, RAB27A, PRKCA, PPP2R1A, ARHGEF3, DFFA, AIFM1, ARHGEF6, MBD4, IFI16, PRKCE, DAPK1, MAPK1, CD38, TNFRSF10B, PSEN1, RIPK1, HIPK2, PSEN2, LCK, RYR2, MAPK9, UBA52, PRODH, NGF, KALRN, BID, DCC, FGD1, C9, APH1A, ADORA2A, TNFRSF25, GCH1, AHRR, DDX19B, PRKRA, PYCA…
GOTERM_BP_FAT	GO:0008624~induction of apoptosis by extracellular signals	0.000846862	0.0192586	BID, FGD1, APH1A, ADORA2A, TNFRSF25, ARHGAP4, CASP3, AHRR, TIAM1, NGFRAP1, CD24, FAS, FGD3, PRKCA, NGEF, CFLAR, ARHGEF3, VAV3, MCF2, ARHGEF6, TRIO, YWHAE, DAPK1, CD38, TNFRSF10B, PSEN1, PSEN2, CRH, MAPK9, RYR2, SST, PDCD6, UBA52, KALRN, NGF
Annotation Cluster 14	Enrichment Score: 7.010218886371261
GOTERM_BP_FAT	GO:0007612~learning	7.327e-13	2.5709e-10	HRAS, DRD1, SLC6A1, DRD3, DRD2, DRD5, CTNND2, TAC1, COMT, KIT, AMPH, EPHB2, PRKAR2B, APP, KRAS, CHST10, GRIN2B, PDE1B, BCHE, DLG4, NF1, GABRA5, GRIN1, ATP1A3, GRIN2A, NLGN3, PARK2, DBH, FOXP2, FYN, JUN, GRM7, ADRA1B, CHRNB2, CACNA1C, APBB1
GOTERM_BP_FAT	GO:0007632~visual behavior	5.77178e-10	7.87528e-08	HRAS, DRD1, DRD3, DRD2, DRD5, NF1, GRIN1, GRIN2A, ATP1A3, NLGN3, KIT, DBH, SLC1A2, APP, KRAS, PDE1B, ADRA1B, CHRNB2, CACNA1C, APBB1, DYNLRB1, NPHP1
GOTERM_BP_FAT	GO:0008542~visual learning	1.49262e-08	1.74565e-06	HRAS, DRD1, DRD3, DRD2, DRD5, NF1, GRIN1, GRIN2A, ATP1A3, NLGN3, KIT, DBH, APP, KRAS, PDE1B, ADRA1B, CHRNB2, CACNA1C, APBB1
GOTERM_BP_FAT	GO:0009628~response to abiotic stimulus	3.8309e-07	3.13618e-05	HRAS, ZAK, ATP2B2, APP, CUL5, MC1R, GRIN2B, IL1B, PTPRK, GRIN2A, MGP, CSDA, JUNB, HSPB6, ARRB1, HSPB8, JUN, HSPB2, HSPB1, HSPB3, DYNLRB1, NGF, GJA10, DRD1, GCLC, CCL2, DRD3, DRD2, DRD5, SOX2, HSPA1L, KRAS, TFEC, NPHP1, GRIN1, TGFBR2, BRCA2, ITGA2, UIMC1, FOXP2, CDKN1A, ADRA1B, AVPR1A, CIRBP, CHRNB2, SCARA3, CACNA1F, SMC1A, CACNA1C, SST, SLC9A1, IGFBP7, VGF, HVCN1, AKT1, GPX1, SLC1A2, CASP3, SLC1A…
GOTERM_BP_FAT	GO:0009416~response to light stimulus	0.000369006	0.0101901	GJA10, DRD1, HRAS, DRD3, DRD2, DRD5, BRSK1, KIT, AKT1, GPX1, APP, SLC1A2, CASP3, KRAS, SLC1A3, PDE1B, MC1R, CASP7, BCL2, NPHP1, MSH6, PTPRK, NF1, GRIN1, ATP1A3, GRIN2A, BRCA2, NLGN3, DBH, JUNB, CDKN1A, ARRB1, ADRA1B, IL12A, CHRNB2, SCARA3, CACNA1F, CACNA1C, APBB1, DYNLRB1, OPN3
GOTERM_BP_FAT	GO:0009314~response to radiation	0.000973122	0.0216983	HRAS, ZAK, AKT1, GPX1, SLC1A2, APP, CASP3, SLC1A3, MC1R, AEN, CASP7, PTPRK, BRCC3, GRIN2A, MBD4, JUNB, PPM1D, ARRB1, IL12A, DYNLRB1, NGF, GJA10, DRD1, CCL2, DRD3, DRD2, DRD5, PRKDC, BRSK1, KIT, KRAS, PDE1B, BCL2, NPHP1, MSH6, NF1, GRIN1, ATP1A3, BRCA2, NLGN3, DBH, UIMC1, SOD2, CDKN1A, ADRA1B, CHRNB2, SCARA3, CACNA1F, LRP2, SMC1A, CACNA1C, APBB1, OPN3
Annotation Cluster 15	Enrichment Score: 6.781789370363861
GOTERM_CC_FAT	GO:0045202~synapse	8.89838e-21	2.09112e-18	CADM1, GABRB3, GABRB2, GRIK2, GABRB1, GRIK5, CASK, L1CAM, GRIN3B, GRIN3A, CTNNB1, APP, DMXL2, GRIN2B, ANK3, CHRNA4, CHRNA7, LGI3, SCAMP5, ARC, KCND2, SPARCL1, MPDZ, PICK1, PSD3, GRIN2A, MYH9, PPP1CC, CBLN4, DOC2A, OPHN1, ERC1, VAMP1, SLC40A1, RAD21L1, ACHE, CDK5R1, ERBB4, ADORA2A, RIMS2, RIMS1, ITGB1, SCRIB, RIMS4, RIMS3, SLC32A1, GAD2, SYPL1, DMD, GAD1, GABRQ, GABRP, GABRD, PHACTR1, GABRE, GABRA…
GOTERM_CC_FAT	GO:0044456~synapse part	4.69533e-17	6.62041e-15	GABRB3, CADM1, GABRB2, GRIK2, GABRB1, GRIK5, L1CAM, GRIN3B, GRIN3A, DMXL2, GRIN2B, CHRNA4, LGI3, CHRNA7, ARC, KCND2, MPDZ, PICK1, GRIN2A, PSD3, DOC2A, ERC1, SLC40A1, ERBB4, ADORA2A, RIMS1, SCRIB, SLC32A1, GAD2, SYPL1, GABRQ, GABRP, GABRD, GABRE, GABRA2, GABRA1, GABRA4, GABRA3, GABRA5, GRIN1, HOMER1, SHANK2, SHANK3, SYNE1, NTRK2, SYTL4, CHRND, CHRNB2, CACNA1C, SYT17, GRIP1, GLRA3, GLRA2, BCAN, SLC…
SP_PIR_KEYWORDS	synapse	3.26053e-14	5.39224e-12	GABRB3, GABRB2, GRIP1, GRIK2, GABRB1, GLRA3, GLRA2, GRIK5, GRIN3B, GRIN3A, DMXL2, GRIN2B, DLG4, CHRNA4, SV2B, LGI3, CHRNA7, SCAMP5, GABRG1, GABRG2, STX1A, GABRG3, SVOP, ARC, PICK1, GRIN2A, PSD3, CBLN4, CHRM5, DOC2A, STXBP5, CHRM1, SH3KBP1, OPHN1, VAMP1, FAIM2, ACHE, RAD21L1, CABP1, RIMS2, RIMS1, RIMS4, AMPH, RIMS3, GAD2, SYN1, SYN2, HTR3A, SNAP25, GABRQ, GABRP, DTNA, GABRD, GABRE, PHACTR1, GLRB, …
SP_PIR_KEYWORDS	cell junction	1.77449e-12	2.09387e-10	CADM3, GABRB3, GABRB2, GRIK2, GABRB1, GRIK5, GRIN3B, GRIN3A, CTNNB1, DMXL2, GRIN2B, CHRNA4, LGI3, CHRNA7, SCAMP5, PTPRK, ARC, MAGI1, PICK1, GRIN2A, PSD3, CTNNA2, CBLN4, DOC2A, OPHN1, TGFB1I1, RAB13, VAMP1, GJA10, RAD21L1, ACHE, PANX2, RIMS2, RIMS1, SCRIB, ADA, RIMS4, RIMS3, GAD2, GABRQ, NPHP1, GABRP, GABRD, PHACTR1, DIXDC1, GABRE, GABRA2, GABRA1, GABRA4, GABRA3, GABRA5, GRIN1, HOMER1, SHANK2, SHA…
GOTERM_CC_FAT	GO:0030054~cell junction	5.35283e-12	2.90288e-10	CADM3, CADM1, GABRB3, GABRB2, GRIK2, GABRB1, GRIK5, GRIN3B, GRIN3A, CALB2, CTNNB1, WNT2, CTTNBP2, DMXL2, GRIN2B, CD44, CHRNA4, CHRNA7, SCAMP5, PTPRK, ARC, MAGI1, MPDZ, SCN2A, PICK1, PSD3, GRIN2A, ACTN1, MYH9, CTNNA3, CTNNA2, CBLN4, DOC2A, SGSM3, OPHN1, RAB13, TGFB1I1, VAMP1, KBTBD10, DST, ITGA2B, GJA10, RAD21L1, ACHE, SCN1A, PANX2, RIMS2, ITGB1, RIMS1, SCRIB, RIMS4, RIMS3, GAD2, DMD, PVRL3, OBSL1…
GOTERM_MF_FAT	GO:0005230~extracellular ligand-gated ion channel activity	1.26907e-10	1.04698e-07	GABRB3, GABRB2, GRIK2, GABRB1, GLRA3, GLRA2, GRIK5, GRIN3B, GRIN3A, HTR3E, GRIN2B, CHRNA4, CHRNA7, HTR3A, HTR3C, GABRQ, GABRP, GABRD, GABRG1, GABRE, GABRG2, GLRB, GABRA2, GABRG3, GABRA1, GABRA4, GABRA3, GABRA5, GRIN1, GRIN2A, GRIA3, STX1B, P2RX5, GRIA2, GRIA1, CHRND, CHRNB2
SP_PIR_KEYWORDS	postsynaptic cell membrane	2.3624e-10	1.77395e-08	GABRB3, GABRB2, GRIK2, GRIP1, GLRA3, GABRB1, GLRA2, CABP1, GRIK5, GRIN3B, GRIN3A, GRIN2B, DLG4, CHRNA4, CHRNA7, HTR3A, GABRQ, GABRP, GABRD, GABRG1, GABRE, GABRG2, ARC, GLRB, GABRA2, GABRG3, GABRA1, GABRA4, GABRA3, GABRA5, GRIN1, PSD3, NLGN1, GRIN2A, GRIA3, HOMER1, SHANK2, SHANK3, CHRM5, GRIA2, GRIA1, CHRM1, CHRND, CHRNB2, FAIM2
SP_PIR_KEYWORDS	neurotransmitter receptor	3.03785e-10	2.09105e-08	DRD1, DRD3, GABRB3, GRIK2, DRD2, GABRB2, GABRB1, DRD5, DRD4, GRIK5, HTR1B, GRIN2B, CHRNA4, CHRNA7, GABRG2, GABRA2, GABRA1, GABRA4, GABRA3, GABRA5, HTR4, GRIA3, CHRM5, GRIA2, GRIA1, CHRM1, CHRND, CHRNB2, HTR2C, HTR2A
GOTERM_CC_FAT	GO:0045211~postsynaptic membrane	4.74447e-10	1.85825e-08	GABRB3, GRIK2, GRIP1, GABRB2, GLRA3, GABRB1, GLRA2, GRIK5, GRIN3B, GRIN3A, GRIN2B, DLG4, CHRNA4, CHRNA7, KCNMA1, GABRG1, GABRG2, ARC, GABRG3, MPDZ, PSD3, GRIN2A, CHRM5, GRM3, GRM7, CHRM1, FAIM2, ADORA2A, CABP1, SCRIB, HTR3E, HTR3A, GABRQ, HTR3C, GABRP, GABRD, GABRE, GABRA2, GLRB, GABRA1, GABRA4, GABRA3, GRIN1, GABRA5, NLGN1, GRIA3, HOMER1, SHANK2, SHANK3, SYNE1, GRIA2, GRIA1, CHRNB2, CHRND
GOTERM_MF_FAT	GO:0042165~neurotransmitter binding	1.01874e-08	4.20228e-06	GPR83, ACHE, TSPO, GABRB3, GABRB2, GABRB1, GLRA3, GLRA2, SORCS1, GRIN3B, GRIN3A, HTR3E, GRIN2B, GRPR, NPFFR2, CHRNA4, CHRNA7, HTR3A, HTR3C, GABRQ, GABRP, GABRD, GABRG1, GABRE, GABRG2, GLRB, GABRA2, GABRG3, GPR139, GABRA1, GABRA4, GABRA3, GABRA5, SLC6A13, GRIN2A, NPY1R, NTSR2, NPY5R, CHRM5, SSTR2, CHRM1, CHRND, CHRNB2
INTERPRO	IPR006029:Neurotransmitter-gated ion-channel transmembrane region	1.28451e-08	3.78667e-05	GABRB3, GABRB2, GABRB1, GLRA3, GLRA2, HTR3E, CHRNA4, CHRNA7, HTR3A, GABRQ, HTR3C, GABRP, GABRG1, GABRD, GABRG2, GABRE, GABRG3, GABRA2, GLRB, GABRA1, GABRA4, GABRA3, GABRA5, CHRNB2, CHRND
INTERPRO	IPR006202:Neurotransmitter-gated ion-channel ligand-binding	1.28451e-08	3.78667e-05	GABRB3, GABRB2, GABRB1, GLRA3, GLRA2, HTR3E, CHRNA4, CHRNA7, HTR3A, GABRQ, HTR3C, GABRP, GABRG1, GABRD, GABRG2, GABRE, GABRG3, GABRA2, GLRB, GABRA1, GABRA4, GABRA3, GABRA5, CHRNB2, CHRND
INTERPRO	IPR006028:Gamma-aminobutyric acid A receptor	1.88019e-08	2.77136e-05	GABRG1, GABRD, GABRE, GABRG2, GABRG3, GABRA2, GABRA1, GABRA4, GABRB3, GABRA3, GABRB2, GLRA3, GABRB1, GLRA2, GABRA5, GABRQ, GABRP
INTERPRO	IPR018000:Neurotransmitter-gated ion-channel, conserved site	2.27056e-08	2.23118e-05	GABRB3, GABRB2, GABRB1, GLRA3, GLRA2, HTR3E, CHRNA4, CHRNA7, HTR3A, GABRQ, HTR3C, GABRP, GABRG1, GABRD, GABRG2, GABRE, GABRG3, GABRA2, GLRB, GABRA1, GABRA4, GABRA3, GABRA5, CHRNB2, CHRND
INTERPRO	IPR006201:Neurotransmitter-gated ion-channel	2.27056e-08	2.23118e-05	GABRB3, GABRB2, GABRB1, GLRA3, GLRA2, HTR3E, CHRNA4, CHRNA7, HTR3A, GABRQ, HTR3C, GABRP, GABRG1, GABRD, GABRG2, GABRE, GABRG3, GABRA2, GLRB, GABRA1, GABRA4, GABRA3, GABRA5, CHRNB2, CHRND
GOTERM_MF_FAT	GO:0004890~GABA-A receptor activity	8.41063e-08	2.77547e-05	GABRG1, GABRD, GABRE, GABRG2, GABRG3, GABRA2, GABRA1, GABRA4, GABRB3, GABRA3, GABRB2, GABRB1, GABRA5, GABRQ, GABRP
GOTERM_MF_FAT	GO:0030594~neurotransmitter receptor activity	3.06001e-07	7.21263e-05	GPR83, TSPO, GABRB3, GABRB2, GABRB1, GLRA3, GLRA2, SORCS1, GRIN3B, HTR3E, GRPR, NPFFR2, CHRNA4, CHRNA7, HTR3A, HTR3C, GABRQ, GABRP, GABRG1, GABRD, GABRG2, GABRE, GABRA2, GABRG3, GLRB, GPR139, GABRA1, GABRA4, GABRA3, GABRA5, NPY1R, NTSR2, NPY5R, CHRM5, SSTR2, CHRM1, CHRND, CHRNB2
GOTERM_MF_FAT	GO:0022834~ligand-gated channel activity	4.28528e-07	8.838e-05	KCNJ16, SHROOM2, GABRB3, GABRB2, GRIK2, GLRA3, GABRB1, GLRA2, GRIK5, GRIN3B, GRIN3A, HTR3E, GRIN2B, CHRNA4, CHRNA7, HTR3A, HTR3C, GABRQ, SCNN1D, GABRP, GABRD, GABRG1, GABRE, GABRG2, GLRB, GABRG3, GABRA2, GABRA1, GABRA4, GABRA3, TRPC5, GABRA5, GRIN1, GRIN2A, GRIA3, CNGA3, STX1B, ITPR1, P2RX5, ACCN1, GRIA2, GRIA1, RYR1, RYR2, CHRND, CHRNB2
GOTERM_MF_FAT	GO:0015276~ligand-gated ion channel activity	4.28528e-07	8.838e-05	KCNJ16, SHROOM2, GABRB3, GABRB2, GRIK2, GLRA3, GABRB1, GLRA2, GRIK5, GRIN3B, GRIN3A, HTR3E, GRIN2B, CHRNA4, CHRNA7, HTR3A, HTR3C, GABRQ, SCNN1D, GABRP, GABRD, GABRG1, GABRE, GABRG2, GLRB, GABRG3, GABRA2, GABRA1, GABRA4, GABRA3, TRPC5, GABRA5, GRIN1, GRIN2A, GRIA3, CNGA3, STX1B, ITPR1, P2RX5, ACCN1, GRIA2, GRIA1, RYR1, RYR2, CHRND, CHRNB2
PIR_SUPERFAMILY	PIRSF002443:acetylcholine receptor	1.26368e-06	0.00153419	GABRG1, GABRD, GABRG2, GABRG3, GLRB, GABRA2, GABRA1, GABRA4, GABRB3, GABRB2, GABRA3, GLRA3, GABRB1, GABRA5, GLRA2, CHRNA4, CHRNA7, CHRND, CHRNB2, HTR3A, GABRP
GOTERM_MF_FAT	GO:0016917~GABA receptor activity	6.02218e-06	0.000709507	GABRG1, GABRD, GABRE, GABRG2, GABRG3, GABRA2, GABRA1, GABRA4, GABRB3, GABRA3, GABRB2, GABRB1, GABRA5, GABRQ, GABRP
SP_PIR_KEYWORDS	chloride	2.32958e-05	0.000493278	CLCN3, GABRB3, GABRB2, GABRB1, GLRA3, GLRA2, ANO5, AMY2B, RUNX1, GABRQ, GABRP, GABRG1, GABRD, GABRG2, GABRE, GABRA2, GABRG3, GLRB, GABRA1, GABRA4, GABRA3, GABRA5, CLIC1, CLIC3, CLIC4, AMY1C, CLCN4
SP_PIR_KEYWORDS	chloride channel	3.68281e-05	0.000707206	GABRG1, GABRD, GABRE, GABRG2, GABRG3, GLRB, GABRA2, GABRA1, GABRA4, GABRB3, GABRB2, GABRA3, GLRA3, GABRB1, GABRA5, GLRA2, CLIC1, CLIC3, CLIC4, ANO5, GABRQ, GABRP
GOTERM_MF_FAT	GO:0031404~chloride ion binding	0.000103119	0.00847167	CLCN3, GABRB3, GABRB2, GABRB1, GLRA3, GLRA2, ANO5, AMY2B, RUNX1, GABRQ, GABRP, GABRG1, GABRD, GABRG2, GABRE, GABRA2, GABRG3, GLRB, GABRA1, GABRA4, GABRA3, GABRA5, CLIC1, CLIC3, CLIC4, NLGN4X, AMY1C, CLCN4
GOTERM_CC_FAT	GO:0034707~chloride channel complex	0.000134163	0.00219738	GABRG1, GABRD, GABRE, GABRG2, GABRG3, GLRB, GABRA2, GABRA1, GABRA4, GABRB3, GABRB2, GABRA3, GLRA3, GABRB1, GABRA5, GLRA2, CLIC1, CLIC3, CLIC4, ANO5, GABRQ, GABRP
GOTERM_MF_FAT	GO:0043168~anion binding	0.000473595	0.0227265	CLCN3, GABRB3, GABRB2, GABRB1, GLRA3, GLRA2, MTHFD2, ANO5, AMY2B, RUNX1, GABRQ, GABRP, GABRG1, GABRD, GABRG2, GABRE, GABRA2, GABRG3, GLRB, GABRA1, GABRA4, GABRA3, OTC, GABRA5, CLIC1, CLIC3, CLIC4, NLGN4X, AMY1C, CLCN4
GOTERM_BP_FAT	GO:0007214~gamma-aminobutyric acid signaling pathway	0.00074653	0.0178213	GABRG1, GABRG2, GABRE, GABRG3, GABRA2, GABRA1, GABRA4, GABRA3, GABRB2, GABRA5, CACNA1A
GOTERM_BP_FAT	GO:0006821~chloride transport	0.000827643	0.0190906	GABRG1, GABRE, GABRG2, CLCN3, GABRG3, GLRB, GABRA2, GABRA1, GABRA4, GABRA3, GLRA3, GLRA2, GABRA5, CELSR3, CLIC1, WNT2, CTTNBP2, SLC4A10, CLIC3, P2RY4, CLIC4, CLCN4
GOTERM_MF_FAT	GO:0005254~chloride channel activity	0.00143682	0.0472641	GABRG1, GABRD, GABRE, GABRG2, CLCN3, GABRG3, GLRB, GABRA2, GABRA1, GABRA4, GABRB3, GABRB2, GABRA3, GLRA3, GABRB1, GABRA5, GLRA2, CLIC1, CLIC3, CLIC4, ANO5, GABRQ, CLCN4, GABRP
Annotation Cluster 16	Enrichment Score: 6.673024423455039
GOTERM_MF_FAT	GO:0043176~amine binding	1.3802e-11	2.27734e-08	GLRA3, SLC6A3, GLRA2, GRIN3B, GRIN3A, GSS, APOA4, TDO2, APOA2, HTR1B, SLC1A3, GRIN2B, HDC, CHRNA4, CHRNA7, CETP, NOS2, SLC1A1, OTC, GRIN2A, ADRB2, CHRM5, GRM7, CHRM1, TPH1, TPH2, DRD1, ACHE, GCLC, DRD3, DRD2, GLUD2, DRD5, GLUD1, DRD4, APOC1, PAH, SLC19A1, MTHFS, BCHE, HTR3A, GLRB, NOS1, GRIN1, YWHAB, YWHAE, CHRNB2, CHRND, HTR2C, HTR2A
GOTERM_MF_FAT	GO:0016597~amino acid binding	1.63178e-06	0.000224345	GCLC, GLUD2, GLRA3, GLUD1, GLRA2, GRIN3B, PAH, GRIN3A, SLC19A1, GSS, MTHFS, TDO2, SLC1A3, GRIN2B, HDC, NOS2, SLC1A1, GLRB, NOS1, OTC, GRIN1, YWHAB, GRIN2A, YWHAE, GRM7, TPH1, TPH2
GOTERM_MF_FAT	GO:0031406~carboxylic acid binding	0.000424933	0.0216769	PAM, GCLC, GLUD2, GLUD1, GLRA3, GLRA2, APOC1, ADH5, PAH, GRIN3B, GRIN3A, SLC19A1, GSS, AKR1C2, MTHFS, ACOT7, TDO2, SLC1A3, GRIN2B, PLOD1, P4HA2, PLOD2, P4HA1, HDC, ALOX5AP, PLOD3, PLA2G1B, RARA, NOS2, SLC1A1, GLRB, NOS1, OTC, GRIN1, YWHAB, GRIN2A, ACACB, DBH, YWHAE, GRM7, TPH1, TPH2
Annotation Cluster 17	Enrichment Score: 6.490519892709462
SP_PIR_KEYWORDS	sh3 domain	2.13762e-09	9.80928e-08	MYO7B, BCAR1, MYO7A, CASK, ITSN2, SKAP1, ARHGAP4, STAC2, PRMT2, DLG4, DLG3, STAM, MATK, DBNL, LYN, MPP1, BAIAP2, NOXA1, ARHGEF6, MPP6, SGSM3, LCK, SRGAP3, SH3KBP1, TXK, SPATA13, DST, SH3GL2, SRGAP1, KALRN, MIA, FRK, CACNB1, ABI2, ASAP1, NOSTRIN, SRC, MACC1, AMPH, SORBS3, DOCK1, UBASH3B, SH3TC2, TRIP10, SH3TC1, NPHP1, NGEF, VAV3, BAIAP2L2, BAIAP2L1, HCLS1, HCK, AHI1, TRIO, SAMSN1, SHANK3, DOCK3, D…
UP_SEQ_FEATURE	domain:SH3	4.22567e-09	6.04945e-06	BCAR1, MYO7A, CASK, SKAP1, ARHGAP4, STAC2, PRMT2, DLG4, DLG3, STAM, MATK, DBNL, LYN, MPP1, BAIAP2, NOXA1, ARHGEF6, MPP6, SGSM3, LCK, SRGAP3, TXK, SPATA13, DST, SH3GL2, SRGAP1, MIA, FRK, CACNB1, ABI2, ASAP1, NOSTRIN, SRC, MACC1, AMPH, DOCK1, UBASH3B, SH3TC2, TRIP10, SH3TC1, NPHP1, NGEF, BAIAP2L2, BAIAP2L1, HCLS1, HCK, AHI1, SAMSN1, SHANK2, SHANK3, DOCK3, DOCK4, FYN, LASP1, PPP1R13B, TNK2, TJP3, TJ…
INTERPRO	IPR001452:Src homology-3 domain	1.63002e-07	0.000120126	MYO7B, BCAR1, MYO7A, CASK, ITSN2, SKAP1, ARHGAP4, STAC2, PRMT2, DLG4, DLG3, STAM, MATK, DBNL, LYN, MPP1, BAIAP2, NOXA1, ARHGEF6, MPP6, SGSM3, LCK, SRGAP3, SH3KBP1, TXK, SPATA13, SH3GL2, SRGAP1, KALRN, MIA, FRK, CACNB1, ABI2, ASAP1, NOSTRIN, SRC, MACC1, AMPH, SORBS3, DOCK1, UBASH3B, SH3TC2, TRIP10, SH3TC1, NPHP1, NGEF, VAV3, BAIAP2L2, BAIAP2L1, HCLS1, HCK, AHI1, TRIO, SAMSN1, SHANK3, DOCK3, DOCK4,…
SMART	SM00326:SH3	5.81899e-06	0.00252807	MYO7B, BCAR1, MYO7A, CASK, ITSN2, SKAP1, ARHGAP4, STAC2, PRMT2, DLG4, DLG3, STAM, MATK, DBNL, LYN, MPP1, BAIAP2, NOXA1, ARHGEF6, MPP6, SGSM3, LCK, SRGAP3, SH3KBP1, TXK, SPATA13, SH3GL2, SRGAP1, KALRN, MIA, FRK, CACNB1, ABI2, ASAP1, NOSTRIN, SRC, MACC1, AMPH, SORBS3, DOCK1, UBASH3B, SH3TC2, TRIP10, SH3TC1, NPHP1, NGEF, VAV3, BAIAP2L2, BAIAP2L1, HCLS1, HCK, AHI1, TRIO, SAMSN1, SHANK3, DOCK3, DOCK4,…
Annotation Cluster 18	Enrichment Score: 6.4071661716808945
SP_PIR_KEYWORDS	palmitate	6.37685e-08	2.1947e-06	OPRM1, GNA13, HRAS, SGMS2, GNA12, RPE65, CD151, TSPAN12, APOB, HTR1B, APOA1, MC1R, S1PR5, DLG4, RHOB, PAG1, GABRG1, GABRG2, GABRG3, PLD1, LYN, MPP1, HTR4, NTSR2, STOM, SSTR2, ADRB2, LCK, GNAS, AKAP7, WNT5A, DRD1, ADORA2B, OPRK1, DRD5, RAB40C, KCNA5, RGS10, CD9, GAD2, KRAS, GRPR, ADRA2B, SNAP25, OPRL1, HCK, GRIA3, NPY1R, NPY5R, PLSCR1, LAT, RGS20, PLSCR4, GRIA2, GRIA1, FYN, RGS4, AVPR1A, ADRA1B, R…
SP_PIR_KEYWORDS	lipoprotein	8.42935e-07	2.40088e-05	GNA13, LYPD1, HRAS, SGMS2, EFNA1, GNA12, RPE65, CD52, APOA4, HTR1B, APOB, APOA2, DIRAS1, ANK1, APOA1, MC1R, TIAM1, APOE, ARL14, S1PR5, IL1B, GNG2, RAB27B, APOM, NEGR1, PAG1, RAB27A, PLD1, GBP5, BST2, NCALD, MDGA2, LRP1B, HTR4, NTSR2, PLAUR, RND2, SSTR2, TFPI, AKAP7, RAB13, GBP2, GBP1, PHKA2, WNT5A, LY6G6F, DRD1, ACHE, ADORA2B, DRD2, DRD5, CLU, APOC1, RAB40C, CNTFR, KCNA5, NRN1, SRC, GAD2, PPP1R16…
UP_SEQ_FEATURE	lipid moiety-binding region:S-palmitoyl cysteine	1.11712e-06	0.000888091	OPRM1, GNA13, HRAS, SGMS2, GNA12, CD151, TSPAN12, APOB, HTR1B, MC1R, S1PR5, DLG4, RHOB, PAG1, PLD1, LYN, HTR4, NTSR2, STOM, SSTR2, ADRB2, LCK, GNAS, AKAP7, WNT5A, DRD1, ADORA2B, DRD5, OPRK1, RAB40C, KCNA5, CD9, RGS10, GAD2, KRAS, GRPR, ADRA2B, SNAP25, OPRL1, GRIA3, NPY1R, NPY5R, PLSCR1, LAT, PLSCR4, GRIA2, FYN, GRIA1, RGS4, AVPR1A, ADRA1B, LIME1, RAB38, OPN3
Annotation Cluster 19	Enrichment Score: 6.095594545284121
GOTERM_BP_FAT	GO:0008219~cell death	3.94349e-08	4.0355e-06	MEF2C, HRAS, TSPO, CADM1, ZAK, GRIK2, ATP6AP1, L1CAM, FOXO3, MRPS30, CTNNB1, IGHMBP2, TOP1, APP, TIAM1, IFNG, IL1B, NGFRAP1, UNC5D, ACIN1, FAS, BCL7C, TWIST1, ROCK1, KIF5A, MADD, DFFA, SCN2A, BCL2A1, STK4, DDIT4, NME6, BCAP31, SLTM, RNF130, EP300, JUN, HSPB8, F2, HSPB1, MAPK7, EIF2AK3, UBA52, KALRN, NGF, FUS, TRAF1, FGD1, PACS2, TMEM85, MCL1, LITAF, ADORA2A, CLU, ITGB2, MTP18, MST4, SCRIB, IL17A,…
GOTERM_BP_FAT	GO:0016265~death	4.0049e-08	4.0147e-06	MEF2C, HRAS, TSPO, CADM1, ZAK, GRIK2, ATP6AP1, L1CAM, FOXO3, MRPS30, CTNNB1, IGHMBP2, TOP1, APP, TIAM1, IFNG, IL1B, NGFRAP1, UNC5D, ACIN1, FAS, BCL7C, TWIST1, ROCK1, KIF5A, MADD, DFFA, SCN2A, BCL2A1, STK4, DDIT4, NME6, BCAP31, SLTM, RNF130, EP300, JUN, HSPB8, F2, HSPB1, MAPK7, EIF2AK3, UBA52, KALRN, NGF, FUS, TRAF1, FGD1, PACS2, TMEM85, MCL1, LITAF, ADORA2A, CLU, ITGB2, MTP18, MST4, SCRIB, IL17A,…
GOTERM_BP_FAT	GO:0012501~programmed cell death	4.54706e-07	3.66143e-05	MEF2C, TSPO, HRAS, CADM1, GRIK2, FOXO3, MRPS30, CTNNB1, TOP1, APP, TIAM1, IFNG, IL1B, NGFRAP1, UNC5D, FAS, ACIN1, BCL7C, TWIST1, ROCK1, MADD, DFFA, SCN2A, BCL2A1, STK4, DDIT4, NME6, BCAP31, SLTM, RNF130, EP300, JUN, F2, MAPK7, EIF2AK3, UBA52, KALRN, NGF, TRAF1, PACS2, FGD1, TMEM85, MCL1, LITAF, ADORA2A, CLU, ITGB2, MTP18, MST4, SCRIB, IL17A, AHRR, DOCK1, KRAS, TRIM69, FAIM, TRAF7, SRGN, FGD3, TRA…
GOTERM_BP_FAT	GO:0006915~apoptosis	2.19279e-06	0.000131345	MEF2C, TSPO, HRAS, CADM1, GRIK2, FOXO3, MRPS30, CTNNB1, APP, TIAM1, IFNG, IL1B, NGFRAP1, UNC5D, FAS, ACIN1, BCL7C, TWIST1, ROCK1, MADD, DFFA, SCN2A, BCL2A1, STK4, DDIT4, NME6, BCAP31, SLTM, RNF130, EP300, JUN, F2, MAPK7, EIF2AK3, UBA52, KALRN, NGF, TRAF1, PACS2, FGD1, TMEM85, MCL1, LITAF, ADORA2A, CLU, ITGB2, MTP18, MST4, SCRIB, AHRR, IL17A, DOCK1, KRAS, TRIM69, FAIM, TRAF7, SRGN, FGD3, TRAF4, CF…
SP_PIR_KEYWORDS	Apoptosis	0.000211265	0.00335059	MEF2C, HTATIP2, CADM1, NFKB1, FOXO3, PTEN, PDCD1, ASAH2, CTNNB1, AKT1, CASP3, APP, NISCH, BAG3, CASP7, AEN, RHOB, UNC5D, NGFRAP1, PAK1, FAS, ACIN1, BCL7C, EBAG9, SGK1, ROCK1, DFFA, MADD, AIFM1, BCL2A1, GZMB, STK4, DDIT4, DAPK1, NME6, BCAP31, PPM1F, SLTM, RNF130, TNFRSF10B, PSEN1, RIPK1, HIPK2, GADD45G, SH3KBP1, GADD45B, FAIM2, C3ORF38, TRAF1, BID, DCC, PACS2, FKBP8, TMEM85, MCL1, LITAF, TNFRSF25,…
Annotation Cluster 20	Enrichment Score: 5.508488699669841
GOTERM_BP_FAT	GO:0030900~forebrain development	1.39411e-11	2.53626e-09	PLXNA3, SLC6A3, SLC6A4, PAX6, BCAN, CTNNB1, SLC1A2, APP, DAB1, MKKS, NR2F2, PITX1, ASPM, NR2F1, EMX1, OTX1, LEF1, TACC2, NUMBL, MSX1, PSEN1, FOXG1, PSEN2, RELN, TWSG1, DRD1, ERBB4, DRD2, SOX2, OXTR, HPRT1, SRC, AHSG, ARX, PCSK1, ALDH1A3, PAFAH1B1, LHX6, LHX8, DCLK1, IKZF1, RFX4, NF1, GRIN1, RPGRIP1L, YWHAE, FOXP2, ATRX, FEZF1, NOTCH3, DLX2, FEZF2, DLX1, TSC1, FYN, AVPR1A, CHRNB2, APAF1, LRP2, CHR…
GOTERM_BP_FAT	GO:0021537~telencephalon development	1.18265e-08	1.45229e-06	DRD1, PLXNA3, ERBB4, DRD2, SOX2, PAX6, OXTR, BCAN, HPRT1, AHSG, ARX, SLC1A2, DAB1, ALDH1A3, MKKS, PAFAH1B1, LHX6, EMX1, NF1, GRIN1, RPGRIP1L, LEF1, YWHAE, FOXP2, TACC2, DLX2, DLX1, PSEN1, TSC1, AVPR1A, RELN, MYH10
GOTERM_BP_FAT	GO:0021543~pallium development	6.45555e-06	0.000352269	DRD1, PLXNA3, EMX1, NF1, SOX2, GRIN1, PAX6, BCAN, LEF1, YWHAE, TACC2, AHSG, ARX, DLX2, DLX1, DAB1, PSEN1, TSC1, MKKS, PAFAH1B1, LHX6, RELN
Annotation Cluster 21	Enrichment Score: 5.370935871681567
GOTERM_BP_FAT	GO:0010243~response to organic nitrogen	1.48484e-06	9.72425e-05	ATP6V0E1, DRD1, CCL2, DRD3, PTGS2, SLC6A1, ADORA2A, DRD2, DRD5, DRD4, HMGCS1, OXTR, HPRT1, SLC1A2, PTK2B, VKORC1, NEFL, LYN, GRIN1, AARS, NR4A2, GRIN2A, ITGA2, DBH, CDKN1A, ADRA1B, SST, MGST1
GOTERM_BP_FAT	GO:0014075~response to amine stimulus	5.42001e-06	0.00030249	ATP6V0E1, DRD1, CCL2, LYN, DRD3, ADORA2A, DRD2, DRD5, GRIN1, DRD4, AARS, NR4A2, GRIN2A, OXTR, ITGA2, HPRT1, DBH, SLC1A2, ADRA1B, SST
GOTERM_BP_FAT	GO:0001975~response to amphetamine	9.58325e-06	0.000500653	DRD1, DRD3, DRD2, ADORA2A, DRD5, DRD4, GRIN1, GRIN2A, NR4A2, OXTR, HPRT1, DBH, ADRA1B
Annotation Cluster 22	Enrichment Score: 5.123766072581513
GOTERM_BP_FAT	GO:0016192~vesicle-mediated transport	2.56634e-08	2.93159e-06	HRAS, ITSN2, TSNARE1, CTNNB1, DAB2, APP, ANK1, GBF1, APOE, RABGEF1, RAPGEF4, SAR1B, FTL, SCAMP5, RAB27A, DBNL, ARC, NCALD, PICK1, LRP1B, MFGE8, ERGIC3, BCAP31, COPG2, DOC2A, SCYL1, VAMP8, ARRB1, VAMP7, TXNDC5, OPHN1, RAB13, ERC1, VAMP1, SH3GL2, KALRN, ARFGAP1, RAD21L1, CALY, DRD3, NAPG, ADORA2A, SNX2, SNX1, NOSTRIN, ABCA1, NAPB, RIMS1, SRC, LLGL1, RIMS4, AHSG, RIMS3, DOCK1, KRAS, FCER1G, SCARB1, …
GOTERM_BP_FAT	GO:0006897~endocytosis	2.76271e-05	0.0012916	HRAS, MYO7A, WASF2, ITSN2, DAB2, APP, AP1S2, APOE, ZFYVE9, RABGEF1, DLG4, AP3B2, DBNL, SYNRG, ARC, LRP1B, STXBP1, MFGE8, ADRB2, VAMP7, SH3KBP1, TOM1, OPHN1, STEAP2, SH3GL2, RAB3A, CALY, DRD3, ADORA2A, SNX2, SNX1, NOSTRIN, ABCA1, AMPH, AHSG, ELMOD3, KRAS, DOCK1, DNER, FCER1G, SCARB1, CD24, TRIP10, EHD2, EHD4, ELMOD1, CUBN, HCK, LRRN3, TGFBR2, AP2A2, LRP1, GRIA2, ULK1, GRIA1, JMJD6, CXCL16, TSC2, G…
GOTERM_BP_FAT	GO:0010324~membrane invagination	2.76271e-05	0.0012916	HRAS, MYO7A, WASF2, ITSN2, DAB2, APP, AP1S2, APOE, ZFYVE9, RABGEF1, DLG4, AP3B2, DBNL, SYNRG, ARC, LRP1B, STXBP1, MFGE8, ADRB2, VAMP7, SH3KBP1, TOM1, OPHN1, STEAP2, SH3GL2, RAB3A, CALY, DRD3, ADORA2A, SNX2, SNX1, NOSTRIN, ABCA1, AMPH, AHSG, ELMOD3, KRAS, DOCK1, DNER, FCER1G, SCARB1, CD24, TRIP10, EHD2, EHD4, ELMOD1, CUBN, HCK, LRRN3, TGFBR2, AP2A2, LRP1, GRIA2, ULK1, GRIA1, JMJD6, CXCL16, TSC2, G…
GOTERM_BP_FAT	GO:0016044~membrane organization	0.000163287	0.00540516	HRAS, MYO7A, WASF2, GRIN3B, ITSN2, CLTC, NRCAM, DAB2, APP, AP1S2, GBF1, APOE, ZFYVE9, AP3B2, DLG4, RABGEF1, SAR1B, FTL, DBNL, SYNRG, STX4, ARC, HSP90AA1, LRP1B, PICK1, STXBP1, MFGE8, TIMM8B, ADRB2, VAMP8, ARRB1, VAMP7, TXNDC5, SH3KBP1, OPHN1, TOM1, COPG, STEAP2, SH3GL2, ARFGAP1, BID, RAB3A, CALY, DRD3, NAPG, ADORA2A, SNX2, SNX1, NOSTRIN, ABCA1, RIMS1, AMPH, AHSG, ELMOD3, CD9, KRAS, DOCK1, FTHL3, …
Annotation Cluster 23	Enrichment Score: 5.068482322697468
SP_PIR_KEYWORDS	calmodulin-binding	5.48632e-07	1.61845e-05	MYO5A, PHKA2, SLC8A3, CNN3, CAMK2G, MYO7A, IQGAP3, CASK, IQGAP2, ITPKB, TTN, ITPKA, ATP2B2, ATP2B3, PDE1B, SNTB1, EEF2K, NOS2, EWSR1, MYO5B, ASPM, MYO1A, NOS1, CAMK1G, PCNT, PNCK, PHKG2, SPHK1, MYO1D, GEM, MYH9, DAPK1, KCNN4, KCNN3, MAP2, MYH11, RYR2, SPTBN1, MYH14, NRGN, MYH10
GOTERM_MF_FAT	GO:0005516~calmodulin binding	3.57815e-06	0.000454047	MYO5A, PHKA2, SLC8A3, CNN3, CAMK2G, MYO7A, IQGAP3, CASK, IQGAP2, ITPKB, TTN, ITPKA, ATP2B2, ATP2B3, PDE1B, SNTB1, EEF2K, NOS2, EWSR1, MYO5B, ASPM, MYO1A, NOS1, CAMK1G, PCNT, PNCK, PHKG2, SPHK1, GRIN1, MYO1D, GEM, MYH9, DAPK1, KCNN4, RGS2, RGS4, KCNN3, MAP2, MYH11, RYR1, RYR2, SPTBN1, NRGN, MYH14, CACNA1C, CACNA1A, MYH10
Annotation Cluster 24	Enrichment Score: 4.868930397554551
GOTERM_BP_FAT	GO:0001568~blood vessel development	5.82304e-07	4.46908e-05	NRP2, RTN4, GNA13, CDX2, NRP1, HTATIP2, LMO2, FGF9, LEPR, DICER1, WASF2, PRRX1, FOXO1, FGF10, PTEN, CITED2, CTNNB1, AKT1, GPX1, AGTR2, APOB, HEY1, CD44, APOE, ROBO1, CXCR4, HEY2, ROBO4, SEMA3C, RHOB, IL1B, NOS2, MKL2, NR2F2, ANGPT2, CYR61, MYH9, ARHGAP24, JUNB, SMO, MIB1, SH2D2A, BGN, PSEN1, JUN, PLXDC1, TIPARP, CDH5, ZFP36L1, SEMA5A, CHD7, PTK2B, DHCR7, TGM2, PKD1, PLCD1, ADRA2B, C1GALT1, ANGPTL…
GOTERM_BP_FAT	GO:0001944~vasculature development	7.66403e-07	5.53598e-05	NRP2, RTN4, GNA13, CDX2, NRP1, HTATIP2, LMO2, FGF9, LEPR, DICER1, WASF2, PRRX1, FOXO1, FGF10, PTEN, CITED2, CTNNB1, AKT1, GPX1, AGTR2, APOB, HEY1, CD44, APOE, ROBO1, CXCR4, HEY2, ROBO4, SEMA3C, RHOB, IL1B, NOS2, MKL2, NR2F2, ANGPT2, CYR61, MYH9, ARHGAP24, JUNB, SMO, MIB1, SH2D2A, BGN, PSEN1, JUN, PLXDC1, TIPARP, CDH5, ZFP36L1, SEMA5A, CALCA, CHD7, PTK2B, DHCR7, TGM2, PKD1, PLCD1, ADRA2B, C1GALT1,…
GOTERM_BP_FAT	GO:0048514~blood vessel morphogenesis	1.36828e-05	0.000671878	RTN4, NRP2, GNA13, HTATIP2, NRP1, FGF9, LEPR, DICER1, WASF2, PRRX1, FGF10, PTEN, CITED2, CTNNB1, GPX1, AGTR2, APOB, HEY1, CXCR4, ROBO1, APOE, HEY2, ROBO4, SEMA3C, RHOB, IL1B, MKL2, NOS2, NR2F2, ANGPT2, CYR61, MYH9, ARHGAP24, JUNB, SMO, SH2D2A, BGN, JUN, PLXDC1, TIPARP, ZFP36L1, SEMA5A, PTK2B, TGM2, PLCD1, ADRA2B, C1GALT1, ANGPTL4, IL8, VHL, TBX4, NF1, TGFBR2, COL15A1, TBX1, ITGA4, DBH, ANXA2, LAM…
Annotation Cluster 25	Enrichment Score: 4.803705486642779
GOTERM_BP_FAT	GO:0048167~regulation of synaptic plasticity	5.71007e-07	4.45195e-05	HRAS, DRD1, STAR, PTGS2, ADORA2A, GRIK2, DRD2, DRD5, CTNND2, BCAN, KIT, VGF, EPHB2, ATP2B2, BDNF, KRAS, GRIN2B, APOE, DLG4, ARC, NTF4, NCDN, GRIN1, GRIN2A, CD38, PSEN1, PSEN2, CNTN4, UBA52
GOTERM_BP_FAT	GO:0048168~regulation of neuronal synaptic plasticity	2.83856e-05	0.00131453	HRAS, DRD1, ARC, NCDN, STAR, DRD2, GRIK2, DRD5, GRIN1, GRIN2A, BCAN, KIT, VGF, EPHB2, KRAS, GRIN2B, APOE, DLG4
GOTERM_BP_FAT	GO:0048169~regulation of long-term neuronal synaptic plasticity	0.00023941	0.00723374	HRAS, DRD1, KRAS, GRIN2B, GRIK2, DRD2, DRD5, GRIN1, DLG4, GRIN2A, KIT, EPHB2
Annotation Cluster 26	Enrichment Score: 4.721400746743787
GOTERM_BP_FAT	GO:0009611~response to wounding	1.67766e-07	1.49829e-05	GNA13, A2M, S100A8, MASP2, AIF1, F13A1, GNA12, FGF10, C1QC, TLR9, CXCL10, APOA2, CD44, SERPINE1, APOH, CFH, IL1B, ITCH, RAB27A, CIITA, INA, F12, GATM, C4B, RXRA, GRIN2A, PLAUR, C1QB, SERPINF2, F2, CX3CR1, PDGFRA, TFPI, NGF, ACHE, CCL2, ADORA2A, DRD5, CLU, NINJ1, ITGB2, ITGB3, AHSG, F13B, IL17A, FGG, IL23A, LAMB2, FGB, SCARB1, FN1, KLF6, MAP2K1, TGFBR2, ITGA2, EPHA3, NOTCH3, NOTCH2, ITGA5, TSC2, S…
GOTERM_BP_FAT	GO:0006952~defense response	2.86823e-05	0.00131586	A2M, KLRC3, S100A8, DEFB106A, MASP2, AIF1, GRIK2, C1QC, IL17RB, TLR9, CXCL10, APOA4, APOA2, GRIN2B, HIST1H2BK, CD44, PGLYRP2, GATA3, IFNG, HIST1H2BJ, CFH, IL1B, ITCH, APOM, RAB27A, CIITA, F12, PLD1, C4B, GNLY, RXRA, CST3, DEFB105B, DEFB105A, HLA-B, HLA-G, C1QB, SERPINF2, F2, CX3CR1, MST1R, NGF, IL1R1, DRD1, LY6G6F, CCL2, ADORA2B, ADORA2A, CLU, DRD4, ITGB2, IL32, TRD@, PYDC1, ITGB1, CD74, AHSG, IL…
GOTERM_BP_FAT	GO:0006954~inflammatory response	0.0014239	0.0297183	A2M, S100A8, AIF1, MASP2, NFKB1, C1QC, CXCL10, TLR9, CFHR1, AKT1, APOA2, CD44, CXCR4, SERPINA3, ITIH4, CFH, IL1B, ITCH, CIITA, KNG1, F12, NFKBIZ, LYN, C4B, LY96, RXRA, NCR3, C1QB, IL20RB, SERPINF2, F2, KDM6B, AOC3, NGF, CXCL1, TF, YWHAZ, CCL2, C9, ADORA2A, C3, CCR1, C5, CXCL2, CLU, TAC1, ITGB2, GPR68, AHSG, CCL25, TNFRSF1A, CCL22, IL17A, IL23A, CCL20, FCN3, KRT1, CD24, FN1, NOX4, IL6, CR2, IL5, O…
Annotation Cluster 27	Enrichment Score: 4.697422126227293
SP_PIR_KEYWORDS	ionic channel	4.18187e-11	3.83803e-09	KCNE1L, KCNJ16, KCNC1, GABRB3, GABRB2, GRIK2, SCN3B, GABRB1, GLRA3, GLRA2, GRIK5, GRIN3B, GRIN3A, HVCN1, KCNK12, KCNIP4, GRIN2B, MCOLN3, CHRNA4, ANO5, CHRNA7, KCNG1, GABRG1, KCNMA1, GABRG2, KCND3, GABRG3, TRPM5, KCND2, SCN2B, KCND1, TRPM7, SCN2A, GRIN2A, CLIC1, CNGA3, TRPM2, KCNT1, CLIC3, KCNT2, CLIC4, RYR1, RYR2, KCNH3, KCNH4, KCNMB4, SCN1A, SCN1B, CACNB1, KCNA5, KCNMB1, KCNMB2, PKD1L3, HTR3E, K…
SP_PIR_KEYWORDS	ion transport	1.55456e-09	7.55332e-08	SLC8A3, SLC9A9, KCNC1, ATP1B1, SLC9A6, SLC22A18, GABRB3, SLC9A5, SCN3B, GABRB2, GRIK2, ATP6AP1, GABRB1, GRIK5, GRIN3B, GRIN3A, ATP2B2, ATP2B3, GRIN2B, MCOLN3, CHRNA4, SLCO1C1, CHRNA7, KCND3, KCND2, SCN2B, KCND1, SCN2A, GRIN2A, CNGA3, TCN2, SLC34A3, KCNT1, KCNT2, RYR1, SLC25A37, RYR2, SLC40A1, KCNMB4, FXYD2, CLCN3, SCN1A, SCN1B, CACNB1, KCNA5, KCNMB1, KCNMB2, KCNS1, MRS2, SLC30A5, GABRQ, GABRP, GA…
GOTERM_MF_FAT	GO:0022836~gated channel activity	1.89044e-09	1.03974e-06	KCNJ16, KCNC1, GABRB3, GABRB2, GRIK2, SCN3B, GABRB1, GLRA3, GLRA2, GRIK5, GRIN3B, GRIN3A, HVCN1, KCNK12, KCNIP4, GRIN2B, CHRNA4, CHRNA7, KCNG1, GABRG1, KCNMA1, GABRG2, KCND3, GABRG3, TRPM5, KCND2, SCN2B, KCND1, SCN2A, GRIN2A, CLIC1, CNGA3, STX1B, KCNT1, CLIC3, KCNT2, CLIC4, GRM7, RYR1, RYR2, KCNH3, KCNH4, KCNMB4, CLCN3, SCN1A, SHROOM2, SCN1B, CACNB1, KCNA5, KCNMB1, KCNMB2, HTR3E, KCNS1, HTR3A, SN…
GOTERM_MF_FAT	GO:0005216~ion channel activity	2.804e-07	7.71071e-05	KCNE1L, KCNC1, GABRB3, SCN3B, GABRB2, GRIK2, GABRB1, GRIK5, GRIN3B, GRIN3A, CUL5, MCOLN3, GRIN2B, CHRNA4, CHRNA7, KCND3, KCND2, KCND1, SCN2B, SCN2A, GRIN2A, CNGA3, KCNT1, KCNT2, RYR1, RYR2, FXYD2, KCNMB4, CLCN3, SCN1A, SCN1B, CACNB1, KCNA5, KCNMB1, KCNMB2, KCNS1, GABRQ, GABRP, GABRD, GABRE, GABRA2, GABRA1, GABRA4, KCNB2, TRPC5, GABRA3, KCNB1, GRIN1, CACNA1I, GABRA5, CACNA2D3, CACNA2D2, SLC9A10, P…
SP_PIR_KEYWORDS	transport	3.34675e-07	1.02385e-05	SLC9A9, ATP1B1, SLC9A6, SLC9A5, STAR, SCN3B, AQP4, GRIN3B, GRIN3A, GOT2, ATP2B2, ATP2B3, APOB, TRAK2, GRIN2B, APOE, CHRNA4, CEP290, STAM, CHRNA7, VPS13B, APOM, OSBP2, SCN2B, SCN2A, GRIN2A, SPIRE1, ABCC12, ERGIC3, SCYL1, RYR1, RYR2, RAB13, GC, KCNMB4, SCN1A, CLCN3, SCN1B, CHKB, CACNB1, RIMS1, RIMS4, KCNMB1, RIMS3, KCNMB2, SLC29A1, SLC32A1, TNKS, TRAM1, PLTP, OSBPL8, TRPC5, OSBPL6, ABCG4, UPF3B, AT…
GOTERM_MF_FAT	GO:0022838~substrate specific channel activity	7.49098e-07	0.000137325	KCNE1L, KCNC1, GABRB3, SCN3B, GABRB2, GRIK2, GABRB1, GRIK5, AQP4, GRIN3B, GRIN3A, CUL5, MCOLN3, GRIN2B, CHRNA4, CHRNA7, KCND3, KCND2, KCND1, SCN2B, SCN2A, GRIN2A, CNGA3, KCNT1, KCNT2, RYR1, RYR2, FXYD2, KCNMB4, CLCN3, SCN1A, SCN1B, CACNB1, KCNA5, KCNMB1, KCNMB2, KCNS1, GABRQ, GABRP, GABRD, GABRE, GABRA2, GABRA1, GABRA4, KCNB2, TRPC5, GABRA3, KCNB1, GRIN1, CACNA1I, GABRA5, CACNA2D3, CACNA2D2, SLC9…
GOTERM_MF_FAT	GO:0015267~channel activity	1.32982e-06	0.000219396	KCNE1L, KCNC1, GABRB3, SCN3B, GABRB2, GRIK2, GABRB1, GRIK5, AQP4, GRIN3B, GRIN3A, CUL5, MCOLN3, GRIN2B, CHRNA4, CHRNA7, KCND3, KCND2, KCND1, SCN2B, SCN2A, GRIN2A, CNGA3, KCNT1, KCNT2, RYR1, RYR2, GJA10, FXYD2, KCNMB4, CLCN3, SCN1A, SCN1B, MCL1, CACNB1, KCNA5, KCNMB1, KCNMB2, KCNS1, GABRQ, GABRP, GABRD, GABRE, GABRA2, GABRA1, GABRA4, KCNB2, TRPC5, GABRA3, KCNB1, GRIN1, CACNA1I, GABRA5, CACNA2D3, C…
GOTERM_MF_FAT	GO:0022803~passive transmembrane transporter activity	1.51939e-06	0.000227883	KCNE1L, KCNC1, GABRB3, SCN3B, GABRB2, GRIK2, GABRB1, GRIK5, AQP4, GRIN3B, GRIN3A, CUL5, MCOLN3, GRIN2B, CHRNA4, CHRNA7, KCND3, KCND2, KCND1, SCN2B, SCN2A, GRIN2A, CNGA3, KCNT1, KCNT2, RYR1, RYR2, GJA10, FXYD2, KCNMB4, CLCN3, SCN1A, SCN1B, MCL1, CACNB1, KCNA5, KCNMB1, KCNMB2, KCNS1, GABRQ, GABRP, GABRD, GABRE, GABRA2, GABRA1, GABRA4, KCNB2, TRPC5, GABRA3, KCNB1, GRIN1, CACNA1I, GABRA5, CACNA2D3, C…
GOTERM_CC_FAT	GO:0034702~ion channel complex	6.94896e-06	0.000158021	KCNE1L, KCNC1, GABRB3, GABRB2, GLRA3, GABRB1, GLRA2, CHRNA4, CHRNA7, ANO5, KCNG1, KCNMA1, GABRG1, GABRG2, GABRG3, KCND3, KCND2, KCND1, SCN2B, SCN2A, CLIC1, CLIC3, CLIC4, RYR2, KCNH4, KCNMB4, SCN1A, CACNB1, PPM1A, KCNA5, KCNMB1, KCNMB2, KCNS1, SNAP25, SCN5A, GABRQ, GABRP, GABRD, GABRE, GABRA2, GLRB, GABRA1, GABRA4, KCNB2, GABRA3, KCNB1, GABRA5, CACNA1I, KCNN4, KCNN3, CACNA1G, CACNA1H, SCN4B, CHRND…
GOTERM_BP_FAT	GO:0006811~ion transport	9.73721e-06	0.000503341	SLC8A3, SLC9A9, KCNC1, ATP1B1, TSPO, SLC9A6, SLC22A18, GABRB3, SLC9A5, GRIK2, GABRB2, SCN3B, ATP6AP1, GABRB1, GRIK5, GRIN3B, GRIN3A, WNT2, CTTNBP2, ATP2B2, ATP2B3, GRIN2B, MCOLN3, CHRNA4, SLCO1C1, CHRNA7, FTL, KCND3, KCND2, SCN2B, KCND1, SCN2A, GRIN2A, CNGA3, TCN2, SLC34A3, NNT, KCNT1, KCNT2, F2, RYR1, SLC25A37, RYR2, AKAP7, SLC40A1, KCNMB4, FXYD2, CLCN3, SCN1A, SCN1B, DRD2, CHKB, CACNB1, KCNA5, …
SP_PIR_KEYWORDS	voltage-gated channel	0.000809314	0.0105592	KCNJ16, KCNC1, SCN1A, SCN1B, SCN3B, CACNB1, KCNA5, HVCN1, KCNK12, KCNIP4, KCNS1, SCN5A, KCNG1, KCNMA1, KCND3, KCND2, TRPM5, SCN2B, KCND1, KCNB2, KCNB1, SCN2A, CACNA1I, CLIC1, CACNA2D3, CACNA2D2, CYBB, CLIC3, CLIC4, CACNA1G, CACNA1H, SCN4B, CACNA1E, CACNA1F, CACNA1C, KCNH3, CACNA1D, CACNA1A, KCNH4
GOTERM_BP_FAT	GO:0030001~metal ion transport	0.000859712	0.0194581	SLC8A3, SLC9A9, KCNC1, ATP1B1, SLC9A6, SLC9A5, SCN3B, GRIN3A, ATP2B2, ATP2B3, GRIN2B, CHRNA4, CHRNA7, FTL, KCND3, KCND2, KCND1, SCN2B, SCN2A, GRIN2A, TCN2, SLC34A3, KCNT1, KCNT2, F2, RYR1, RYR2, SLC25A37, SLC40A1, KCNMB4, FXYD2, SCN1A, SCN1B, DRD2, CACNB1, KCNA5, KCNMB1, KCNMB2, KCNS1, MRS2, SLC30A5, KCNB2, TRPC5, KCNB1, GRIN1, CACNA1I, CACNA2D3, CACNA2D2, SLC9A10, SLC4A10, ATP2A2, TSC1, NPY, CAC…
GOTERM_MF_FAT	GO:0046873~metal ion transmembrane transporter activity	0.00103076	0.0387999	KCNJ16, KCNC1, SCN3B, GRIN3B, GRIN3A, HVCN1, KCNK12, KCNIP4, ATP2B2, ATP2B3, CUL5, GRIN2B, CHRNA4, CHRNA7, KCNG1, KCNMA1, KCND3, KCND2, SCN2B, KCND1, TRPM7, SCN2A, GRIN2A, CNGA3, TRPM2, KCNT1, KCNT2, GRM7, RYR1, RYR2, SLC25A37, KCNH3, SLC40A1, KCNH4, TF, KCNMB4, SCN1A, SHROOM2, SCN1B, SLC39A10, CACNB1, KCNA5, KCNMB1, KCNMB2, KCNS1, MRS2, PKD1, SLC30A5, SLC39A5, HTR3A, SNAP25, SCN5A, SCNN1D, KCNB2…
GOTERM_BP_FAT	GO:0006812~cation transport	0.00270731	0.049372	SLC8A3, SLC9A9, KCNC1, ATP1B1, SLC9A6, SLC22A18, SLC9A5, SCN3B, ATP6AP1, GRIN3A, ATP2B2, ATP2B3, GRIN2B, CHRNA4, CHRNA7, FTL, KCND3, KCND2, SCN2B, KCND1, SCN2A, GRIN2A, TCN2, SLC34A3, NNT, KCNT1, KCNT2, F2, RYR1, SLC25A37, RYR2, SLC40A1, KCNMB4, FXYD2, SCN1A, SCN1B, DRD2, CHKB, CACNB1, KCNA5, KCNMB1, KCNMB2, KCNS1, MRS2, SLC30A5, KCNB2, TRPC5, KCNB1, GRIN1, CACNA1I, CACNA2D3, CACNA2D2, SLC9A10, A…
Annotation Cluster 28	Enrichment Score: 4.5582913182983305
GOTERM_CC_FAT	GO:0044433~cytoplasmic vesicle part	3.90553e-08	1.25154e-06	A2M, CLTB, F13A1, RASSF9, BCAN, VGF, CLTC, WHAMM, WNT2, CTTNBP2, APOB, APP, DAB2, AP1S2, DLG4, RAB27B, RAB27A, STX1A, SYNRG, NCALD, PICK1, ACTN1, COPG2, KIF1B, SCYL1, SERPINF2, VAMP7, MDM2, COPG, PROS1, SEC23B, ITGA2B, RAB3A, CAMK2G, CLU, ATP6V1G2, ITGB3, TIMP1, SLC32A1, CD9, FGG, GAD2, ECE2, TMED2, SYN1, FGB, SYN2, THBS3, SRGN, FN1, GABRA2, ICA1, GRIA3, SPARC, HGF, DBH, ITPR1, LAMP2, AP2A2, SLC1…
GOTERM_CC_FAT	GO:0012506~vesicle membrane	8.23606e-07	2.32254e-05	CLTB, RASSF9, BCAN, VGF, CLTC, WHAMM, WNT2, CTTNBP2, APOB, DAB2, AP1S2, DLG4, RAB27B, RAB27A, SYNRG, STX1A, NCALD, PICK1, WAS, COPG2, KIF1B, SCYL1, VAMP7, MDM2, COPG, SEC23B, ITGA2B, RAB3A, CLCN3, CAMK2G, ATP6V1G2, ITGB3, SLC32A1, CD9, GAD2, ECE2, SYN1, TMED2, SYN2, GAD1, GABRA2, ICA1, GRIA3, APPL1, ITPR1, LAMP2, AP2A2, SLC17A6, GRIA2, GRIA1, ULK1
GOTERM_CC_FAT	GO:0030659~cytoplasmic vesicle membrane	2.27738e-06	5.73396e-05	RAB3A, CLTB, CAMK2G, RASSF9, BCAN, ATP6V1G2, ITGB3, VGF, CLTC, WHAMM, WNT2, SLC32A1, CTTNBP2, CD9, ECE2, APOB, GAD2, DAB2, AP1S2, SYN1, TMED2, SYN2, DLG4, RAB27B, RAB27A, STX1A, SYNRG, GABRA2, ICA1, NCALD, PICK1, GRIA3, ITPR1, LAMP2, AP2A2, COPG2, SLC17A6, KIF1B, SCYL1, GRIA2, ULK1, GRIA1, VAMP7, MDM2, COPG, SEC23B, ITGA2B
GOTERM_CC_FAT	GO:0030135~coated vesicle	5.04092e-05	0.00104473	RAB3A, CLTB, CADM1, KIAA0368, RASSF9, BCAN, ATP6V1G2, CLTC, AMPH, SLC32A1, APOB, GAD2, DAB2, AP1S2, DMXL2, SYPL1, SYN1, GRIN2B, SYN2, AP3B2, SPG21, LGI3, SV2B, ATP6V0D1, EPN3, STX1A, SYNRG, SVOP, GABRA2, ICA1, NCALD, GRIN1, NPY1R, AP2A2, COPG2, DOC2A, LRP1, SLC17A6, SCYL1, GRIA2, STXBP5, SYTL4, YIPF5, COPG, STEAP2, SLC40A1, SYT17, SEC23B
GOTERM_CC_FAT	GO:0008021~synaptic vesicle	6.89797e-05	0.00127898	RAB3A, CADM1, BCAN, ATP6V1G2, AMPH, SLC32A1, GAD2, SYPL1, DMXL2, GRIN2B, SYN1, SYN2, SV2B, LGI3, ATP6V0D1, ICA1, SVOP, GABRA2, STX1A, GRIN1, NPY1R, DOC2A, SLC17A6, GRIA2, STXBP5, SYTL4, SYT17, SLC40A1
GOTERM_CC_FAT	GO:0030136~clathrin-coated vesicle	9.79629e-05	0.00172519	RAB3A, CLTB, CADM1, RASSF9, BCAN, ATP6V1G2, CLTC, AMPH, SLC32A1, APOB, GAD2, DAB2, AP1S2, DMXL2, SYPL1, SYN1, GRIN2B, SYN2, SPG21, SV2B, LGI3, ATP6V0D1, EPN3, STX1A, SVOP, GABRA2, ICA1, SYNRG, NCALD, GRIN1, NPY1R, AP2A2, DOC2A, LRP1, SLC17A6, GRIA2, STXBP5, SYTL4, STEAP2, SLC40A1, SYT17
GOTERM_CC_FAT	GO:0030665~clathrin coated vesicle membrane	0.000231903	0.00354826	RAB3A, ICA1, GABRA2, SYNRG, STX1A, CLTB, NCALD, BCAN, RASSF9, ATP6V1G2, CLTC, SLC32A1, DAB2, AP2A2, GAD2, APOB, AP1S2, SLC17A6, SYN1, GRIA2, SYN2
GOTERM_CC_FAT	GO:0030662~coated vesicle membrane	0.000641043	0.0091837	RAB3A, CLTB, BCAN, RASSF9, ATP6V1G2, CLTC, SLC32A1, APOB, GAD2, DAB2, AP1S2, SYN1, SYN2, ICA1, GABRA2, SYNRG, STX1A, NCALD, COPG2, AP2A2, SLC17A6, GRIA2, SCYL1, COPG, SEC23B
GOTERM_CC_FAT	GO:0030672~synaptic vesicle membrane	0.00254716	0.0295228	SLC32A1, STX1A, GABRA2, ICA1, GAD2, SLC17A6, GRIA2, SYN1, SYN2, BCAN, ATP6V1G2
Annotation Cluster 29	Enrichment Score: 4.485874897491995
GOTERM_BP_FAT	GO:0031645~negative regulation of neurological system process	1.22867e-05	0.000622	ACHE, DRD1, PTGS2, SLC6A1, DRD2, GRIK2, DRD5, STXBP1, NPY5R, CD38, HTR1B, BCHE, IFNG, AVPR1A, EIF2AK3, HTR2A
GOTERM_BP_FAT	GO:0050805~negative regulation of synaptic transmission	3.98007e-05	0.00174406	ACHE, DRD1, PTGS2, SLC6A1, DRD2, GRIK2, DRD5, STXBP1, NPY5R, CD38, HTR1B, BCHE, HTR2A
GOTERM_BP_FAT	GO:0051970~negative regulation of transmission of nerve impulse	7.12933e-05	0.00282025	ACHE, DRD1, PTGS2, SLC6A1, DRD2, GRIK2, DRD5, STXBP1, NPY5R, CD38, HTR1B, BCHE, AVPR1A, HTR2A
Annotation Cluster 30	Enrichment Score: 4.4014553197292745
GOTERM_BP_FAT	GO:0032101~regulation of response to external stimulus	2.65083e-08	2.95928e-06	PPARA, A2M, PTGS2, OSMR, IL6ST, SLC6A3, FGF10, GRIN3A, GPX1, APOE, SERPINE1, VKORC1, APOH, CHRNA7, PRKCA, KNG1, ZFP36, F12, CTNNA2, PROC, OSM, ADRB2, IL20RB, SERPINF1, SERPINF2, F2, ADAM17, DRD1, DRD3, ADORA2B, ADORA2A, DRD2, C3, TAC1, ADA, AHSG, TNFRSF1A, SERPINC1, TGM2, KRT1, FCER1G, BCL6, CD24, IL6, IL8, TGFBR2, GRIN1, NDFIP1, ITGA2, IGF2, TRIM24, NPY5R, ANXA2, NTRK3, NPY, HOPX, GHSR
GOTERM_BP_FAT	GO:0050727~regulation of inflammatory response	9.41114e-07	6.42029e-05	A2M, ADORA2B, PTGS2, ADORA2A, OSMR, C3, IL6ST, TAC1, ADA, AHSG, GPX1, TNFRSF1A, APOE, TGM2, SERPINC1, FCER1G, CHRNA7, BCL6, CD24, PRKCA, ZFP36, F12, IL6, NDFIP1, ITGA2, IGF2, NPY5R, OSM, ADRB2, IL20RB, SERPINF1, GHSR
GOTERM_BP_FAT	GO:0048585~negative regulation of response to stimulus	8.19009e-05	0.00316281	PPARA, A2M, DRD1, DRD3, ADORA2A, DRD2, SLC6A3, ZNF675, GRIN3A, ADA, AHSG, AKT1, GPX1, AES, APOE, SERPINC1, IL1B, CHRNA7, BCL6, INPP5D, PRKCA, ZFP36, GRIN1, NDFIP1, IGF2, ESR2, CTNNA2, AMBP, ADRB2, IL20RB, SERPINF1, CRH, PTPN1, GHSR
GOTERM_BP_FAT	GO:0032102~negative regulation of response to external stimulus	0.000108967	0.00395714	ZFP36, PPARA, DRD1, DRD3, ADORA2A, DRD2, SLC6A3, GRIN1, NDFIP1, IGF2, GRIN3A, ADA, CTNNA2, GPX1, ADRB2, IL20RB, SERPINF1, APOE, SERPINC1, CHRNA7, GHSR
Annotation Cluster 31	Enrichment Score: 4.270925355611969
GOTERM_BP_FAT	GO:0040012~regulation of locomotion	7.82591e-08	7.5374e-06	RTN4, GNA13, IL6ST, BCAR1, PAX6, FGF10, PTEN, CXCL10, CITED2, AKT1, AGTR2, NISCH, SERPINE2, APOE, CXCR4, GAB1, ROBO4, APOH, MKKS, PRKCA, ICAM1, PTPRK, PLD1, VASH1, MAPK1, CLIC4, CHRM1, PDGFRA, ADAM17, PDGFRB, DRD1, HS3ST5, DRD3, ERBB4, ADORA2A, DRD2, ENPP2, DRD5, TAC1, ITGB3, KIT, ADA, TRIB1, PTK2B, BCL2, SCARB1, LAMB1, APC, IL6, MAP2K1, IL8, NF1, SPHK1, ITGA2, IGF2, LAMA5, PTP4A1, CXCL16, ARAP3,…
GOTERM_BP_FAT	GO:0051270~regulation of cell motion	1.2495e-06	8.29367e-05	RTN4, GNA13, PLXNA3, NRP1, IL6ST, BCAR1, PAX6, PTEN, CXCL10, CITED2, AKT1, AGTR2, NISCH, SERPINE2, APOE, CXCR4, GAB1, ROBO4, APOH, MKKS, ICAM1, PTPRK, PLD1, LYN, ACTN1, VASH1, MAPK1, CLIC4, PDGFRA, ADAM17, PDGFRB, DRD1, ERBB4, DRD2, ENPP2, DRD5, TAC1, ITGB3, KIT, ADA, TRIB1, PTK2B, BCL2, SCARB1, BCL6, LAMB1, APC, IL6, MAP2K1, NF1, SPHK1, ITGA2, IGF2, LAMA5, CXCL16, PTP4A1, ARAP3, CHRD, SST, HDAC6…
GOTERM_BP_FAT	GO:0030334~regulation of cell migration	1.64956e-06	0.000106608	RTN4, GNA13, IL6ST, BCAR1, PAX6, PTEN, CXCL10, CITED2, AKT1, AGTR2, NISCH, SERPINE2, APOE, CXCR4, GAB1, APOH, ROBO4, PTPRK, ICAM1, PLD1, VASH1, MAPK1, CLIC4, PDGFRA, ADAM17, PDGFRB, DRD1, ERBB4, DRD2, ENPP2, DRD5, TAC1, ITGB3, KIT, ADA, TRIB1, PTK2B, BCL2, SCARB1, LAMB1, APC, IL6, MAP2K1, NF1, SPHK1, ITGA2, IGF2, LAMA5, CXCL16, PTP4A1, ARAP3, SST, CHRD, HDAC6, IGFBP5
Annotation Cluster 32	Enrichment Score: 4.245802138886075
UP_SEQ_FEATURE	nucleotide phosphate-binding region:ATP	1.90171e-10	4.53747e-07	KIFC2, PRKX, MAP3K6, TLK1, TLK2, ROS1, TYRO3, TNIK, ROCK1, BRAF, MAGI1, KIF5A, OLA1, WNK3, MYH9, MARK1, MARK2, MAPK1, ASCC3, NAV2, MAPK3, PDGFRA, PDGFRB, MAPK9, YME1L1, MAPK7, MST1R, EIF2AK3, MYO18A, DNAH11, CLCN3, ERBB4, DNAH17, CHKB, MST4, ACSBG1, EPHB2, EPHB6, RECQL5, MKI67, MAP2K1, TAOK2, TAOK1, TGFBR2, MGC42105, TRIO, YTHDC2, ACACB, ABCG4, EPHA3, NTRK3, EPHA5, CKMT1A, NTRK1, NTRK2, RAD54L2, …
SP_PIR_KEYWORDS	atp-binding	1.42305e-09	7.34648e-08	KIFC2, ADCY5, PRKX, TPK1, MAP3K6, ATP2B2, ATP2B3, TLK1, TLK2, ROS1, PIK3CG, TYRO3, TNIK, MAGI1, BRAF, ROCK1, KIF5A, AARS, OLA1, WNK3, ABCC12, MYH9, MARK1, NME6, MARK2, NME4, MAPK1, NAV2, ASCC3, MAPK3, HARS, PDGFRA, PDGFRB, MAPK9, YME1L1, MAPK7, MST1R, EIF2AK3, MYO18A, DNAH11, CLCN3, ERBB4, DNAH17, CHKB, OAS1, HSPA1A, HSPA1B, MST4, ACSBG1, EPHB2, HSPA1L, EPHB6, POLQ, RECQL5, MAP2K1, MKI67, TAOK2, …
SP_PIR_KEYWORDS	nucleotide-binding	1.68183e-08	6.94597e-07	KIFC2, HRAS, ADCY5, PRKX, TPK1, MAP3K6, ATP2B2, DIRAS1, ATP2B3, MC1R, RAPGEF4, TLK1, TLK2, RAB27B, CRY1, ROS1, RAB27A, PIK3CG, TYRO3, GBP6, TNIK, GBP5, MAGI1, BRAF, ROCK1, KIF5A, AARS, OLA1, WNK3, ABCC12, GEM, MYH9, MARK1, NME6, MARK2, NME4, RND2, MAPK1, NAV2, ASCC3, MAPK3, PDGFRA, HARS, PDGFRB, MAPK9, YME1L1, RAB13, MST1R, MAPK7, EIF2AK3, MYO18A, DNAH11, CLCN3, ERBB4, DNAH17, CHKB, RAB40C, OAS1,…
GOTERM_BP_FAT	GO:0006468~protein amino acid phosphorylation	2.12859e-07	1.86706e-05	STK33, PRPF4B, ZAK, EFNA1, STK36, CASK, TTN, PRKX, DMPK, WNT2, CTTNBP2, MAP3K6, APP, IFNG, GAB1, PLA2G1B, IL1B, CHRNA7, STK39, TLK1, TLK2, ROS1, MATK, PIK3CG, DBNL, TYRO3, TNIK, CSNK1G1, ROCK1, BRAF, MADD, PNCK, MYO3B, PICK1, WNK3, STK4, CDKL5, MARK1, MARK2, MAPK1, SCYL1, MAPK3, F2, PDGFRA, MAPK9, PDGFRB, RELN, MAPK7, MST1R, ERC1, EIF2AK3, LRRK1, KALRN, FGFR2, CDK5R1, CCL2, ERBB4, ADORA2B, DRD4, …
UP_SEQ_FEATURE	binding site:ATP	7.99415e-07	0.000715021	STK33, PRPF4B, ZAK, STK36, DAK, CASK, ITPKB, TTN, ITPKA, PRKX, DMPK, MAP3K6, TLK1, STK39, TLK2, ROS1, MATK, TYRO3, TNIK, ROCK1, CSNK1G1, BRAF, PNCK, MYO3B, WNK3, STK4, CDKL5, MARK1, NME6, MARK2, NME4, MAPK1, MAPK3, PDGFRA, MAPK9, PDGFRB, MST1R, MAPK7, LRRK1, EIF2AK3, KALRN, FGFR2, ERBB4, CHKB, MST4, SRC, ACSBG1, EPHB2, LMTK3, DYRK3, TAOK2, MAP2K1, TAOK1, TGFBR2, MGC42105, MET, TRIO, EPHA3, EPHA5,…
SP_PIR_KEYWORDS	kinase	1.0566e-06	2.81528e-05	STK33, PRPF4B, ZAK, SGMS2, NELL1, STK36, NELL2, DAK, CASK, ITPKB, TTN, ITPKA, PRKX, DMPK, TPK1, PRKAR2B, MAP3K6, CDKN2C, GIT2, TLK1, STK39, TLK2, ROS1, MATK, PIK3CG, TYRO3, TNIK, CSNK1G1, ROCK1, BRAF, MADD, PNCK, PICK1, MYO3B, WNK3, STK4, CDKL5, MARK1, NME6, MARK2, PLAUR, NME4, MAPK1, MAPK3, PDGFRA, MAPK9, PDGFRB, AKAP7, MST1R, MAPK7, LRRK1, EIF2AK3, KALRN, FGFR2, CDK5R1, ERBB4, CHKB, PTK7, ZMYND…
GOTERM_BP_FAT	GO:0006796~phosphate metabolic process	2.16642e-06	0.000133009	EFNA1, PRKX, CTTNBP2, MAP3K6, APP, IFNG, GAB1, PLA2G1B, CHRNA7, TLK1, TLK2, ROS1, PIK3CG, TYRO3, PTPRK, DBNL, TNIK, ROCK1, BRAF, PTPRR, PTPRT, WNK3, MARK1, MARK2, MAPK1, PPP1CA, SCYL1, F2, MAPK3, PDGFRA, MAPK9, PDGFRB, MAPK7, MST1R, EIF2AK3, CDK5R1, ERBB4, ENPP2, MST4, CD74, EPHB2, EPHB6, DUSP15, TNKS, GPD2, MAP2K1, TAOK2, TAOK1, TGFBR2, MGC42105, TRIO, HGF, GUCY2D, PTPN11, EPHA3, NTRK3, EPHA5, D…
GOTERM_BP_FAT	GO:0006793~phosphorus metabolic process	2.16642e-06	0.000133009	EFNA1, PRKX, CTTNBP2, MAP3K6, APP, IFNG, GAB1, PLA2G1B, CHRNA7, TLK1, TLK2, ROS1, PIK3CG, TYRO3, PTPRK, DBNL, TNIK, ROCK1, BRAF, PTPRR, PTPRT, WNK3, MARK1, MARK2, MAPK1, PPP1CA, SCYL1, F2, MAPK3, PDGFRA, MAPK9, PDGFRB, MAPK7, MST1R, EIF2AK3, CDK5R1, ERBB4, ENPP2, MST4, CD74, EPHB2, EPHB6, DUSP15, TNKS, GPD2, MAP2K1, TAOK2, TAOK1, TGFBR2, MGC42105, TRIO, HGF, GUCY2D, PTPN11, EPHA3, NTRK3, EPHA5, D…
UP_SEQ_FEATURE	domain:Protein kinase	2.7644e-06	0.00179726	STK33, PRPF4B, ZAK, STK36, CASK, TTN, PRKX, DMPK, MAP3K6, TLK1, STK39, TLK2, ROS1, MATK, TYRO3, TNIK, BRAF, ROCK1, CSNK1G1, PNCK, MYO3B, WNK3, STK4, CDKL5, MARK1, MARK2, MAPK1, SCYL1, MAPK3, PDGFRA, PDGFRB, MAPK9, MST1R, MAPK7, LRRK1, EIF2AK3, KALRN, FGFR2, ERBB4, MST4, SRC, EPHB2, EPHB6, LMTK3, DYRK3, TAOK2, MAP2K1, TAOK1, TGFBR2, MGC42105, MET, TRIO, GUCY2D, EPHA3, EPHA5, NTRK3, PLK2, ULK1, NTR…
INTERPRO	IPR000719:Protein kinase, core	1.48072e-05	0.00544164	STK33, PRPF4B, ZAK, STK36, CASK, TTN, PRKX, DMPK, MAP3K6, TLK1, STK39, TLK2, ROS1, MATK, TYRO3, TNIK, BRAF, ROCK1, CSNK1G1, PNCK, MYO3B, WNK3, STK4, CDKL5, MARK1, MARK2, MAPK1, SCYL1, MAPK3, PDGFRA, PDGFRB, MAPK9, MST1R, MAPK7, LRRK1, EIF2AK3, KALRN, FGFR2, ERBB4, PTK7, MST4, SRC, EPHB2, EPHB6, LMTK3, DYRK3, TAOK2, MAP2K1, TAOK1, TGFBR2, MGC42105, MET, TRIO, GUCY2D, EPHA3, EPHA5, NTRK3, PLK2, ULK…
INTERPRO	IPR017441:Protein kinase, ATP binding site	3.76249e-05	0.0110307	STK33, PRPF4B, ZAK, STK36, CASK, TTN, PRKX, DMPK, MAP3K6, TLK1, STK39, TLK2, ROS1, MATK, TYRO3, TNIK, BRAF, ROCK1, CSNK1G1, PNCK, MYO3B, WNK3, STK4, CDKL5, MARK1, MARK2, MAPK1, MAPK3, PDGFRA, PDGFRB, MAPK9, MST1R, MAPK7, LRRK1, EIF2AK3, KALRN, FGFR2, ERBB4, MST4, SRC, EPHB2, LMTK3, DYRK3, TAOK2, MAP2K1, TAOK1, MGC42105, MET, TRIO, EPHA3, EPHA5, NTRK3, PLK2, ULK1, NTRK1, NTRK2, DYRK1A, GRK4, GRK5,…
GOTERM_BP_FAT	GO:0016310~phosphorylation	5.1698e-05	0.00211399	STK33, PRPF4B, ZAK, EFNA1, ATP6AP1, STK36, CASK, TTN, PRKX, DMPK, WNT2, CTTNBP2, MAP3K6, TOP1, APP, IFNG, GAB1, PLA2G1B, IL1B, CHRNA7, STK39, TLK1, TLK2, ROS1, MATK, PIK3CG, DBNL, TYRO3, TNIK, CSNK1G1, ROCK1, BRAF, MADD, PNCK, MYO3B, PICK1, WNK3, STK4, CDKL5, MARK1, MARK2, MAPK1, SCYL1, MAPK3, F2, PDGFRA, MAPK9, PDGFRB, RELN, MAPK7, MST1R, ERC1, EIF2AK3, LRRK1, KALRN, FGFR2, CDK5R1, CCL2, ERBB4, …
GOTERM_MF_FAT	GO:0004672~protein kinase activity	8.85553e-05	0.00766117	STK33, PRPF4B, LTBP1, ZAK, STK36, FGFRL1, CASK, TTN, ITPKA, PRKX, DMPK, WNT2, CTTNBP2, MAP3K6, TLK1, STK39, TLK2, ROS1, MATK, TYRO3, TNIK, ROCK1, CSNK1G1, BRAF, PNCK, MYO3B, WNK3, STK4, CDKL5, MARK1, MARK2, MAPK1, SCYL1, HSPB8, MAPK3, PDGFRA, MAPK9, PDGFRB, RELN, MST1R, MAPK7, LRRK1, EIF2AK3, KALRN, FGFR2, PHKA2, CDK5R1, CCL2, ERBB4, PTK7, MST4, SRC, EPHB2, EPHB6, LMTK3, DYRK3, TAOK2, MAP2K1, TAO…
SP_PIR_KEYWORDS	transferase	0.000347468	0.00511293	SGMS2, PRKX, TPK1, GOT2, MAP3K6, TLK1, TLK2, OGT, ROS1, PIK3CG, TYRO3, TNIK, ROCK1, GATM, BRAF, UGCG, GSTT1, WNK3, MARK1, NME6, MARK2, NME4, MAPK1, MAPK3, PDGFRA, PDGFRB, MAPK9, MAPK7, MST1R, EXT1, EXT2, EIF2AK3, MTFMT, HS3ST3B1, SUV420H1, ERBB4, CHKB, HMGCS1, OAS1, MST4, EPHB2, HNMT, AANAT, TNKS, GCNT1, DNMT3A, LCMT1, MLL, MAP2K1, TAOK2, TAOK1, CREBBP, MGC42105, MGAT4C, TGFBR2, SPHK1, TRIO, EPHA…
GOTERM_MF_FAT	GO:0001883~purine nucleoside binding	0.000464939	0.0229841	KIFC2, ADCY5, LDHD, PRKX, TPK1, MAP3K6, ATP2B2, ATP2B3, RAPGEF4, TLK1, TLK2, ROS1, PIK3CG, TYRO3, TNIK, MAGI1, BRAF, ROCK1, KIF5A, AARS, OLA1, WNK3, ABCC12, GEM, MYH9, MARK1, NME6, MARK2, NME4, MAPK1, NME5, SCYL1, NAV2, ASCC3, MAPK3, PDGFRA, HARS, PDGFRB, MAPK9, YME1L1, MST1R, MAPK7, EIF2AK3, MYO18A, DNAH11, ACADSB, CLCN3, ERBB4, DNAH17, CHKB, RAB40C, OAS1, HSPA1A, HSPA1B, MST4, ADA, ACSBG1, EPHB…
SP_PIR_KEYWORDS	serine/threonine-protein kinase	0.000551098	0.00781982	STK33, PRPF4B, ZAK, NUAK1, STK36, CASK, TTN, LATS2, PRKX, DMPK, PAK6, AKT1, MAP3K6, EEF2K, STK39, TLK1, PAK1, TLK2, CDK14, PRKCA, IRAK1, SGK1, TNIK, CAMK1G, BRAF, ROCK1, LIMK2, CSNK1G1, LIMK1, TRPM7, PHKG2, PNCK, MYO3B, PRKCH, PRKCG, WNK3, PRKCE, STK4, CDKL5, MARK1, GAK, DAPK1, MARK2, MAPK1, RIPK1, HIPK2, MAPK3, MAPK9, RAGE, MAPK7, MAP3K13, EIF2AK3, LRRK1, MAP3K12, KALRN, SGK494, CAMK2G, MKNK2, B…
GOTERM_MF_FAT	GO:0001882~nucleoside binding	0.000622046	0.0289081	KIFC2, ADCY5, LDHD, PRKX, TPK1, MAP3K6, ATP2B2, ATP2B3, RAPGEF4, TLK1, TLK2, ROS1, PIK3CG, TYRO3, TNIK, MAGI1, BRAF, ROCK1, KIF5A, AARS, OLA1, WNK3, ABCC12, GEM, MYH9, MARK1, NME6, MARK2, NME4, MAPK1, NME5, SCYL1, NAV2, ASCC3, MAPK3, PDGFRA, HARS, PDGFRB, MAPK9, YME1L1, MST1R, MAPK7, EIF2AK3, MYO18A, DNAH11, ACADSB, CLCN3, ERBB4, DNAH17, CHKB, RAB40C, OAS1, HSPA1A, HSPA1B, MST4, ADA, ACSBG1, EPHB…
GOTERM_MF_FAT	GO:0005524~ATP binding	0.000783902	0.0343671	KIFC2, ADCY5, PRKX, TPK1, MAP3K6, ATP2B2, ATP2B3, TLK1, TLK2, ROS1, PIK3CG, TYRO3, TNIK, MAGI1, BRAF, ROCK1, KIF5A, AARS, OLA1, WNK3, ABCC12, MYH9, MARK1, NME6, MARK2, NME4, MAPK1, NME5, SCYL1, NAV2, ASCC3, MAPK3, HARS, PDGFRA, PDGFRB, MAPK9, YME1L1, MST1R, MAPK7, EIF2AK3, MYO18A, DNAH11, CLCN3, ERBB4, DNAH17, CHKB, OAS1, HSPA1A, HSPA1B, MST4, ACSBG1, EPHB2, HSPA1L, EPHB6, POLQ, RECQL5, MAP2K1, M…
GOTERM_MF_FAT	GO:0030554~adenyl nucleotide binding	0.000873157	0.035392	KIFC2, ADCY5, LDHD, PRKX, TPK1, MAP3K6, ATP2B2, ATP2B3, RAPGEF4, TLK1, TLK2, ROS1, PIK3CG, TYRO3, TNIK, MAGI1, BRAF, ROCK1, KIF5A, AARS, OLA1, WNK3, ABCC12, MYH9, MARK1, NME6, MARK2, NME4, MAPK1, NME5, SCYL1, NAV2, ASCC3, MAPK3, HARS, PDGFRA, PDGFRB, MAPK9, YME1L1, MST1R, MAPK7, EIF2AK3, MYO18A, DNAH11, ACADSB, CLCN3, ERBB4, DNAH17, CHKB, OAS1, HSPA1A, HSPA1B, MST4, ACSBG1, EPHB2, HSPA1L, EPHB6, …
GOTERM_MF_FAT	GO:0032559~adenyl ribonucleotide binding	0.000954553	0.0377041	KIFC2, ADCY5, PRKX, TPK1, MAP3K6, ATP2B2, ATP2B3, RAPGEF4, TLK1, TLK2, ROS1, PIK3CG, TYRO3, TNIK, MAGI1, BRAF, ROCK1, KIF5A, AARS, OLA1, WNK3, ABCC12, MYH9, MARK1, NME6, MARK2, NME4, MAPK1, NME5, SCYL1, NAV2, ASCC3, MAPK3, HARS, PDGFRA, PDGFRB, MAPK9, YME1L1, MST1R, MAPK7, EIF2AK3, MYO18A, DNAH11, CLCN3, ERBB4, DNAH17, CHKB, OAS1, HSPA1A, HSPA1B, MST4, ACSBG1, EPHB2, HSPA1L, EPHB6, POLQ, RECQL5, …
Annotation Cluster 33	Enrichment Score: 4.200900461199196
GOTERM_BP_FAT	GO:0048545~response to steroid hormone stimulus	1.03072e-06	6.93525e-05	A2M, SLC6A1, PTGS2, IGFBP7, LEPR, ARNT2, PTEN, CTNNB1, WNT2, CTTNBP2, GSTM3, APOA2, HTR1B, GATA3, IL1B, RARA, FAS, KCNMA1, PRKCA, CYP11A1, ACTA1, SOCS2, RXRA, ESR1, MFGE8, ESR2, CNGA3, JUNB, MAPK1, C1QB, CD38, EP300, ADM, CCND2, PDGFRA, NGF, ALPL, CCL2, ERBB4, OXTR, ABCA2, SRC, PRSS8, PCSK1, KRAS, BCHE, BCL2, ENO2, AANAT, CD24, NEFL, TXNIP, IL6, MAP2K1, TGFBR2, BRCA2, NPY1R, CDKN1A, AVPR1A, PTCH1…
GOTERM_BP_FAT	GO:0031960~response to corticosteroid stimulus	0.000111488	0.00398953	ALPL, A2M, CCL2, PTGS2, IGFBP7, SRC, PRSS8, PCSK1, APOA2, HTR1B, KRAS, BCHE, BCL2, AANAT, IL1B, FAS, NEFL, PRKCA, KCNMA1, IL6, MAP2K1, RXRA, CNGA3, JUNB, C1QB, CDKN1A, EP300, ADM, AVPR1A, NGF
GOTERM_BP_FAT	GO:0051384~response to glucocorticoid stimulus	0.00217235	0.0419932	ALPL, A2M, CCL2, PTGS2, IGFBP7, PCSK1, APOA2, KRAS, BCHE, BCL2, IL1B, AANAT, FAS, NEFL, PRKCA, IL6, MAP2K1, RXRA, JUNB, C1QB, CDKN1A, EP300, ADM, AVPR1A, NGF
Annotation Cluster 34	Enrichment Score: 4.200488497354139
GOTERM_BP_FAT	GO:0021953~central nervous system neuron differentiation	1.82703e-06	0.000115049	PRKCA, DCC, DRD1, PLXNA3, LMX1B, DRD2, NR4A2, HPRT1, MYCBP2, EPHB2, ARX, SMO, HOXA1, FOXG1, LHX6, CHRNB2, PAFAH1B1, LHX8, DCX, CACNA1A, DCLK1
GOTERM_BP_FAT	GO:0021954~central nervous system neuron development	3.73855e-06	0.00021351	PRKCA, DCC, DRD1, PLXNA3, LMX1B, DRD2, NR4A2, HPRT1, MYCBP2, EPHB2, ARX, FOXG1, CHRNB2, PAFAH1B1, LHX6, LHX8, DCX, DCLK1
GOTERM_BP_FAT	GO:0021955~central nervous system neuron axonogenesis	0.00151164	0.0311258	PRKCA, DCC, NR4A2, PAFAH1B1, CHRNB2, DCX, DCLK1, EPHB2, MYCBP2
GOTERM_BP_FAT	GO:0021952~central nervous system projection neuron axonogenesis	0.00152809	0.031328	DCC, NR4A2, PAFAH1B1, CHRNB2, DCX, DCLK1, EPHB2, MYCBP2
Annotation Cluster 35	Enrichment Score: 4.199673602642199
GOTERM_BP_FAT	GO:0018108~peptidyl-tyrosine phosphorylation	2.60356e-05	0.00122894	ERBB4, LYN, ABI2, KIT, FES, STAT1, DDR2, SRC, EPHB2, OSM, DDR1, PRLR, PTK2B, FYN, DYRK1A, F2, IFNG, PDGFRA, PDGFRB, JAK1, RELN
GOTERM_BP_FAT	GO:0018212~peptidyl-tyrosine modification	5.48164e-05	0.00222286	ERBB4, LYN, ABI2, KIT, FES, STAT1, DDR2, SRC, EPHB2, OSM, DDR1, PRLR, PTK2B, FYN, DYRK1A, F2, IFNG, PDGFRA, PDGFRB, JAK1, RELN
SP_PIR_KEYWORDS	tyrosine-protein kinase	0.000176401	0.00291016	FGFR2, FRK, ERBB4, KIT, FES, DDR2, SRC, EPHB2, PTK2B, DYRK3, ROS1, MATK, TYRO3, MAP2K1, LYN, HCK, MET, EPHA3, EPHA5, NTRK3, DDR1, FYN, NTRK1, DYRK1A, LCK, NTRK2, PDGFRA, JAK1, PDGFRB, TXK, MST1R, TNK2, MERTK
Annotation Cluster 36	Enrichment Score: 4.162809874808171
GOTERM_BP_FAT	GO:0051960~regulation of nervous system development	7.82591e-08	7.5374e-06	RTN4, PLXNA3, NRP1, STAR, EFNA1, PAX6, REST, MBP, NRCAM, METRN, BDNF, APOE, TIAM1, ROBO1, IFNG, S1PR5, ASPM, PRKCA, ARHGEF1, LYN, LIMK1, PLXNB1, DLL1, NUMBL, SMO, MIB1, SERPINF1, PSEN1, CCND2, FOXG1, CNTN4, SEMA4D, EIF2AK3, UBA52, NGF, KALRN, TF, CDK5R1, DRD3, DRD2, SOX2, OXTR, KIT, EPHB2, BCL2, CD24, NEFL, SNAP25, NEFM, NTF3, NF1, GRIN1, NLGN1, NTRK3, NOTCH3, DLX2, DLX1, ULK1, NTRK2, CHRNB2, GHS…
GOTERM_BP_FAT	GO:0050767~regulation of neurogenesis	8.83413e-07	6.11154e-05	RTN4, PLXNA3, NRP1, STAR, EFNA1, PAX6, REST, MBP, NRCAM, METRN, BDNF, TIAM1, APOE, ROBO1, S1PR5, ASPM, ARHGEF1, LYN, LIMK1, PLXNB1, DLL1, NUMBL, MIB1, SMO, PSEN1, SERPINF1, CCND2, FOXG1, CNTN4, SEMA4D, KALRN, NGF, CDK5R1, DRD3, DRD2, SOX2, KIT, EPHB2, BCL2, CD24, NEFL, NEFM, NTF3, NF1, GRIN1, NLGN1, NTRK3, NOTCH3, DLX2, DLX1, ULK1, NTRK2, CHRNB2, OMG, CACNA1A
GOTERM_BP_FAT	GO:0022604~regulation of cell morphogenesis	3.4437e-06	0.000198986	GNA13, RTN4, FGD1, PLXNA3, NRP1, EFNA1, GNA12, ATP10A, ITGB2, EPHB2, MBP, NRCAM, METRN, EZR, ROBO1, TIAM1, APOE, NEFL, FGD6, FGD3, NEFM, FN1, ARHGEF1, TAOK2, PLXNB1, LIMK1, GRIN1, GAS2, MYH9, NUMBL, NTRK3, SLC26A5, PSEN1, ULK1, FYN, CYFIP1, CHRNB2, SEMA4D, TGFB1I1, MYH14, ARAP3, OMG, CACNA1A, MYH10, NGF
GOTERM_BP_FAT	GO:0045664~regulation of neuron differentiation	1.31808e-05	0.000653771	RTN4, CDK5R1, PLXNA3, NRP1, EFNA1, SOX2, PAX6, REST, EPHB2, MBP, NRCAM, METRN, BDNF, ROBO1, TIAM1, APOE, BCL2, S1PR5, CD24, NEFL, NEFM, ASPM, ARHGEF1, PLXNB1, LIMK1, GRIN1, NLGN1, DLL1, NUMBL, NOTCH3, NTRK3, MIB1, PSEN1, ULK1, CCND2, NTRK2, FOXG1, CHRNB2, CNTN4, SEMA4D, OMG, CACNA1A, KALRN, NGF
GOTERM_BP_FAT	GO:0010975~regulation of neuron projection development	1.6022e-05	0.000778912	RTN4, PLXNA3, NRP1, EFNA1, MBP, EPHB2, NRCAM, METRN, APOE, TIAM1, ROBO1, NEFL, NEFM, ARHGEF1, PLXNB1, LIMK1, GRIN1, NUMBL, NTRK3, PSEN1, ULK1, NTRK2, CHRNB2, SEMA4D, OMG, CACNA1A, NGF, KALRN
GOTERM_BP_FAT	GO:0050770~regulation of axonogenesis	2.87613e-05	0.00130727	RTN4, PLXNA3, ARHGEF1, NRP1, PLXNB1, LIMK1, EFNA1, GRIN1, MBP, EPHB2, NRCAM, NTRK3, METRN, PSEN1, ULK1, ROBO1, TIAM1, APOE, SEMA4D, OMG, NEFL, CACNA1A, NEFM, NGF
GOTERM_BP_FAT	GO:0031344~regulation of cell projection organization	4.17608e-05	0.0017978	RTN4, PLXNA3, NRP1, EFNA1, KIT, MBP, EPHB2, NRCAM, METRN, ROBO1, APOE, TIAM1, NEFL, NEFM, APC, ARHGEF1, PLXNB1, LIMK1, GRIN1, ITGA2, NUMBL, NTRK3, PSEN1, ULK1, NTRK2, CHRNB2, SEMA4D, KBTBD10, OMG, CACNA1A, KALRN, NGF
GOTERM_BP_FAT	GO:0060284~regulation of cell development	4.37386e-05	0.0018665	RTN4, PLXNA3, NRP1, STAR, EFNA1, PAX6, REST, MBP, NRCAM, METRN, BDNF, TIAM1, APOE, ROBO1, S1PR5, ASPM, ARHGEF1, LYN, LIMK1, PLXNB1, DLL1, NUMBL, SMO, MIB1, SERPINF1, PSEN1, CCND2, BTG1, FOXG1, CNTN4, TGFB1I1, SEMA4D, UBA52, NGF, KALRN, CDK5R1, DRD3, DRD2, SOX2, KIT, EPHB2, BCL2, CD24, NEFL, NEFM, NTF3, NF1, GRIN1, NLGN1, IGF2, NTRK3, NOTCH3, DLX2, DLX1, ULK1, NTRK2, CHRNB2, OMG, CACNA1A
GOTERM_BP_FAT	GO:0045597~positive regulation of cell differentiation	0.000184912	0.0060779	CDX2, STAR, IL6ST, PAX6, NFKB1, ITPKB, FOXO3, CTNNB1, AKT1, NRCAM, APOB, METRN, BDNF, TIAM1, ROBO1, IL4R, RARA, ACIN1, FNDC3B, ARHGEF1, LYN, LIMK1, PLXNB1, JUNB, NUMBL, SMO, SERPINF1, BTG1, JUN, FOXG1, MAPK9, GNAS, TGFB1I1, SEMA4D, NGF, DRD2, SOX2, CLU, KIT, ADA, CD74, EPHB2, ARNT, CALCA, BCL2, INPP5D, RUNX1, NEFL, APC, TESC, IL6, IL5, NTF3, MAP2K1, IKZF1, VHL, KLF10, TGFBR2, IGF2, NTRK3, DLX5, H…
GOTERM_BP_FAT	GO:0010769~regulation of cell morphogenesis involved in differentiation	0.00029848	0.00869032	RTN4, PLXNA3, NRP1, EFNA1, MBP, EPHB2, NRCAM, METRN, APOE, TIAM1, ROBO1, NEFL, NEFM, ARHGEF1, PLXNB1, LIMK1, GRIN1, NUMBL, NTRK3, PSEN1, ULK1, CHRNB2, TGFB1I1, SEMA4D, OMG, CACNA1A, NGF
GOTERM_BP_FAT	GO:0050769~positive regulation of neurogenesis	0.000499188	0.01303	ARHGEF1, STAR, NTF3, LYN, PLXNB1, LIMK1, DRD2, SOX2, PAX6, KIT, EPHB2, NUMBL, NTRK3, SMO, METRN, SERPINF1, ROBO1, TIAM1, FOXG1, SEMA4D, NEFL, NGF
GOTERM_BP_FAT	GO:0010720~positive regulation of cell development	0.000799637	0.0188939	ARHGEF1, STAR, LYN, NTF3, PLXNB1, LIMK1, DRD2, SOX2, PAX6, KIT, EPHB2, NUMBL, NTRK3, SMO, METRN, SERPINF1, ROBO1, TIAM1, BCL2, FOXG1, SEMA4D, TGFB1I1, NEFL, NGF
Annotation Cluster 37	Enrichment Score: 4.162167328323234
SP_PIR_KEYWORDS	signal	6.66052e-10	4.23199e-08	A2M, LTBP1, BTD, PTGS2, SCN3B, MASP2, OSMR, C20ORF103, GRIN3B, L1CAM, GRIN3A, IGHM, BPIL2, LPHN2, CDH22, APP, GRIN2B, SERPINE2, SERPINE1, FSTL5, IGLL1, FAS, ROS1, LPHN1, PTPRK, TMEFF2, TYRO3, SCN2B, C4B, LIFR, GRIN2A, PTPRR, PTPRT, CDHR5, TMEM130, HLA-DQA1, PLAUR, ADAMTS9, CD163L1, SERPINF1, SERPINF2, BACE2, F2, TFPI, MST1R, C9ORF30, ADAMTS3, EIF2AK3, GC, IL1R2, IL1R1, LY6G6F, NAGLU, SCN1B, ERBB4…
UP_SEQ_FEATURE	signal peptide	1.30652e-09	2.33802e-06	A2M, LTBP1, BTD, PTGS2, SCN3B, MASP2, OSMR, C20ORF103, GRIN3B, L1CAM, GRIN3A, IGHM, BPIL2, LPHN2, CDH22, APP, GRIN2B, SERPINE2, SERPINE1, FSTL5, IGLL1, FAS, ROS1, LPHN1, PTPRK, TMEFF2, TYRO3, SCN2B, C4B, LIFR, GRIN2A, PTPRR, PTPRT, CDHR5, TMEM130, HLA-DQA1, PLAUR, ADAMTS9, CD163L1, SERPINF1, SERPINF2, BACE2, F2, TFPI, MST1R, C9ORF30, ADAMTS3, EIF2AK3, GC, IL1R2, IL1R1, LY6G6F, NAGLU, SCN1B, ERBB4…
GOTERM_CC_FAT	GO:0044421~extracellular region part	0.00249737	0.0299367	UTS2, A2M, LTBP1, BTD, IL6ST, NOV, APOB, GRIN2B, SERPINE2, CD44, ISG15, APOE, IFNG, PLA2G1B, APOH, CFH, COL12A1, APOM, F12, C4B, VASH1, C1QB, ADAMTS9, SERPINF1, SERPINF2, NAV2, LAMC3, F2, TFPI, ADAMTS3, GC, ELN, DAG1, ADA, AHSG, LAMB4, IL17A, LGALS3BP, LAMB2, IL23A, CKLF, LAMB1, TECTA, BMP1, LGALS3, CHI3L1, CHI3L2, ECM2, ECM1, SFRP1, NPY, LAMA5, PON1, AREG, ASIP, FGF9, CFHR1, GPX3, SEMA3C, CETP, …
Annotation Cluster 38	Enrichment Score: 4.1529204690687305
GOTERM_BP_FAT	GO:0009991~response to extracellular stimulus	6.79632e-06	0.000366786	PPARA, A2M, PTGS2, STAR, IL6ST, LEPR, IGFBP7, PTEN, AKT1, MLL5, SLC1A2, AES, MAP1LC3A, CD44, GSN, IL1B, RARA, OGT, APOM, LYN, CYP11A1, ACTA1, GATM, RXRA, MGP, CLIC1, PPARGC1A, CD38, SSTR2, PSEN1, ADM, JUN, CTSD, RYR2, ALPL, LY6G6F, CCL2, ADORA2B, SOX2, VARS, PCSK1, DOM3Z, BCHE, RASGRP4, BCL2, SERPINC1, TNRC6A, MEST, CUBN, TGFBR2, NR4A2, ITGA2, BRCA2, STAT1, USF2, SOD2, CDKN1A, NPY, AVPR1A, PTCH1,…
GOTERM_BP_FAT	GO:0031667~response to nutrient levels	0.000100607	0.00370893	PPARA, A2M, PTGS2, STAR, IL6ST, IGFBP7, LEPR, PTEN, AKT1, MLL5, CD44, MAP1LC3A, GSN, IL1B, RARA, OGT, APOM, GATM, CYP11A1, RXRA, MGP, CLIC1, PPARGC1A, CD38, SSTR2, PSEN1, ADM, JUN, CTSD, RYR2, ALPL, LY6G6F, CCL2, SOX2, VARS, PCSK1, DOM3Z, BCHE, BCL2, SERPINC1, TNRC6A, MEST, CUBN, TGFBR2, ITGA2, BRCA2, STAT1, USF2, SOD2, NPY, PTCH1, CP, LRP2, GHSR, SST, HDAC6
GOTERM_BP_FAT	GO:0007584~response to nutrient	0.000508555	0.0132028	ALPL, A2M, LY6G6F, CCL2, STAR, PTGS2, IL6ST, IGFBP7, SOX2, VARS, PTEN, MLL5, DOM3Z, CD44, BCHE, GSN, BCL2, SERPINC1, IL1B, RARA, OGT, APOM, MEST, CUBN, GATM, CYP11A1, RXRA, TGFBR2, MGP, BRCA2, ITGA2, CLIC1, STAT1, USF2, CD38, SSTR2, RYR2, PTCH1, CP, LRP2, SST
Annotation Cluster 39	Enrichment Score: 4.11297287069461
SP_PIR_KEYWORDS	glycoprotein	4.12676e-11	4.26089e-09	KLRC3, BTD, OSMR, SCN3B, GRIN3B, GRIN3A, IGHM, BPIL2, LPHN2, CDH22, APP, AGTR2, TMEM145, SERPINE2, MC1R, GRIN2B, SERPINE1, ROS1, LPHN1, INA, TMEFF2, SCN2B, C4B, SCN2A, GRIN2A, LIFR, TMEM130, HLA-DQA1, SSTR2, CD163L1, SERPINF1, SERPINF2, IGHD, BACE2, F2, TFPI, RYR1, RYR2, EIF2AK3, GC, SCN1A, SCN1B, IGFBPL1, CACNB1, SERPINH1, SLC29A1, IL17A, KLRF1, NTF4, NTF3, GAS1, GUCY2D, BTBD17, TMEM117, NLGN4Y,…
UP_SEQ_FEATURE	glycosylation site:N-linked (GlcNAc...)	8.44429e-09	1.0074e-05	SLC9A9, KCNE1L, A2M, SLC9A6, KLRC3, LTBP1, BTD, SLC9A5, PTGS2, SCN3B, OSMR, C20ORF103, GRIN3B, L1CAM, GRIN3A, IGHM, BPIL2, LPHN2, CDH22, APP, AGTR2, HTR1B, TMEM145, GRIN2B, SERPINE2, MC1R, SERPINE1, FSTL5, FAS, ROS1, LPHN1, TYRO3, PTPRK, TMEFF2, SCN2B, C4B, SCN2A, LIFR, PTPRR, GRIN2A, PTPRT, CDHR5, TMEM130, HLA-DQA1, ERGIC3, PLAUR, ADAMTS9, SSTR2, CD163L1, SERPINF1, SERPINF2, BACE2, IGHD, F2, TFP…
SP_PIR_KEYWORDS	membrane	5.14122e-08	1.84637e-06	HRAS, KLRC3, SGMS2, SCN3B, AIF1, OSMR, VKORC1L1, GRIN3B, GRIN3A, KIAA1797, IGHM, LPHN2, CDH22, AGTR2, APP, DIRAS1, TMEM145, GRIN2B, MC1R, RAB27B, ROS1, TMEM14A, LPHN1, RAB27A, TMEFF2, ARC, SCN2B, GATM, NOXA1, SCN2A, LRRC1, UGCG, LIFR, GRIN2A, GEM, CYP1A2, TMEM130, HLA-DQA1, MARK2, SSTR2, CD163L1, DOC2A, BACE2, IGHD, RYR1, RYR2, EIF2AK3, SH3GL2, HIGD2A, RALGPS2, SCN1A, RAD21L1, CYP1B1, SCN1B, CACN…
UP_SEQ_FEATURE	topological domain:Cytoplasmic	6.49612e-05	0.0286447	KCNE1L, KLRC3, SGMS2, SCN3B, OSMR, C20ORF103, GRIN3B, L1CAM, GRIN3A, LPHN2, CDH22, APP, HTR1B, AGTR2, GRIN2B, MC1R, FAS, ROS1, LPHN1, PTPRK, TMEFF2, TYRO3, SCN2B, LIFR, GRIN2A, PTPRR, PTPRT, CDHR5, TMEM130, HLA-DQA1, ERGIC3, SSTR2, CD163L1, BACE2, RYR1, RYR2, MST1R, C9ORF30, EIF2AK3, HIGD2A, IL1R2, IL1R1, LY6G6F, SCN1B, ERBB4, HLA-DRB1, PCDH20, SORCS1, ACP2, MANSC1, SLC29A1, SYPL1, PVRL3, PPP1R3F…
Annotation Cluster 40	Enrichment Score: 3.8607334818711587
GOTERM_BP_FAT	GO:0042417~dopamine metabolic process	2.49668e-06	0.000147745	DRD1, SNCB, DRD3, DRD2, SLC6A3, MAOA, DRD4, GRIN2A, NR4A2, PARK2, COMT, HPRT1, DBH, GCH1
GOTERM_BP_FAT	GO:0006576~biogenic amine metabolic process	5.60257e-06	0.000309164	ACHE, DRD1, SNCB, DRD3, DRD2, CHKB, SLC6A3, DRD4, PAH, COMT, HPRT1, GCH1, OAZ2, APOA4, ATP2B2, APOA2, TDO2, APOA1, BCHE, HDC, PLA2G1B, AANAT, PAFAH1B1, CETP, PCYT1B, DDC, ACADM, MAOA, ASMT, NR4A2, GRIN2A, PARK2, DBH, PON1, TPH1, TPH2
GOTERM_BP_FAT	GO:0001975~response to amphetamine	9.58325e-06	0.000500653	DRD1, DRD3, DRD2, ADORA2A, DRD5, DRD4, GRIN1, GRIN2A, NR4A2, OXTR, HPRT1, DBH, ADRA1B
GOTERM_BP_FAT	GO:0033238~regulation of cellular amine metabolic process	4.63549e-05	0.00196101	DRD1, VHL, SLC6A3, DRD4, NR4A2, APOC1, IGF2, CHRNB2, COMT, HPRT1
GOTERM_BP_FAT	GO:0034311~diol metabolic process	5.14339e-05	0.00212086	DDC, DRD1, SNCB, DRD3, DRD2, SLC6A3, MAOA, DRD4, NR4A2, GRIN2A, PAH, PARK2, COMT, HPRT1, DBH, GCH1, HDC
GOTERM_BP_FAT	GO:0009712~catechol metabolic process	5.14339e-05	0.00212086	DDC, DRD1, SNCB, DRD3, DRD2, SLC6A3, MAOA, DRD4, NR4A2, GRIN2A, PAH, PARK2, COMT, HPRT1, DBH, GCH1, HDC
GOTERM_BP_FAT	GO:0006584~catecholamine metabolic process	5.14339e-05	0.00212086	DDC, DRD1, SNCB, DRD3, DRD2, SLC6A3, MAOA, DRD4, NR4A2, GRIN2A, PAH, PARK2, COMT, HPRT1, DBH, GCH1, HDC
GOTERM_BP_FAT	GO:0018958~phenol metabolic process	7.97441e-05	0.00310405	DDC, DRD1, SNCB, DRD3, DRD2, SLC6A3, MAOA, DRD4, NR4A2, GRIN2A, PAH, PARK2, COMT, HPRT1, DBH, GCH1, HDC
GOTERM_BP_FAT	GO:0009309~amine biosynthetic process	0.000112326	0.0039904	BCAT1, SEPHS2, ALDH18A1, ASS1, GLUD2, GLUD1, SLC6A3, PAH, GCH1, GOT2, SLC1A3, PLOD1, HDC, AANAT, ALDH4A1, DDC, ASMT, OTC, NR4A2, DBH, MTRR, ADI1, CTH, DHFR, TPH1, PSAT1, PRODH, TPH2, CBS
GOTERM_BP_FAT	GO:0042069~regulation of catecholamine metabolic process	0.000112446	0.00396599	DRD1, VHL, SLC6A3, DRD4, NR4A2, CHRNB2, COMT, HPRT1
GOTERM_BP_FAT	GO:0042053~regulation of dopamine metabolic process	0.000514968	0.013298	DRD1, SLC6A3, DRD4, NR4A2, CHRNB2, COMT, HPRT1
Annotation Cluster 41	Enrichment Score: 3.809327452534724
GOTERM_MF_FAT	GO:0046983~protein dimerization activity	2.70313e-05	0.00262023	RAB3GAP2, CADM3, JDP2, CADM1, CNDP1, IL6ST, GRIK2, ARNT2, SLC6A4, APOA4, BATF, APOB, APOA2, GRIN2B, PLOD1, ROBO1, APOE, CHRNA7, KCND2, GPR139, BRAF, MYH9, POLR2J2, STK4, POLR2J3, JUNB, C1QB, JUN, PDGFRA, CLIP1, EXT1, EXT2, CLCN3, ACHE, GCLC, MCL1, ADORA2A, PAH, ITGB1, ITGAM, ARNT, AHRR, RPL7, KATNA1, PVRL3, PRKRA, TEF, TCF4, RUNX1, TCF3, ACY1, MLL, CUBN, S100A16, IKZF1, TGFBR2, NR4A2, S100A11, IT…
GOTERM_MF_FAT	GO:0042802~identical protein binding	7.81279e-05	0.00713642	CADM3, CADM1, ZAK, IL6ST, GRIK2, SLC6A4, UBQLN4, L1CAM, GRIN3A, TTN, APOA4, APP, APOA2, GSTM3, APOA1, PLOD1, ROBO1, APOE, CHRNA7, FAS, FTL, DBNL, ROCK1, DFFA, SNRPN, PICK1, MYH9, PPP1CC, STK4, C1QB, HSPB8, PDGFRA, HSPB1, RYR2, CLIP1, C9ORF30, EXT1, MYO18A, EXT2, EIF2AK3, SH3GL2, ITGA2B, CLCN3, ACHE, GLUD1, PAH, ITGB3, ITGB1, MST4, CD74, RILPL2, RPL7, PVRL3, ITGB7, PRKRA, TRAF7, RUNX1, TCF3, S100A…
Annotation Cluster 42	Enrichment Score: 3.781069263713408
GOTERM_BP_FAT	GO:0006836~neurotransmitter transport	8.50873e-07	6.05705e-05	RAB3A, RAD21L1, CPLX2, SLC6A10P, CPLX1, SLC6A1, ADORA2A, SLC6A3, SLC6A4, RIMS1, RIMS4, RIMS3, SLC32A1, SLC1A3, SYN1, SYN2, SV2B, SNAP25, ICA1, GABRA2, STX4, STX1A, SLC6A13, NLGN1, PARK2, SLC6A17, STX1B, DOC2A, GRM2, SLC17A6, SLC6A7, PSEN1, SLC6A8, CACNA1A
GOTERM_BP_FAT	GO:0001505~regulation of neurotransmitter levels	2.01815e-05	0.000971414	RAB3A, RAD21L1, ACHE, SLC6A4, PAH, COMT, RIMS1, GAD2, SLC1A3, SYN1, SYN2, SNAP25, GAD1, STX4, GABRA2, STX1A, NOS1, ALDH5A1, MAOA, NLGN1, PARK2, DBH, DOC2A, SLC17A6, GRM2, PSEN1, CACNA1A
GOTERM_BP_FAT	GO:0048489~synaptic vesicle transport	0.000572358	0.0143182	RAB3A, STX4, STX1A, RAD21L1, STXBP1, NLGN1, RIMS1, AMPH, CTNNB1, DOC2A, PSEN1, DLG4, CD24, SNAP25, SH3GL2
GOTERM_BP_FAT	GO:0016079~synaptic vesicle exocytosis	0.00151164	0.0311258	RAB3A, STX4, STX1A, RAD21L1, DOC2A, PSEN1, NLGN1, RIMS1, SNAP25
Annotation Cluster 43	Enrichment Score: 3.660431317734633
GOTERM_BP_FAT	GO:0048878~chemical homeostasis	4.73225e-06	0.000267147	GNA13, SLC9A9, GNA15, SLC9A6, SLC9A5, IL6ST, GRIK2, GNA11, SLC7A8, CD52, FOXO3, DMPK, APOA4, ATP2B2, CUL5, APP, APOB, APOA2, APOA1, GRIN2B, APOE, SERPINE1, IL1B, CHRNA4, CHRNA7, APOM, FTL, KCND2, GRIN2A, PPARGC1A, NTSR2, SLC34A3, CD38, JUN, F2, RYR1, RYR2, SLC40A1, KCNMB4, CLCN3, SCN1A, DRD1, CCL2, GCLC, ERBB4, DRD3, ADORA2A, DRD2, DRD5, DRD4, ABCA2, KCNA5, ABCA1, ACSBG1, KCNMB2, P2RY4, APOC3, SL…
GOTERM_BP_FAT	GO:0042592~homeostatic process	1.25405e-05	0.000628365	GNA13, SLC9A9, GNA15, SLC9A6, SLC9A5, IL6ST, GRIK2, GNA11, SLC7A8, CD52, FOXO3, CTNNB1, DMPK, APOA4, ATP2B2, CUL5, MLL5, APP, APOB, APOA2, APOA1, GRIN2B, APOE, IFNG, SERPINE1, IL1B, CHRNA4, CHRNA7, ACIN1, FAS, APOM, FTL, KCND2, C11ORF31, GRIN2A, PPARGC1A, NTSR2, SLC34A3, CD38, EP300, RPS17, JUN, TXNDC5, F2, RYR1, PDGFRB, RYR2, SLC40A1, KCNMB4, CLCN3, DRD1, SCN1A, CCL2, GCLC, MCL1, ERBB4, DRD3, AD…
GOTERM_BP_FAT	GO:0050801~ion homeostasis	3.1756e-05	0.00141707	SLC9A9, GNA13, GNA15, SLC9A6, SLC9A5, IL6ST, GRIK2, GNA11, SLC7A8, CD52, DMPK, ATP2B2, APP, CUL5, GRIN2B, APOE, CHRNA4, IL1B, CHRNA7, FTL, KCND2, GRIN2A, NTSR2, SLC34A3, CD38, JUN, F2, RYR1, RYR2, SLC40A1, KCNMB4, CLCN3, SCN1A, DRD1, GCLC, CCL2, DRD3, ADORA2A, DRD2, DRD5, DRD4, KCNA5, KCNMB2, ACSBG1, P2RY4, SLC30A5, NTF3, GRIN1, NDFIP1, SLC4A10, ATP2A2, TSC1, CACNA1G, AVPR1A, CHRND, CHRNB2, CACNA…
GOTERM_BP_FAT	GO:0055082~cellular chemical homeostasis	3.20568e-05	0.0014176	GNA13, GNA15, GRIK2, IL6ST, GNA11, CD52, DMPK, ATP2B2, APP, CUL5, GRIN2B, APOE, CHRNA4, IL1B, CHRNA7, FTL, KCND2, GRIN2A, NTSR2, PPARGC1A, SLC34A3, CD38, JUN, F2, RYR1, RYR2, SLC40A1, KCNMB4, SCN1A, DRD1, CLCN3, GCLC, CCL2, DRD3, DRD2, ADORA2A, DRD5, DRD4, KCNA5, KCNMB2, ACSBG1, P2RY4, SLC30A5, NTF3, GRIN1, NDFIP1, ATP2A2, TSC1, CACNA1G, AVPR1A, CHRND, CHRNB2, CACNA1F, CACNA1C, CACNA1A, ATP6V0E1,…
GOTERM_BP_FAT	GO:0006873~cellular ion homeostasis	4.76266e-05	0.00199755	GNA13, ATP6V0E1, GNA15, IL6ST, GRIK2, GNA11, CD52, CXCR3, MBP, DMPK, CKB, ATP2B2, CUL5, APP, GRIN2B, HAMP, APOE, CXCR4, IL1B, CHRNA4, CHRNA7, FTL, KNG1, PRKCA, KCNMA1, KCND2, GRIN2A, NTSR2, SLC34A3, CD38, XIRP1, PSEN1, ADM, NAB2, JUN, LCK, F2, RYR1, RYR2, PRNP, SLC40A1, TF, KCNMB4, CLCN3, SCN1A, DRD1, GCLC, CCL2, DRD3, ADORA2A, DRD2, CCR1, DRD5, DRD4, NR3C2, OXTR, TAC1, KCNA5, CCL28, ACSBG1, KCNM…
GOTERM_BP_FAT	GO:0019725~cellular homeostasis	0.000113248	0.00396571	GNA13, GNA15, IL6ST, GRIK2, GNA11, CD52, DMPK, ATP2B2, APP, CUL5, GRIN2B, APOE, CHRNA4, IL1B, CHRNA7, FTL, KCND2, C11ORF31, GRIN2A, PPARGC1A, NTSR2, SLC34A3, CD38, TXNDC5, JUN, F2, RYR1, RYR2, SLC40A1, KCNMB4, CLCN3, SCN1A, DRD1, CCL2, GCLC, DRD3, MCL1, ADORA2A, DRD2, DRD5, DRD4, KCNA5, ACSBG1, KCNMB2, P2RY4, DMD, SLC30A5, NTF3, GRIN1, NDFIP1, ATP2A2, TSC1, CACNA1G, AVPR1A, CHRND, CHRNB2, CACNA1F…
GOTERM_BP_FAT	GO:0055080~cation homeostasis	0.000194408	0.00622254	SLC9A9, GNA13, GNA15, ATP6V0E1, SLC9A6, SLC9A5, IL6ST, GRIK2, SLC7A8, CD52, CXCR3, ATP2B2, APP, CUL5, HAMP, APOE, CXCR4, IL1B, CHRNA7, FTL, PRKCA, KNG1, KCNMA1, CD38, ADM, PSEN1, LCK, F2, RYR1, RYR2, PRNP, SLC40A1, TF, CLCN3, DRD1, CCL2, DRD3, DRD2, DRD5, CCR1, DRD4, NR3C2, OXTR, TAC1, KCNA5, CCL28, CALCA, P2RY4, FTHL3, PTK2B, BCL2, TGM2, SLC30A5, NEDD4L, CD24, OPRL1, GRIN1, NDFIP1, NPY1R, TRIM24…
GOTERM_BP_FAT	GO:0030005~cellular di-, tri-valent inorganic cation homeostasis	0.000260433	0.00781843	GNA13, GNA15, IL6ST, GRIK2, CD52, CXCR3, ATP2B2, APP, CUL5, APOE, HAMP, CXCR4, IL1B, CHRNA7, FTL, PRKCA, KNG1, CD38, ADM, PSEN1, LCK, F2, RYR1, RYR2, PRNP, SLC40A1, TF, DRD1, CCL2, DRD3, DRD2, DRD5, CCR1, DRD4, OXTR, TAC1, KCNA5, CCL28, CALCA, P2RY4, FTHL3, PTK2B, BCL2, TGM2, SLC30A5, CD24, OPRL1, GRIN1, NDFIP1, NPY1R, ITPR1, HSP90B1, ATP2A2, HPX, MT2A, AVPR1A, CACNA1G, CACNA1F, CP, CACNA1C, CACN…
GOTERM_BP_FAT	GO:0055066~di-, tri-valent inorganic cation homeostasis	0.000359047	0.0100291	GNA13, GNA15, IL6ST, GRIK2, CD52, CXCR3, ATP2B2, APP, CUL5, APOE, HAMP, CXCR4, IL1B, CHRNA7, FTL, PRKCA, KNG1, CD38, ADM, PSEN1, LCK, F2, RYR1, RYR2, PRNP, SLC40A1, TF, DRD1, CCL2, DRD3, DRD2, DRD5, CCR1, DRD4, OXTR, TAC1, KCNA5, CCL28, CALCA, P2RY4, FTHL3, PTK2B, BCL2, TGM2, SLC30A5, CD24, OPRL1, GRIN1, NDFIP1, NPY1R, TRIM24, ITPR1, SOD2, HSP90B1, ATP2A2, HPX, MT2A, AVPR1A, CACNA1G, CACNA1F, CP,…
GOTERM_BP_FAT	GO:0030003~cellular cation homeostasis	0.00039312	0.0107918	GNA13, GNA15, ATP6V0E1, IL6ST, GRIK2, CD52, CXCR3, ATP2B2, APP, CUL5, APOE, HAMP, CXCR4, IL1B, CHRNA7, FTL, PRKCA, KNG1, KCNMA1, CD38, ADM, PSEN1, LCK, F2, RYR1, RYR2, PRNP, SLC40A1, TF, CLCN3, DRD1, CCL2, DRD3, DRD2, DRD5, CCR1, DRD4, NR3C2, OXTR, TAC1, KCNA5, CCL28, CALCA, P2RY4, FTHL3, PTK2B, BCL2, TGM2, SLC30A5, NEDD4L, CD24, OPRL1, GRIN1, NDFIP1, NPY1R, ITPR1, HSP90B1, ATP2A2, HPX, MT2A, AVP…
GOTERM_BP_FAT	GO:0055065~metal ion homeostasis	0.000563251	0.0142369	GNA13, GNA15, IL6ST, GRIK2, SLC7A8, CD52, CXCR3, ATP2B2, APP, CUL5, APOE, CXCR4, IL1B, CHRNA7, KCNMA1, PRKCA, KNG1, CD38, ADM, PSEN1, LCK, F2, RYR1, RYR2, DRD1, CCL2, DRD3, DRD2, DRD5, CCR1, DRD4, NR3C2, TAC1, OXTR, KCNA5, CCL28, CALCA, P2RY4, PTK2B, BCL2, TGM2, CD24, NEDD4L, OPRL1, GRIN1, NPY1R, TRIM24, ITPR1, HSP90B1, ATP2A2, AVPR1A, CACNA1G, CACNA1F, CACNA1C, CACNA1A
GOTERM_BP_FAT	GO:0006875~cellular metal ion homeostasis	0.000589298	0.0146643	GNA13, GNA15, IL6ST, GRIK2, CD52, CXCR3, ATP2B2, APP, CUL5, APOE, CXCR4, IL1B, CHRNA7, KCNMA1, PRKCA, KNG1, CD38, ADM, PSEN1, LCK, F2, RYR1, RYR2, DRD1, CCL2, DRD3, DRD2, DRD5, CCR1, DRD4, NR3C2, TAC1, OXTR, KCNA5, CCL28, CALCA, P2RY4, PTK2B, BCL2, TGM2, CD24, NEDD4L, OPRL1, GRIN1, NPY1R, ITPR1, HSP90B1, ATP2A2, AVPR1A, CACNA1G, CACNA1F, CACNA1C, CACNA1A
GOTERM_BP_FAT	GO:0006874~cellular calcium ion homeostasis	0.000668832	0.0162173	GNA13, GNA15, GRIK2, IL6ST, CD52, CXCR3, ATP2B2, APP, CUL5, APOE, CXCR4, IL1B, CHRNA7, PRKCA, KNG1, CD38, ADM, PSEN1, LCK, F2, RYR1, RYR2, DRD1, CCL2, DRD3, DRD2, DRD5, CCR1, DRD4, TAC1, OXTR, KCNA5, CCL28, CALCA, P2RY4, PTK2B, BCL2, TGM2, CD24, OPRL1, GRIN1, NPY1R, ITPR1, HSP90B1, ATP2A2, AVPR1A, CACNA1G, CACNA1F, CACNA1C, CACNA1A
GOTERM_BP_FAT	GO:0055074~calcium ion homeostasis	0.000699971	0.0168829	GNA13, GNA15, GRIK2, IL6ST, CD52, CXCR3, ATP2B2, APP, CUL5, APOE, CXCR4, IL1B, CHRNA7, PRKCA, KNG1, CD38, ADM, PSEN1, LCK, F2, RYR1, RYR2, DRD1, CCL2, DRD3, DRD2, DRD5, CCR1, DRD4, TAC1, OXTR, KCNA5, CCL28, CALCA, P2RY4, PTK2B, BCL2, TGM2, CD24, OPRL1, GRIN1, NPY1R, TRIM24, ITPR1, HSP90B1, ATP2A2, AVPR1A, CACNA1G, CACNA1F, CACNA1C, CACNA1A
Annotation Cluster 44	Enrichment Score: 3.5402651827418494
GOTERM_BP_FAT	GO:0001964~startle response	6.88438e-06	0.0003675	DRD1, GLRB, GRIN2B, DRD3, ADORA2A, DRD2, SLC6A3, GRIN1, GRIN2A, GRIN3A, PARK2, CTNNA2
GOTERM_BP_FAT	GO:0060134~prepulse inhibition	0.000319052	0.00907158	DRD1, DRD3, ADORA2A, DRD2, SLC6A3, GRIN1, GRIN3A, CTNNA2
Annotation Cluster 45	Enrichment Score: 3.465732399262656
SP_PIR_KEYWORDS	actin-binding	5.92021e-05	0.00103994	MTSS1, AIF1, MYO7B, MYBPC1, WASF1, MYO7A, WASF2, MYBPC3, WHAMM, KLHL5, GSN, SNTB1, DBNL, KIAA1949, INPPL1, MYO3B, ACTN1, SPIRE1, MYH9, PALLD, FLNC, XIRP1, MIB2, SNTG1, DST, LCP1, SPTB, SNTG2, MYO5A, GC, SHROOM2, CNN3, DIAPH1, ARPC5, TPM2, TPM4, ESPN, SYN1, ARPC3, DMD, MYO5B, PLEC, DIXDC1, PHACTR1, PHACTR2, MYO1A, BAIAP2L1, SPTBN4, MYO1D, EVL, SYNE1, SYNE2, LASP1, SVIL, MYO16, MYH11, CYFIP1, SPTBN…
GOTERM_MF_FAT	GO:0008092~cytoskeletal protein binding	0.000123727	0.00967491	MTSS1, CROCC, AIF1, PDLIM5, IQGAP2, MYLIP, TTN, NRCAM, KLHL5, ANK1, FNTA, APOE, CEP290, RAB27A, DBNL, NCALD, BAIAP2, MYO3B, ACTN1, SPIRE1, PTPRT, MYH9, TNNT2, MIB2, SNTG1, CLIP1, OPHN1, DST, SPTB, SNTG2, GC, TPPP3, ADORA2A, DIAPH1, ARPC5, ARPC3, KATNA1, DMD, OBSL1, PHACTR1, DIXDC1, MYO1A, PHACTR2, SPTBN4, PTPN4, MYO1D, BRCA2, EVL, SYNE1, SYNE2, LASP1, MYO16, MYH11, SPTBN1, CYFIP1, WDR1, ANTXR1, M…
GOTERM_MF_FAT	GO:0003779~actin binding	0.00135374	0.0454988	MTSS1, AIF1, MYO7B, MYBPC1, MYO7A, PDLIM5, WASF1, WASF2, MYBPC3, IQGAP2, TTN, WHAMM, KLHL5, GSN, CXCR4, SNTB1, MSN, MKL2, KCNMA1, KIAA1949, DBNL, NCALD, INPPL1, TRPM7, MYO3B, ACTN1, SPIRE1, MYH9, PALLD, FLNC, TNNT2, XIRP1, MIB2, SNTG1, OPHN1, DST, LCP1, SPTB, SNTG2, MYO5A, GC, ABLIM2, SHROOM2, CNN3, DIAPH1, ARPC5, TPM2, TPM4, ESPN, EZR, ARPC3, SYN1, DMD, MYO5B, PLEC, PHACTR1, DIXDC1, MYO1A, PHACT…
GOTERM_CC_FAT	GO:0015629~actin cytoskeleton	0.00138271	0.0185845	CTNNAL1, MTSS1, AIF1, MYO7B, MYBPC1, GNA11, PDLIM5, WASF1, MYO7A, WASF2, MYBPC3, CASK, IQGAP2, TTN, GSN, ACTR1A, ACTR1B, ZYX, STX1A, ARC, ACTA1, INPPL1, MYO3B, MYH9, PALLD, WAS, CTNNA3, DAPK1, CTNNA2, TNNT2, CLIC4, ADAM17, OPHN1, MST1R, DST, MYO18A, LCP1, SPTB, KALRN, MYO5A, ABLIM2, SHROOM2, DAG1, ARPC5, TPM2, LLGL1, TPM4, AMPH, ESPN, EZR, ARPC3, MYOM2, SH2B2, MYO5B, MYO1A, SPTBN4, MYO1D, GAS2, T…
Annotation Cluster 46	Enrichment Score: 3.367183136296191
GOTERM_BP_FAT	GO:0007626~locomotory behavior	9.6876e-08	9.15101e-06	NRP2, OPRM1, PLXNA3, HRAS, SLC6A3, UCHL1, FGF10, CXCR3, CXCL10, ATP2B2, APP, MCOLN3, ROBO1, CXCR4, IFNG, PLA2G1B, CHRNA4, IL1B, SEPP1, ROBO3, CYR61, PRKCA, KCNMA1, PLD1, PLAUR, MAPK1, GRM2, HIPK2, CX3CR1, PDGFRB, RELN, RASD2, NGF, CXCL1, SCN1A, DRD1, CCL2, DRD3, ADORA2A, DRD2, ENPP2, CCR1, DRD4, C5, CXCL2, ITGB2, CCL28, SCRIB, ITGAM, ESPN, CCL25, CCL22, NPAS2, CHD7, CCL20, PDE1B, CKLF, APBA2, PAF…
Annotation Cluster 47	Enrichment Score: 3.2560580000945794
GOTERM_BP_FAT	GO:0046903~secretion	0.000187138	0.00606963	HNF1B, SLC22A18, AQP4, VGF, CXCL10, BDNF, DAB2, ANK1, NISCH, PLA2G1B, RAPGEF4, RAB27A, SCAMP5, KNG1, KCNMA1, STX1A, STX4, LYN, STXBP1, STXBP3, DOC2A, GRM2, PSEN1, STXBP5, BACE2, VAMP7, GNAS, STEAP2, EIF2AK3, LCP2, VIP, RAB3A, RAD21L1, CPLX2, YWHAZ, CPLX1, DRD3, ADORA2B, ADORA2A, DRD2, CAMK2G, DRD4, NR3C2, OXTR, ABCA1, NECAB3, RIMS1, LLGL1, RIMS4, RIMS3, GNPTAB, SYN1, CKLF, SYN2, EXOC4, NEDD4L, SN…
GOTERM_BP_FAT	GO:0032940~secretion by cell	0.000216518	0.00679509	HNF1B, VGF, CXCL10, BDNF, NISCH, ANK1, RAPGEF4, SCAMP5, RAB27A, STX1A, STX4, LYN, STXBP1, STXBP3, DOC2A, GRM2, PSEN1, STXBP5, BACE2, VAMP7, GNAS, STEAP2, EIF2AK3, LCP2, RAB3A, CPLX2, YWHAZ, RAD21L1, CPLX1, CAMK2G, ABCA1, NECAB3, RIMS1, LLGL1, RIMS4, RIMS3, GNPTAB, SYN1, SYN2, CKLF, EXOC4, SNAP25, IL6, GLRB, NLGN1, CADPS, TRAF3IP2, LAT, CADPS2, NTRK2, SYTL4, SYTL2, LRP2, GHSR, CACNA1C, CACNA1A, MY…
GOTERM_BP_FAT	GO:0006887~exocytosis	0.000666016	0.0162297	RAB3A, RAD21L1, YWHAZ, CPLX2, CPLX1, RIMS1, LLGL1, RIMS4, RIMS3, ANK1, EXOC4, RAPGEF4, SNAP25, RAB27A, SCAMP5, STX1A, STX4, GLRB, LYN, NLGN1, STXBP1, STXBP3, CADPS, LAT, DOC2A, CADPS2, PSEN1, STXBP5, VAMP7, SYTL4, SYTL2, CACNA1C, STEAP2, CACNA1A, MYH10
Annotation Cluster 48	Enrichment Score: 3.2481059463813717
INTERPRO	IPR001245:Tyrosine protein kinase	1.49111e-05	0.00487234	FGFR2, FRK, ERBB4, ZAK, PTK7, KIT, FES, DDR2, MST4, SRC, EPHB2, EPHB6, PTK2B, LMTK3, ROS1, MATK, TYRO3, LYN, LIMK1, HCK, MET, EPHA3, EPHA5, NTRK3, DDR1, FYN, NTRK1, RIPK1, NTRK2, LCK, PDGFRA, JAK1, PDGFRB, TXK, MST1R, TNK2, MERTK, MAP3K13, MAP3K12
INTERPRO	IPR008266:Tyrosine protein kinase, active site	0.000103347	0.0273184	FGFR2, FRK, ERBB4, PTK7, KIT, FES, DDR2, SRC, EPHB2, PTK2B, LMTK3, ROS1, MATK, TYRO3, LYN, HCK, MET, EPHA3, EPHA5, NTRK3, DDR1, FYN, NTRK1, LCK, NTRK2, PDGFRA, JAK1, PDGFRB, TXK, MST1R, TNK2, MERTK
SP_PIR_KEYWORDS	tyrosine-specific protein kinase	0.000130494	0.00219749	FGFR2, FRK, LYN, MET, FES, DDR2, SRC, NTRK3, DDR1, FYN, NTRK1, NTRK2, PDGFRA, PDGFRB, TXK, MST1R, TNK2, ROS1, MATK
SMART	SM00219:TyrKc	0.000143788	0.0155164	FGFR2, FRK, ERBB4, ZAK, PTK7, KIT, FES, DDR2, MST4, SRC, EPHB2, EPHB6, PTK2B, LMTK3, ROS1, MATK, TYRO3, LYN, LIMK1, HCK, MET, EPHA3, EPHA5, NTRK3, DDR1, FYN, NTRK1, RIPK1, NTRK2, LCK, PDGFRA, JAK1, PDGFRB, TXK, MST1R, TNK2, MERTK, MAP3K13, MAP3K12
SP_PIR_KEYWORDS	tyrosine-protein kinase	0.000176401	0.00291016	FGFR2, FRK, ERBB4, KIT, FES, DDR2, SRC, EPHB2, PTK2B, DYRK3, ROS1, MATK, TYRO3, MAP2K1, LYN, HCK, MET, EPHA3, EPHA5, NTRK3, DDR1, FYN, NTRK1, DYRK1A, LCK, NTRK2, PDGFRA, JAK1, PDGFRB, TXK, MST1R, TNK2, MERTK
GOTERM_MF_FAT	GO:0004713~protein tyrosine kinase activity	0.000737966	0.0332699	NRP2, FGFR2, FRK, NRP1, ERBB4, ZAK, FGFRL1, PTK7, KIT, FES, TTN, DDR2, MST4, SRC, EPHB2, WNT2, CTTNBP2, EPHB6, PTK2B, LMTK3, DYRK3, ROS1, MATK, TYRO3, MAP2K1, LYN, HCK, MET, STK4, EPHA3, EPHA5, NTRK3, DDR1, SCYL1, FYN, NTRK1, DYRK1A, NTRK2, LCK, PDGFRA, JAK1, PDGFRB, TXK, MST1R, TNK2, MERTK
GOTERM_MF_FAT	GO:0004714~transmembrane receptor protein tyrosine kinase activity	0.00120711	0.0442836	FGFR2, NRP2, TYRO3, NRP1, ERBB4, FGFRL1, MET, PTK7, KIT, DDR2, EPHA3, EPHB2, EPHA5, NTRK3, DDR1, EPHB6, NTRK1, NTRK2, PDGFRA, PDGFRB, MST1R, MERTK, ROS1
SP_PIR_KEYWORDS	autophosphorylation	0.00173542	0.0205781	PRKCA, FGFR2, BRAF, LYN, MET, PRKCH, PRKCG, FES, SRC, NTRK3, PRKAR2B, FYN, NTRK1, NTRK2, PDGFRA, PDGFRB, ROS1
Annotation Cluster 49	Enrichment Score: 3.207983355354165
GOTERM_BP_FAT	GO:0030334~regulation of cell migration	1.64956e-06	0.000106608	RTN4, GNA13, IL6ST, BCAR1, PAX6, PTEN, CXCL10, CITED2, AKT1, AGTR2, NISCH, SERPINE2, APOE, CXCR4, GAB1, APOH, ROBO4, PTPRK, ICAM1, PLD1, VASH1, MAPK1, CLIC4, PDGFRA, ADAM17, PDGFRB, DRD1, ERBB4, DRD2, ENPP2, DRD5, TAC1, ITGB3, KIT, ADA, TRIB1, PTK2B, BCL2, SCARB1, LAMB1, APC, IL6, MAP2K1, NF1, SPHK1, ITGA2, IGF2, LAMA5, CXCL16, PTP4A1, ARAP3, SST, CHRD, HDAC6, IGFBP5
GOTERM_BP_FAT	GO:0040013~negative regulation of locomotion	0.00214379	0.0417806	PTPRK, DRD1, ADORA2A, DRD2, DRD5, NF1, PTEN, ADA, VASH1, TRIB1, CITED2, AGTR2, NISCH, APOE, CLIC4, BCL2, APOH, ARAP3, HTR2C, CHRD, IGFBP5
Annotation Cluster 50	Enrichment Score: 3.186534352605873
SP_PIR_KEYWORDS	chromatin regulator	8.58272e-06	0.000196907	CBX4, DMAP1, EPC1, BRPF1, MLL5, PRMT6, H2AFY, TLK1, TLK2, MLL3, MYST1, KDM5C, TBL1XR1, SATB2, BRCC3, RBL2, ARID1A, HMG20B, ARID1B, HLTF, EYA2, JMJD1C, RUVBL1, CARM1, NSD1, SRCAP, SUV420H1, ING3, SETD1A, TRRAP, NR3C1, CHD8, CHD7, TSPYL2, ACTL6B, PBRM1, CHD1, CHD5, CHD3, DNMT3A, BRD1, EHMT1, MLL, IKZF1, L3MBTL2, UIMC1, BCORL1, JMJD6, SMARCC1, H2AFY2, SMARCC2, CABIN1, KDM4C, SETD7, SETD2, APBB1, RNF…
GOTERM_BP_FAT	GO:0006325~chromatin organization	0.000120771	0.0041692	HIST2H2AA3, CBX4, EPC1, BRPF1, MLL5, HIST1H2BK, H2AFV, HIST1H2BJ, H2AFY, TLK1, HIRIP3, TLK2, MLL3, MYST1, H1F0, SATB2, RBL2, ARID1A, HMG20B, ARID1B, EP300, SUV420H1, HMGB1, TADA3, SETD1A, SOX2, TADA1, TRRAP, PBRM1, HIST1H4I, DNMT3A, EHMT1, MLL, CREBBP, UIMC1, HIST2H3C, SMARCC1, SMARCC2, SUPT16H, HIST1H3D, HIST1H3H, HDAC6, DMAP1, NAP1L5, HIST2H2AC, PRMT6, RTF1, KDM5C, TBL1XR1, BRCC3, HIST1H1C, HIS…
GOTERM_BP_FAT	GO:0016568~chromatin modification	0.00120338	0.0258311	CBX4, DMAP1, EPC1, BRPF1, MLL5, RTF1, PRMT6, H2AFY, TLK1, TLK2, MLL3, MYST1, KDM5C, TBL1XR1, SATB2, BRCC3, RBL2, HMG20B, ARID1A, MBD3, ARID1B, HLTF, EP300, EYA2, JMJD1C, RUVBL1, CARM1, NSD1, SRCAP, KDM6B, MAP3K12, SUV420H1, ING3, TADA3, SETD1A, HAT1, TADA1, NR3C1, TRRAP, CHD8, CHD7, TSPYL2, PBRM1, ACTL6B, CHD1, CHD5, CHD3, DNMT3A, BRD1, EHMT1, MLL, L3MBTL2, CREBBP, UIMC1, PHF17, BCORL1, JMJD6, SM…
GOTERM_BP_FAT	GO:0051276~chromosome organization	0.00123371	0.0262448	HIST2H2AA3, CBX4, TTN, EPC1, MLL5, BRPF1, HIST1H2BK, H2AFV, HIST1H2BJ, H2AFY, STAG3, TLK1, HIRIP3, TLK2, ACIN1, MLL3, MYST1, H1F0, SATB2, RBL2, ARID1A, HMG20B, ARID1B, NCAPD2, EP300, SUV420H1, HMGB1, TADA3, SOX2, SETD1A, TADA1, TRRAP, HSPA1L, NIPBL, PBRM1, HIST1H4I, DNMT3A, MLL, SMCHD1, EHMT1, CREBBP, BRCA2, HIST2H3C, UIMC1, SMARCC1, SMARCC2, SUPT16H, HIST1H3D, SMC1A, HIST1H3H, HDAC6, DMAP1, NAP1…
Annotation Cluster 51	Enrichment Score: 3.1831458490826647
GOTERM_BP_FAT	GO:0050727~regulation of inflammatory response	9.41114e-07	6.42029e-05	A2M, ADORA2B, PTGS2, ADORA2A, OSMR, C3, IL6ST, TAC1, ADA, AHSG, GPX1, TNFRSF1A, APOE, TGM2, SERPINC1, FCER1G, CHRNA7, BCL6, CD24, PRKCA, ZFP36, F12, IL6, NDFIP1, ITGA2, IGF2, NPY5R, OSM, ADRB2, IL20RB, SERPINF1, GHSR
GOTERM_BP_FAT	GO:0002673~regulation of acute inflammatory response	0.00023941	0.00723374	OSM, F12, A2M, IL6, IL20RB, C3, OSMR, IL6ST, FCER1G, TAC1, IGF2, NPY5R
GOTERM_BP_FAT	GO:0050729~positive regulation of inflammatory response	0.000702709	0.0168656	PRKCA, IL6, ADORA2B, C3, IL6ST, OSMR, TAC1, ITGA2, NPY5R, OSM, TNFRSF1A, TGM2, FCER1G, CD24
GOTERM_BP_FAT	GO:0002675~positive regulation of acute inflammatory response	0.00152809	0.031328	OSM, IL6, C3, OSMR, IL6ST, FCER1G, TAC1, NPY5R
Annotation Cluster 52	Enrichment Score: 3.149672141632048
GOTERM_CC_FAT	GO:0005912~adherens junction	0.00011533	0.00193413	OPRM1, SHROOM2, BCAR1, CTNND2, FHL2, OXTR, ABI2, SDC4, ITGB1, SCRIB, CTNNB1, WNT2, ARHGAP4, CTTNBP2, SORBS3, CD44, PTK2B, PVRL3, ZYX, PAK1, MLLT4, NPHP1, EBAG9, APC, NOX4, DIXDC1, PTPRK, LIMK1, ACTN1, ITGA2, EVL, TRIM25, MYH9, ARHGAP24, CTNNA3, GAK, CTNNA2, XIRP1, ITGA5, LASP1, SH3KBP1, ADAM17, TGFB1I1, KBTBD10, TJP2, ITGA2B
GOTERM_CC_FAT	GO:0016323~basolateral plasma membrane	0.000166338	0.00266186	OPRM1, ATP1B1, CADM1, BCAR1, CASK, SDC4, CTNNB1, WNT2, ARHGAP4, CTTNBP2, SLC1A3, ANK1, ANK2, CD44, ANK3, STK39, ZYX, MSN, PAK1, EBAG9, STX4, LIMK1, ACTN1, STXBP3, ARHGAP24, GAK, CTNNA2, SH3KBP1, ADAM17, TGFB1I1, KBTBD10, DST, ITGA2B, TF, ERBB4, FHL2, ITGB1, SORBS3, P2RY4, PTK2B, DMD, SLC39A5, NOX4, DIXDC1, MYO1A, MET, ANXA1, ITGA2, EVL, ATP1A1, TRIM25, SLC4A10, CDH17, ITGA5, LASP1, SLC9A1
GOTERM_CC_FAT	GO:0070161~anchoring junction	0.000198818	0.00311028	OPRM1, BCAR1, KAZ, SDC4, CTNNB1, ARHGAP4, WNT2, CTTNBP2, CD44, ZYX, PAK1, EBAG9, PTPRK, LIMK1, ACTN1, ARHGAP24, MYH9, CTNNA3, CTNNA2, GAK, XIRP1, SH3KBP1, ADAM17, TGFB1I1, KBTBD10, ITGA2B, SHROOM2, CTNND2, FHL2, ABI2, OXTR, ITGB1, SCRIB, SORBS3, PTK2B, PVRL3, MLLT4, APC, NPHP1, NOX4, DIXDC1, ITGA2, EVL, TRIM25, ITGA5, LASP1, DSC2, DSC1, TJP2
GOTERM_CC_FAT	GO:0005925~focal adhesion	0.00250397	0.0295136	OPRM1, BCAR1, FHL2, SDC4, ITGB1, WNT2, ARHGAP4, CTTNBP2, SORBS3, CD44, PTK2B, ZYX, PAK1, EBAG9, NOX4, DIXDC1, LIMK1, ITGA2, ACTN1, TRIM25, EVL, ARHGAP24, GAK, ITGA5, LASP1, SH3KBP1, ADAM17, TGFB1I1, KBTBD10, ITGA2B
GOTERM_CC_FAT	GO:0030055~cell-substrate junction	0.00286965	0.0306887	OPRM1, BCAR1, FHL2, SDC4, ITGB1, WNT2, ARHGAP4, CTTNBP2, SORBS3, CD44, PTK2B, DMD, ZYX, PAK1, EBAG9, NOX4, DIXDC1, LIMK1, ITGA2, ACTN1, TRIM25, EVL, ARHGAP24, GAK, ITGA5, LASP1, SH3KBP1, ADAM17, TGFB1I1, KBTBD10, DST, ITGA2B
GOTERM_CC_FAT	GO:0005924~cell-substrate adherens junction	0.00461446	0.0448871	OPRM1, BCAR1, FHL2, SDC4, ITGB1, WNT2, ARHGAP4, CTTNBP2, SORBS3, CD44, PTK2B, ZYX, PAK1, EBAG9, NOX4, DIXDC1, LIMK1, ITGA2, ACTN1, TRIM25, EVL, ARHGAP24, GAK, ITGA5, LASP1, SH3KBP1, ADAM17, TGFB1I1, KBTBD10, ITGA2B
Annotation Cluster 53	Enrichment Score: 3.0940512655836505
INTERPRO	IPR001628:Zinc finger, nuclear hormone receptor-type	0.000175721	0.039068	PPARA, ESRRA, AR, RXRB, ESRRB, RXRA, ESRRG, NR4A2, ESR1, NR3C2, RORB, NR3C1, ESR2, RORA, NR4A3, RARA, NR5A2, NR2F2, NR2F1
GOTERM_MF_FAT	GO:0003707~steroid hormone receptor activity	0.000244029	0.014804	PPARA, ESRRA, AR, RXRB, ESRRB, RXRA, ESRRG, NR4A2, ESR1, NR3C2, RORB, NR3C1, ESR2, RORA, NR4A3, PGRMC2, RARA, NR5A2, NR2F2, NR2F1
Annotation Cluster 54	Enrichment Score: 3.0347529639180526
GOTERM_CC_FAT	GO:0033267~axon part	7.95917e-06	0.000175336	KCNMA1, SCN1A, SNCB, MAP2K1, GABRB3, ADORA2A, GRIK2, SPTBN4, ESR1, ITGA2, GRIA3, L1CAM, MBP, CALCA, MAPK1, PCSK1, SLC1A2, ROBO1, CHRM1, NTRK2, ATP6V0D1, MAP3K12, PRSS12, APC
Annotation Cluster 55	Enrichment Score: 2.845825937008438
GOTERM_BP_FAT	GO:0019220~regulation of phosphate metabolic process	0.000103857	0.00380002	ZAK, IL6ST, EFNA1, ADCY5, TTN, PRKAR2B, MAP3K6, APP, AGTR2, DAB1, APOA1, CDKN2C, APOE, IFNG, GAB1, PLA2G1B, IL1B, RAPGEF4, CHRNA7, PDGFD, DBNL, RBL2, MADD, PICK1, JUN, F2, PRKRIP1, PDGFRB, RELN, DRD1, CDK5R1, ADORA2B, ADORA2A, DRD5, DRD4, ITGB2, PYDC1, IL34, CD74, KRAS, ADRA2B, TRAF7, VAV3, TAOK2, MAP2K1, TGFBR2, SPHK1, MET, ITGA2, HGF, PTPN11, CDKN1A, TSC1, RGS4, TSC2, GLMN, TNK2, C13ORF15, ZNF6…
GOTERM_BP_FAT	GO:0051174~regulation of phosphorus metabolic process	0.000103857	0.00380002	ZAK, IL6ST, EFNA1, ADCY5, TTN, PRKAR2B, MAP3K6, APP, AGTR2, DAB1, APOA1, CDKN2C, APOE, IFNG, GAB1, PLA2G1B, IL1B, RAPGEF4, CHRNA7, PDGFD, DBNL, RBL2, MADD, PICK1, JUN, F2, PRKRIP1, PDGFRB, RELN, DRD1, CDK5R1, ADORA2B, ADORA2A, DRD5, DRD4, ITGB2, PYDC1, IL34, CD74, KRAS, ADRA2B, TRAF7, VAV3, TAOK2, MAP2K1, TGFBR2, SPHK1, MET, ITGA2, HGF, PTPN11, CDKN1A, TSC1, RGS4, TSC2, GLMN, TNK2, C13ORF15, ZNF6…
GOTERM_BP_FAT	GO:0042325~regulation of phosphorylation	0.000113248	0.00396571	ZAK, IL6ST, EFNA1, ADCY5, TTN, PRKAR2B, MAP3K6, APP, DAB1, APOA1, CDKN2C, APOE, IFNG, GAB1, PLA2G1B, IL1B, RAPGEF4, CHRNA7, PDGFD, DBNL, RBL2, MADD, PICK1, JUN, F2, PRKRIP1, PDGFRB, RELN, DRD1, CDK5R1, ADORA2B, ADORA2A, DRD5, DRD4, ITGB2, PYDC1, IL34, CD74, KRAS, ADRA2B, TRAF7, VAV3, TAOK2, MAP2K1, TGFBR2, SPHK1, MET, HGF, PTPN11, CDKN1A, TSC1, RGS4, TSC2, GLMN, TNK2, C13ORF15, ZNF675, SDC4, PTEN…
GOTERM_BP_FAT	GO:0000165~MAPKKK cascade	0.000214621	0.00677906	ZAK, EFNA1, ITPKB, MAP3K6, CXCR4, GAB1, PLA2G1B, IL1B, CHRNA7, PAK1, PRKCA, DBNL, PPP2R1A, TNIK, BRAF, MADD, ARHGEF6, SH2D3C, MAPK1, PSEN1, RIPK1, GADD45G, MAPK9, PPM1L, MAPK7, GADD45B, MAP3K13, MAP3K12, WNT5A, ADORA2B, C5, DRD4, OXTR, CD74, TRIB1, PTK2B, TRAF7, ADRA2B, GPS1, MAP2K1, TAOK2, NF1, MET, LRRN3, IGF2, MAPK10, HGF, SHANK3, PTPN11, DUSP4, RGS4, DUSP8
GOTERM_BP_FAT	GO:0045859~regulation of protein kinase activity	0.000221092	0.00685063	ZAK, EFNA1, C13ORF15, ADCY5, ZNF675, TTN, SDC4, PTEN, LATS2, AKT1, PRKAR2B, MAP3K6, APP, CASP3, DAB1, CDKN2C, APOE, CXCR4, GAB1, PLA2G1B, IL1B, CHRNA7, PAK1, SERTAD1, PRKCA, PPP2R1A, IRAK1, DBNL, MADD, PICK1, ADRB2, TNFRSF10B, PSEN1, CCND2, CHRM1, RIPK1, GADD45G, PSEN2, PRKRIP1, ADAM17, RELN, GADD45B, MAP3K13, CDK5R1, DRD1, ADORA2B, ADORA2A, DRD5, DRD4, C5, KIT, PYDC1, CD74, TRIB1, CALCA, KRAS, T…
GOTERM_BP_FAT	GO:0043549~regulation of kinase activity	0.00027716	0.00821816	ZAK, EFNA1, C13ORF15, ADCY5, ZNF675, TTN, SDC4, PTEN, LATS2, AKT1, PRKAR2B, MAP3K6, APP, CASP3, DAB1, CDKN2C, APOE, CXCR4, GAB1, PLA2G1B, IL1B, CHRNA7, PAK1, SERTAD1, PRKCA, PPP2R1A, IRAK1, DBNL, RBL2, MADD, PICK1, ADRB2, TNFRSF10B, PSEN1, CCND2, CHRM1, RIPK1, GADD45G, PSEN2, PRKRIP1, ADAM17, RELN, GADD45B, MAP3K13, CDK5R1, DRD1, ADORA2B, ADORA2A, DRD5, DRD4, C5, KIT, PYDC1, CD74, TRIB1, CALCA, K…
GOTERM_BP_FAT	GO:0051338~regulation of transferase activity	0.000285289	0.00840746	ZAK, EFNA1, C13ORF15, ADCY5, ZNF675, TTN, SDC4, PTEN, LATS2, AKT1, PRKAR2B, MAP3K6, APP, CASP3, DAB1, APOA1, CDKN2C, APOE, CXCR4, GAB1, PLA2G1B, IL1B, CHRNA7, PAK1, SERTAD1, PRKCA, PPP2R1A, DBNL, IRAK1, RBL2, MADD, PICK1, ADRB2, TNFRSF10B, PSEN1, CCND2, CHRM1, RIPK1, GADD45G, PSEN2, PRKRIP1, ADAM17, RELN, GADD45B, MAP3K13, CDK5R1, DRD1, ADORA2B, ADORA2A, DRD5, DRD4, C5, KIT, PYDC1, CD74, TRIB1, C…
GOTERM_BP_FAT	GO:0043085~positive regulation of catalytic activity	0.000806429	0.0189618	GNA13, GNA15, ZAK, EFNA1, GNA11, ADCY5, APOA4, PRKAR2B, MAP3K6, AGTR2, DAB1, FNTA, APOA1, APOE, IFNG, GAB1, APOH, PLA2G1B, IL1B, CHRNA7, DBNL, GPR139, MADD, ANAPC4, PICK1, SKP1, NTSR2, CRHR1, TNNT2, F2, RELN, ANAPC7, EIF2AK3, UBA52, DRD1, DRD3, ADORA2B, ADORA2A, DRD2, DRD5, DRD4, SCRIB, CD74, ADCYAP1, SERINC2, KRAS, P2RY4, SCARB1, ADRA2B, TRAF7, VAV3, TAOK2, MAP2K1, TGFBR2, SPHK1, MET, NR4A2, ITG…
GOTERM_BP_FAT	GO:0045860~positive regulation of protein kinase activity	0.00257665	0.0472185	ZAK, EFNA1, ADCY5, SDC4, AKT1, MAP3K6, PRKAR2B, DAB1, CXCR4, GAB1, PLA2G1B, IL1B, CHRNA7, PAK1, IRAK1, DBNL, MADD, PICK1, ADRB2, TNFRSF10B, PSEN1, CCND2, RIPK1, CHRM1, GADD45G, ADAM17, RELN, GADD45B, MAP3K13, ADORA2B, ADORA2A, DRD4, C5, KIT, CD74, CALCA, KRAS, PTK2B, TRAF7, CD24, ADRA2B, AGK, MAP2K1, TAOK2, MET, LRRN3, TGFBR2, SPHK1, IGF2, HGF, CISH, PTPN11, CDC25B, LRP1, PRLR, HTR2A
Annotation Cluster 57	Enrichment Score: 2.719252553236053
GOTERM_BP_FAT	GO:0033555~multicellular organismal response to stress	0.000100256	0.00372397	DRD1, NOS1, GRIK2, GABRA5, DRD4, TAC1, ESR2, COMT, DBH, GCH1, CALCA, OSM, BDNF, GRIN2B, BCL2, GRM7, RELN, CACNA1A
GOTERM_BP_FAT	GO:0042596~fear response	0.00222925	0.0425686	DRD1, BDNF, GRIN2B, GRIK2, GRM7, BCL2, DRD4, GABRA5, ESR2, DBH
Annotation Cluster 58	Enrichment Score: 2.6916404285095137
GOTERM_CC_FAT	GO:0008305~integrin complex	9.26113e-05	0.0016728	LYN, ITGA11, ITGA2, ITGB5, ITGB2, ITGB3, ITGA4, MYH9, ITGB1, ITGAM, ITGAX, ITGA5, ITGB7, ITGAD, ITGA2B
SP_PIR_KEYWORDS	integrin	0.000634695	0.00884916	ITGA11, ITGA2, ITGB5, ITGB2, ITGB3, ITGA4, ITGB1, ITGAM, ITGAX, ITGA5, ITGB1BP1, ITGB7, ADAM33, ITGAD, ADAM22, ITGA2B
Annotation Cluster 59	Enrichment Score: 2.68512726125418
GOTERM_MF_FAT	GO:0060090~molecular adaptor activity	0.000168718	0.0125752	MTSS1, ABI2, CLNK, ITSN2, SKAP1, SRC, ARHGAP4, AHRR, ANK1, GAB1, OBSL1, SH2B2, STAM, PAG1, VAV3, SOCS2, BAIAP2L2, BAIAP2L1, BAIAP2, SH2D2A, SH2D3C, LAT, LASP1, CHN1, CHN2, PDCD6
Annotation Cluster 61	Enrichment Score: 2.604177711421354
GOTERM_BP_FAT	GO:0010647~positive regulation of cell communication	6.59123e-05	0.00262883	HRAS, CD8A, PTGS2, SLC20A1, IL6ST, FGF9, GRIK2, LEPR, PRRX1, FGF10, L1CAM, ITPKB, CTNNB1, CITED2, GPX1, SLC1A3, CLCF1, IFNG, IL1B, PRL, BST2, LYN, ESR1, MBD2, OSM, C18ORF32, ADRB2, TNFRSF10B, NCOA3, RIPK1, MIB2, HIPK2, LCK, IL12A, ADAM17, RELN, TGFB1I1, UBA52, TWSG1, FKBP8, DRD1, CCL2, DRD3, LITAF, ERBB4, ADORA2A, SOX2, PPM1A, OXTR, SOX4, TAC1, KIT, SRC, ADA, ARNT, TNFRSF1A, SORBS3, KRAS, RASGRP4…
GOTERM_BP_FAT	GO:0009967~positive regulation of signal transduction	0.00218968	0.0421557	HRAS, SLC20A1, CD8A, IL6ST, FGF9, LEPR, PRRX1, FGF10, ITPKB, L1CAM, CTNNB1, CITED2, GPX1, CLCF1, IFNG, IL1B, PRL, BST2, LYN, ESR1, MBD2, OSM, C18ORF32, ADRB2, TNFRSF10B, NCOA3, RIPK1, MIB2, HIPK2, LCK, IL12A, ADAM17, RELN, TGFB1I1, TWSG1, FKBP8, DRD3, LITAF, SOX2, PPM1A, SOX4, KIT, ADA, SRC, ARNT, TNFRSF1A, SORBS3, KRAS, RASGRP4, TGM2, TRAF7, CD24, CFLAR, IL6, IL5, TAOK2, HCLS1, NDFIP1, IGF2, GAS…
Annotation Cluster 62	Enrichment Score: 2.5808046134606113
GOTERM_BP_FAT	GO:0008015~blood circulation	0.000537722	0.013809	PPARA, UTS2, PTGS2, ATP6AP2, CYP11B1, MYBPC3, CXCL10, WNT2, CTTNBP2, GPX1, AGTR2, NISCH, APOE, NOS2, KNG1, KCNMA1, ADRB2, CHGA, ADM, PSEN2, RYR2, NPPA, GCLC, ADORA2B, DRD3, ADORA2A, DRD2, DRD5, ELN, ADH5, TAC1, OXTR, POMC, GCH1, CALCA, MTHFR, CHD7, SCN5A, MYOF, OLR1, ATP1A1, NPY1R, STAT1, SOD2, CYBA, NPY, NTS, ADRA1B, AVPR1A, CACNA1G, CACNA1C
GOTERM_BP_FAT	GO:0003013~circulatory system process	0.000537722	0.013809	PPARA, UTS2, PTGS2, ATP6AP2, CYP11B1, MYBPC3, CXCL10, WNT2, CTTNBP2, GPX1, AGTR2, NISCH, APOE, NOS2, KNG1, KCNMA1, ADRB2, CHGA, ADM, PSEN2, RYR2, NPPA, GCLC, ADORA2B, DRD3, ADORA2A, DRD2, DRD5, ELN, ADH5, TAC1, OXTR, POMC, GCH1, CALCA, MTHFR, CHD7, SCN5A, MYOF, OLR1, ATP1A1, NPY1R, STAT1, SOD2, CYBA, NPY, NTS, ADRA1B, AVPR1A, CACNA1G, CACNA1C
GOTERM_BP_FAT	GO:0042311~vasodilation	0.00227471	0.0430842	WNT2, KCNMA1, KNG1, CTTNBP2, GPX1, ADRB2, AGTR2, ADORA2B, ADORA2A, APOE, SOD2, GCH1
Annotation Cluster 63	Enrichment Score: 2.5393453550455005
GOTERM_BP_FAT	GO:0035235~ionotropic glutamate receptor signaling pathway	0.000112446	0.00396599	APP, CDK5R1, GRIN2B, GRIN1, ATP1A3, GRIN2A, GRIN3B, GRIN3A
GOTERM_MF_FAT	GO:0008066~glutamate receptor activity	0.000247232	0.0144652	GRIK2, GRIN1, GRIN2A, GRIK5, GRIN3B, GRIA3, GRIN3A, GRM5, GRM3, GRM2, GRIA2, GRIN2B, GRM8, GRIA1, GRM7
GOTERM_MF_FAT	GO:0005234~extracellular-glutamate-gated ion channel activity	0.00042324	0.0222801	GRIN2B, GRIA2, GRIK2, GRIA1, GRIN1, GRIK5, GRIN2A, GRIA3, GRIN3B, GRIN3A, STX1B
GOTERM_MF_FAT	GO:0004970~ionotropic glutamate receptor activity	0.00133366	0.0467421	GRIN2B, GRIA2, GRIK2, GRIA1, GRIN1, GRIK5, GRIN2A, GRIA3, GRIN3B, GRIN3A
GOTERM_MF_FAT	GO:0016594~glycine binding	0.0014837	0.0478173	GSS, GLRB, GRIN2B, GLRA3, GRIN1, GLRA2, GRIN3B, GRIN3A
GOTERM_BP_FAT	GO:0007215~glutamate signaling pathway	0.00154998	0.0316382	GRM5, APP, CDK5R1, GRIN2B, GRIK2, GRIN1, ATP1A3, GRIN2A, GRIA3, GRIN3B, GRIN3A, HOMER1
GOTERM_CC_FAT	GO:0008328~ionotropic glutamate receptor complex	0.00446627	0.0440813	GRIN2B, GRIK2, GRIA1, GRIN1, DLG4, GRIN2A, GRIN3B, GRIN3A
Annotation Cluster 64	Enrichment Score: 2.506295350421214
GOTERM_CC_FAT	GO:0031091~platelet alpha granule	0.00149483	0.0193409	A2M, F13A1, CLU, STXBP1, ACTN1, STXBP3, ITGB3, SPARC, HGF, TIMP1, CD9, FGG, APP, SERPINF2, FGB, PROS1, THBS3, SRGN, FN1, ITGA2B
GOTERM_CC_FAT	GO:0031983~vesicle lumen	0.00258124	0.0294292	A2M, F13A1, CLU, ACTN1, SPARC, HGF, DBH, TIMP1, FGG, APOB, APP, SERPINF2, FGB, PROS1, THBS3, SRGN, FN1
GOTERM_CC_FAT	GO:0060205~cytoplasmic membrane-bounded vesicle lumen	0.00432326	0.0433026	A2M, F13A1, CLU, ACTN1, SPARC, HGF, DBH, TIMP1, FGG, APP, SERPINF2, FGB, PROS1, THBS3, SRGN, FN1
Annotation Cluster 65	Enrichment Score: 2.427451569547664
INTERPRO	IPR003961:Fibronectin, type III	3.78984e-06	0.00186034	IGDCC3, OSMR, MYBPC1, IL6ST, LEPR, IL21R, MYBPC3, L1CAM, TTN, NRCAM, ROBO1, IL4R, ROBO4, COL12A1, ROBO3, ROS1, FNDC3B, USH2A, TYRO3, PTPRK, PHYHIP, SDK2, LIFR, PTPRT, MYBPHL, IL20RB, CNTN4, KALRN, DCC, HCFC1, CNTFR, ABI3BP, EPHB2, FNDC4, EPHB6, FNDC5, MYOM2, COL7A1, OBSL1, LRFN5, LRFN4, FN1, FLRT3, IL2RB, PTPRD, PTPRZ1, LRRN3, NFASC, MID1, EPHA3, FSD1, EPHA5, PRLR, CDON, KIAA0319, MERTK, COL20A1
INTERPRO	IPR008957:Fibronectin, type III-like fold	6.43565e-06	0.00270667	IGDCC3, OSMR, MYBPC1, IL6ST, F13A1, LEPR, IL21R, IL28RA, MYBPC3, L1CAM, TTN, NRCAM, ROBO1, IL4R, ROBO4, COL12A1, ROBO3, ROS1, FNDC3B, USH2A, TYRO3, PTPRK, SDK2, LIFR, PTPRT, MYBPHL, IL20RB, CNTN4, KALRN, DCC, CNTFR, ABI3BP, EPHB2, FNDC4, FNDC5, EPHB6, MYOM2, COL7A1, TGM2, OBSL1, LRFN5, LRFN4, FN1, IL2RB, PTPRD, PTPRZ1, NFASC, MID1, EPHA3, FSD1, EPHA5, PRLR, CDON, MERTK, COL20A1
UP_SEQ_FEATURE	domain:Fibronectin type-III 2	3.64407e-05	0.0184594	DCC, IGDCC3, OSMR, IL6ST, MYBPC1, LEPR, MYBPC3, CNTFR, L1CAM, TTN, ABI3BP, EPHB2, NRCAM, EPHB6, COL7A1, MYOM2, ROBO1, ROBO4, COL12A1, ROBO3, ROS1, FNDC3B, USH2A, FN1, PTPRK, TYRO3, PTPRD, SDK2, LIFR, NFASC, PTPRT, EPHA3, EPHA5, IL20RB, PRLR, CDON, CNTN4, MERTK, COL20A1
UP_SEQ_FEATURE	domain:Fibronectin type-III 1	4.3871e-05	0.0207181	DCC, IGDCC3, OSMR, IL6ST, MYBPC1, LEPR, MYBPC3, CNTFR, L1CAM, TTN, ABI3BP, EPHB2, NRCAM, EPHB6, COL7A1, MYOM2, ROBO1, ROBO4, COL12A1, ROBO3, ROS1, FNDC3B, USH2A, FN1, PTPRK, TYRO3, PTPRD, SDK2, LIFR, NFASC, PTPRT, EPHA3, EPHA5, IL20RB, PRLR, CDON, CNTN4, MERTK, COL20A1
SMART	SM00060:FN3	7.44988e-05	0.0107446	IGDCC3, OSMR, MYBPC1, IL6ST, LEPR, IL21R, MYBPC3, L1CAM, TTN, NRCAM, ROBO1, IL4R, ROBO4, COL12A1, ROBO3, ROS1, FNDC3B, USH2A, TYRO3, PTPRK, PHYHIP, SDK2, LIFR, PTPRT, MYBPHL, IL20RB, CNTN4, KALRN, DCC, HCFC1, CNTFR, ABI3BP, EPHB2, FNDC4, EPHB6, FNDC5, MYOM2, COL7A1, OBSL1, LRFN5, LRFN4, FN1, FLRT3, IL2RB, PTPRD, PTPRZ1, LRRN3, NFASC, MID1, EPHA3, FSD1, EPHA5, PRLR, CDON, KIAA0319, MERTK, COL20A1
Annotation Cluster 66	Enrichment Score: 2.4108167976820667
UP_SEQ_FEATURE	repeat:IV	5.62391e-06	0.00334905	SCN1A, CACNA1I, SCN2A, ITGB5, ITGB2, ITGB3, ITGB1, ITGB7, CACNA1G, CACNA1H, CACNA1E, CACNA1F, CACNA1C, CACNA1D, CACNA1A
UP_SEQ_FEATURE	repeat:III	5.62391e-06	0.00334905	SCN1A, CACNA1I, SCN2A, ITGB5, ITGB2, ITGB3, ITGB1, ITGB7, CACNA1G, CACNA1H, CACNA1E, CACNA1F, CACNA1C, CACNA1D, CACNA1A
UP_SEQ_FEATURE	repeat:II	5.62391e-06	0.00334905	SCN1A, CACNA1I, SCN2A, ITGB5, ITGB2, ITGB3, ITGB1, ITGB7, CACNA1G, CACNA1H, CACNA1E, CACNA1F, CACNA1C, CACNA1D, CACNA1A
UP_SEQ_FEATURE	repeat:I	5.62391e-06	0.00334905	SCN1A, CACNA1I, SCN2A, ITGB5, ITGB2, ITGB3, ITGB1, ITGB7, CACNA1G, CACNA1H, CACNA1E, CACNA1F, CACNA1C, CACNA1D, CACNA1A
GOTERM_CC_FAT	GO:0008305~integrin complex	9.26113e-05	0.0016728	LYN, ITGA11, ITGA2, ITGB5, ITGB2, ITGB3, ITGA4, MYH9, ITGB1, ITGAM, ITGAX, ITGA5, ITGB7, ITGAD, ITGA2B
GOTERM_BP_FAT	GO:0030001~metal ion transport	0.000859712	0.0194581	SLC8A3, SLC9A9, KCNC1, ATP1B1, SLC9A6, SLC9A5, SCN3B, GRIN3A, ATP2B2, ATP2B3, GRIN2B, CHRNA4, CHRNA7, FTL, KCND3, KCND2, KCND1, SCN2B, SCN2A, GRIN2A, TCN2, SLC34A3, KCNT1, KCNT2, F2, RYR1, RYR2, SLC25A37, SLC40A1, KCNMB4, FXYD2, SCN1A, SCN1B, DRD2, CACNB1, KCNA5, KCNMB1, KCNMB2, KCNS1, MRS2, SLC30A5, KCNB2, TRPC5, KCNB1, GRIN1, CACNA1I, CACNA2D3, CACNA2D2, SLC9A10, SLC4A10, ATP2A2, TSC1, NPY, CAC…
GOTERM_BP_FAT	GO:0015674~di-, tri-valent inorganic cation transport	0.00164859	0.0332052	SLC8A3, TF, CACHD1, DRD2, CAMK2G, CACNB1, GRIN3A, ATP2B2, ATP2B3, SLN, GRIN2B, FTHL3, CHRNA4, PKD1, SLC30A5, CHRNA7, FTL, TRPC5, TRPM7, CACNA1I, GRIN1, GRIN2A, TCN2, CACNA2D3, CACNA2D2, TRPM2, ITPR1, BSPRY, ATP2A2, NPY, FYN, PSEN2, F2, LCK, RYR1, CACNA1G, CACNA1H, SLC25A37, RYR2, CACNA1E, CHRNB2, CACNA1F, STEAP2, CACNA1C, SLC40A1, CACNA1D, CACNA1A
GOTERM_BP_FAT	GO:0006816~calcium ion transport	0.00256459	0.0475337	SLC8A3, CACHD1, DRD2, CAMK2G, CACNB1, GRIN3A, ATP2B2, ATP2B3, SLN, GRIN2B, CHRNA4, PKD1, CHRNA7, TRPC5, TRPM7, GRIN1, CACNA1I, GRIN2A, CACNA2D3, CACNA2D2, TRPM2, ITPR1, BSPRY, ATP2A2, NPY, FYN, PSEN2, F2, LCK, RYR1, CACNA1G, CACNA1H, RYR2, CACNA1E, CHRNB2, CACNA1F, CACNA1C, CACNA1D, CACNA1A
Annotation Cluster 67	Enrichment Score: 2.38924971061626
GOTERM_BP_FAT	GO:0019218~regulation of steroid metabolic process	0.00159488	0.0324057	KCNMA1, STAR, IGFBP7, APOC1, ATP1A1, NFKB1, NR3C1, ABCG4, APOA4, APOA2, APOB, APOA1, APOE, DHCR7, IFNG
GOTERM_BP_FAT	GO:0046890~regulation of lipid biosynthetic process	0.00228793	0.0429981	WDTC1, STAR, IGFBP7, APOC1, IGF2, ATP1A1, NFKB1, NR3C1, ABCG4, AKT1, APOA4, APOB, APOE, DHCR7, APOC3, IFNG, AVPR1A
Annotation Cluster 68	Enrichment Score: 2.351308329646602
GOTERM_MF_FAT	GO:0000149~SNARE binding	0.000169042	0.0120547	CPLX2, STX4, STX1A, RAD21L1, CPLX1, STXBP1, STXBP3, ABCA1, NAPB, WNT2, CTTNBP2, CAPN10, STXBP5, SNAP25, CACNA1A, RNF40, NSF
GOTERM_MF_FAT	GO:0019905~syntaxin binding	0.000975235	0.0376062	RAD21L1, CPLX2, CPLX1, STXBP1, STXBP3, ABCA1, NAPB, WNT2, CTTNBP2, STXBP5, SNAP25, CACNA1A, RNF40, NSF
Annotation Cluster 69	Enrichment Score: 2.3507482087322873
GOTERM_BP_FAT	GO:0051966~regulation of synaptic transmission, glutamatergic	0.000440692	0.0118909	HTR1B, DRD1, PTGS2, PSEN1, GRIA2, ADORA2A, GRIK2, DRD2, NTRK2, OXTR, HTR2A
Annotation Cluster 70	Enrichment Score: 2.3464626761703666
GOTERM_BP_FAT	GO:0031102~neuron projection regeneration	0.00152809	0.031328	SMO, LAMB2, RTN4RL1, ADM, BCL2, RXRA, VCAN, NEFL
Annotation Cluster 71	Enrichment Score: 2.252032219931168
GOTERM_BP_FAT	GO:0051705~behavioral interaction between organisms	6.42354e-07	4.8541e-05	DRD1, GNB1L, DRD3, CYP11A1, DRD5, GRIN1, DRD4, OXTR, UBR3, TBX1, NLGN3, APP, GRIN2B, NLGN4X, GRPR, AVPR1A, MKKS, IL1B, CHRNB2, MTNR1A
GOTERM_BP_FAT	GO:0019098~reproductive behavior	0.00138204	0.0289799	APP, DRD1, CYP11A1, DRD5, GRIN1, AVPR1A, OXTR, MBD2, DBH, MTNR1A
Annotation Cluster 73	Enrichment Score: 2.1736206161619465
GOTERM_BP_FAT	GO:0051046~regulation of secretion	2.97714e-06	0.000174077	CADM1, APOA2, HTR1B, APOA1, GRIN2B, IFNG, PLA2G1B, CHRNA4, IL1B, RAPGEF4, PDE8B, NOS2, RAB27B, NSF, SCAMP5, PRKCA, STX1A, STXBP1, STXBP3, STX1B, OSM, CD38, DOC2A, CAPN10, GRM8, GRM7, NGF, RAB3A, KCNMB4, ACHE, DRD3, ADORA2B, ADORA2A, DRD2, GLUD1, DRD4, TAC1, OXTR, PYDC1, ADA, PCSK1, CHD7, PYCARD, TRAF7, SNAP25, SRGN, IL6, IGF2, NPY1R, PARK2, NPY5R, PTPN11, KCNN4, NTRK2, CRH, AVPR1A, GLMN, CHRNB2, …
GOTERM_BP_FAT	GO:0060341~regulation of cellular localization	3.05869e-05	0.00137745	CADM1, MYBPC3, APOA2, HTR1B, APOA1, GRIN2B, IFNG, PLA2G1B, CHRNA4, IL1B, RAPGEF4, PDE8B, NOS2, RAB27B, NSF, SCAMP5, PRKCA, STX1A, STXBP1, G3BP2, STXBP3, STX1B, OSM, SMO, CD38, DOC2A, CAPN10, GRM8, GRM7, RYR2, LCP1, NGF, RAB3A, KCNMB4, ACHE, DRD3, ADORA2B, ADORA2A, DRD2, GLUD1, DRD4, OXTR, ABCA2, PYDC1, PCSK1, CHD7, PYCARD, TRAF7, SNAP25, SRGN, APC, IL6, NF1, IGF2, NPY1R, PARK2, NPY5R, PTPN11, KCN…
Annotation Cluster 74	Enrichment Score: 2.17277080761488
GOTERM_BP_FAT	GO:0043933~macromolecular complex subunit organization	0.000186017	0.0060735	HIST2H2AA3, XPO1, HRAS, SLC6A1, GRIK2, TTN, SLC7A6, SLC7A7, CTNNB1, WNT2, APOA4, IGHMBP2, CTTNBP2, APOB, APOA2, SFRS5, APOA1, H2AFV, MC1R, HIST1H2BK, APOE, HIST1H2BJ, H2AFY, DDX20, FAS, TUBG1, APOM, H1F0, NUP133, KCND2, DARS, BRAF, MAGI1, PICK1, MED12, MGP, ARID1A, PPARGC1A, VAMP8, MED17, ADSL, EIF2AK3, SNRPG, TRAF1, CALY, NAPG, DIAPH1, DAG1, APOC1, KCNA5, ABCA1, RIMS1, CD74, SRC, LLGL1, EIF3A, F…
GOTERM_BP_FAT	GO:0065003~macromolecular complex assembly	0.000203107	0.00645804	HIST2H2AA3, XPO1, HRAS, SLC6A1, GRIK2, TTN, SLC7A6, SLC7A7, CTNNB1, WNT2, APOA4, IGHMBP2, CTTNBP2, APOB, APOA2, SFRS5, APOA1, H2AFV, MC1R, HIST1H2BK, APOE, HIST1H2BJ, H2AFY, DDX20, FAS, TUBG1, APOM, H1F0, KCND2, DARS, BRAF, MAGI1, PICK1, MED12, MGP, PPARGC1A, VAMP8, MED17, ADSL, EIF2AK3, SNRPG, TRAF1, CALY, NAPG, DIAPH1, DAG1, APOC1, KCNA5, ABCA1, RIMS1, CD74, SRC, LLGL1, EIF3A, FGG, FGB, APOC3, …
GOTERM_BP_FAT	GO:0006461~protein complex assembly	0.00174045	0.0347398	XPO1, HRAS, SLC6A1, GRIK2, TTN, SLC7A6, CTNNB1, SLC7A7, WNT2, IGHMBP2, CTTNBP2, MC1R, TUBG1, FAS, KCND2, BRAF, MAGI1, DARS, PICK1, MED12, MGP, PPARGC1A, VAMP8, MED17, ADSL, EIF2AK3, TRAF1, CALY, NAPG, DIAPH1, DAG1, KCNA5, RIMS1, LLGL1, SRC, CD74, FGG, FGB, SPP2, ANGPTL4, MLL, MAP2K1, CREBBP, VCP, TSC1, TSC2, MYH11, CACNA1A, WASF1, TRIM4, GSN, ZFYVE9, RTF1, GPX3, DLG4, TUBB6, TUBA1A, SLC1A1, TUBA1…
GOTERM_BP_FAT	GO:0070271~protein complex biogenesis	0.00174045	0.0347398	XPO1, HRAS, SLC6A1, GRIK2, TTN, SLC7A6, CTNNB1, SLC7A7, WNT2, IGHMBP2, CTTNBP2, MC1R, TUBG1, FAS, KCND2, BRAF, MAGI1, DARS, PICK1, MED12, MGP, PPARGC1A, VAMP8, MED17, ADSL, EIF2AK3, TRAF1, CALY, NAPG, DIAPH1, DAG1, KCNA5, RIMS1, LLGL1, SRC, CD74, FGG, FGB, SPP2, ANGPTL4, MLL, MAP2K1, CREBBP, VCP, TSC1, TSC2, MYH11, CACNA1A, WASF1, TRIM4, GSN, ZFYVE9, RTF1, GPX3, DLG4, TUBB6, TUBA1A, SLC1A1, TUBA1…
Annotation Cluster 75	Enrichment Score: 2.0864918603036977
GOTERM_BP_FAT	GO:0042060~wound healing	0.00056378	0.0141772	GNA13, PPARA, F13A1, GNA12, FGF10, GPX1, CD44, GSN, SERPINE1, APOH, IL1B, RAB27A, KNG1, INA, F12, GATM, STXBP1, STXBP3, WAS, PROC, PLAUR, F2, TFPI, PDGFRA, ADAM17, PROS1, C9, ADORA2A, DRD5, NINJ1, ITGB3, F13B, CD9, FGG, FGB, SERPINC1, SCARB1, FN1, KLF6, IL6, NF1, TGFBR2, ITGA2, IGF2, NOTCH3, PLSCR1, NOTCH2, PLSCR4, ITGA5, SERPIND1, SYT17, MYH10
Annotation Cluster 76	Enrichment Score: 2.072133448199347
INTERPRO	IPR003659:Plexin/semaphorin/integrin	1.86992e-06	0.0011019	PLXNA3, PLXNA4, ATRNL1, PLXNB1, PLXNB3, MET, ATRN, ITGB5, ITGB2, ITGB3, ITGB1, SEMA5A, SEMA5B, SEMA4G, SEMA3G, ITGB7, PLXDC1, PLXDC2, PTTG1IP, SEMA3C, SEMA4D, MST1R
SMART	SM00423:PSI	9.91509e-06	0.00215422	PLXNA3, PLXNA4, ATRNL1, PLXNB1, PLXNB3, MET, ATRN, ITGB5, ITGB2, ITGB3, ITGB1, SEMA5A, SEMA5B, SEMA4G, SEMA3G, ITGB7, PLXDC1, PLXDC2, PTTG1IP, SEMA3C, SEMA4D, MST1R
Annotation Cluster 80	Enrichment Score: 2.006483501562744
GOTERM_BP_FAT	GO:0051173~positive regulation of nitrogen compound metabolic process	0.0016266	0.0329041	MEF2C, HRAS, CDX2, ARNT2, CASK, FOXO1, RORB, RORA, FOXO3, CITED2, CTNNB1, EPC1, APP, MLL5, BRPF1, AGTR2, APOE, IFNG, PLA2G1B, IL1B, MYST1, CIITA, SATB2, RXRB, RXRA, MED12, ARID1A, ARID1B, PPARGC1A, TBR1, JUNB, MAPK1, EP300, MTF1, JUN, MED17, PDGFRA, PIAS2, PIAS1, TGFB1I1, UBA52, DRD1, ADORA2B, DRD3, ADORA2A, DRD5, SOX2, KLRK1, ELK1, SOX4, ABCA1, SOX9, ARNT, HOXA1, IL17A, TNKS, TCF4, RUNX1, TCF3, …
Annotation Cluster 81	Enrichment Score: 1.9949367911717248
GOTERM_BP_FAT	GO:0043434~response to peptide hormone stimulus	0.00105552	0.0231993	PPARA, DRD1, STAR, BCAR1, PRKDC, FOXO1, OXTR, RPE65, VGF, AHSG, WNT2, PRSS8, AKT1, CTTNBP2, PCSK1, BCL2, GAB1, PLA2G1B, AANAT, SH2B2, NEFL, PRKCA, WDTC1, AR, PLD1, LYN, SOCS2, GATM, BAIAP2, RXRA, IGF2, NR4A3, APPL1, STAT1, JUNB, CAPN10, TSC1, ADM, CCND2, PTPN1, GHSR, ABCC5, NGF
Annotation Cluster 82	Enrichment Score: 1.9947847629524929
GOTERM_BP_FAT	GO:0009309~amine biosynthetic process	0.000112326	0.0039904	BCAT1, SEPHS2, ALDH18A1, ASS1, GLUD2, GLUD1, SLC6A3, PAH, GCH1, GOT2, SLC1A3, PLOD1, HDC, AANAT, ALDH4A1, DDC, ASMT, OTC, NR4A2, DBH, MTRR, ADI1, CTH, DHFR, TPH1, PSAT1, PRODH, TPH2, CBS
GOTERM_BP_FAT	GO:0008652~cellular amino acid biosynthetic process	0.00137629	0.0289846	BCAT1, SEPHS2, ALDH18A1, ASS1, GLUD2, OTC, GLUD1, PAH, MTRR, GOT2, ADI1, CTH, DHFR, SLC1A3, PLOD1, ALDH4A1, PSAT1, CBS, PRODH
Annotation Cluster 84	Enrichment Score: 1.9694282034758612
GOTERM_BP_FAT	GO:0006979~response to oxidative stress	0.00214644	0.0416662	GCLC, ERBB4, PTGS2, STAR, CLU, ADA, ARNT, APOA4, GSS, GPX1, APOE, PTK2B, BCL2, GAB1, SERPINE1, GPX3, KRT1, CHRNA4, GPX8, CYGB, SEPP1, NQO1, NAPRT1, OXR1, TXNIP, PRKCA, PTPRK, MAP2K1, CYP11A1, GATM, OLR1, ATRN, STAT1, TRPM2, SOD2, CD38, EP300, MTF1, PSEN1, JUN, SCARA3, PRNP, PPP1R15B, HDAC6
Annotation Cluster 85	Enrichment Score: 1.9520162222155157
GOTERM_CC_FAT	GO:0043292~contractile fiber	0.00277753	0.0301742	ABLIM2, CDK5R1, MYBPC1, PDLIM5, GNA11, MYBPC3, FHL2, TPM2, SDC4, TTN, TPM4, CTNNB1, ANK1, ANK2, GRIN2B, DMD, OBSL1, PLEC, ACTA1, ACTN1, FLNC, MYOZ3, HOMER1, FXR1, TNNT2, SYNE1, SVIL, PSEN2, MYH11, RYR1, RYR2, SPTBN1, HSPB1, CACNA1C
GOTERM_CC_FAT	GO:0030016~myofibril	0.00485922	0.0459532	ABLIM2, MYBPC1, PDLIM5, GNA11, MYBPC3, FHL2, TTN, SDC4, TPM2, TPM4, CTNNB1, ANK1, ANK2, GRIN2B, DMD, OBSL1, ACTA1, ACTN1, MYOZ3, FLNC, HOMER1, FXR1, TNNT2, SYNE1, SVIL, PSEN2, RYR1, RYR2, SPTBN1, HSPB1, CACNA1C
Annotation Cluster 87	Enrichment Score: 1.9399270833276983
INTERPRO	IPR013098:Immunoglobulin I-set	0.000130046	0.0314451	DCC, FGFR2, IGDCC3, IGFBPL1, MYBPC1, IGFBP7, MYBPC3, FGFRL1, PTK7, L1CAM, TTN, NRCAM, LINGO2, MYOM2, ROBO1, FSTL5, ROBO4, OBSL1, ROBO3, LRFN5, NRG2, LRFN4, NEGR1, KIRREL3, ISLR2, PTPRK, PTPRD, MDGA2, SDK2, LRRN3, NFASC, TRIO, MYBPHL, PALLD, NTRK3, CDON, NTRK2, PDGFRA, CNTN4, NTM, KALRN
SP_PIR_KEYWORDS	Immunoglobulin domain	0.000813067	0.010443	CADM3, CADM1, SCN3B, CADM2, IL6ST, FGFRL1, L1CAM, TTN, IGHM, NRCAM, ROBO1, FSTL5, ROBO4, IGLL1, UNC5D, ROBO3, NEGR1, ISLR2, TYRO3, PTPRK, SCN2B, MDGA2, HLA-A, PTPRT, MYBPHL, TMEM25, IGHD, KIR3DL3, PDGFRA, CD300LG, PDGFRB, KALRN, FGFR2, IL1R2, IL1R1, LY6G6F, SCN1B, IGFBPL1, PTK7, CNTFR, PVRL3, BTN1A1, IL1RAPL2, LRFN5, IL1RAPL1, LRFN4, HAVCR2, TRIO, MCAM, SLAMF1, NTRK3, NTRK1, NTRK2, MERTK, IGDCC3,…
Annotation Cluster 88	Enrichment Score: 1.9107543716308124
SP_PIR_KEYWORDS	ank repeat	0.00449759	0.0460381	ANKRD9, NFKB1, NFKB2, ANKRD6, ANKLE2, ANKRD7, KANK1, GABPB1, CTTNBP2, ANK1, ANK2, ANK3, CDKN2C, ANKRD12, GIT2, AGAP1, NFKBIZ, ANKS1A, ANKRA2, RAI14, ANKRD13A, DAPK1, MIB1, ANKRD29, MIB2, ASB1, CLIP4, LRRK1, ANKRD20A1, ABTB1, ASAP1, ASB13, ASB17, ESPN, GLS2, ANKRD35, PPP1R16B, TNKS, ANKDD1A, EHMT1, TRPC5, YTHDC2, SHANK3, NOTCH3, NOTCH2, BCORL1, PSMD10, MYO16, PPP1R13B, BANK1, MPHOSPH8, MUC16, BTBD…
Annotation Cluster 90	Enrichment Score: 1.8595797035856079
GOTERM_BP_FAT	GO:0001775~cell activation	0.00101975	0.0225224	GNA13, CD8A, IL21R, ITPKB, NFKB2, CTNNB1, MLL5, CLCF1, CXCR4, CHRNA4, FAS, DPP4, RAB27A, ICAM1, BST2, LYN, STXBP1, STXBP3, MYH9, WAS, PSEN1, IGBP1, VAMP7, PSEN2, LCK, F2, PDGFRA, ADAM17, LCP1, LCP2, YWHAZ, CPLX2, ADORA2A, KLRK1, SOX4, PRKDC, HPRT1, ITGB1, ITGAM, ADA, CD74, CD9, FGG, IL23A, CHD7, FGB, BCL2, BCL11A, BCL6, CD24, TCF3, APC, MSH6, KLF6, IL6, IKZF1, IL8, THEMIS, TGFBR2, IGF2, ITGA4, SL…
GOTERM_BP_FAT	GO:0045321~leukocyte activation	0.00245028	0.0456336	CD8A, IL21R, ITPKB, CTNNB1, MLL5, CLCF1, CXCR4, CHRNA4, FAS, DPP4, RAB27A, ICAM1, BST2, LYN, STXBP3, MYH9, WAS, PSEN1, IGBP1, VAMP7, PSEN2, LCK, ADAM17, LCP1, LCP2, CPLX2, YWHAZ, KLRK1, SOX4, PRKDC, HPRT1, ITGB1, CD74, ADA, ITGAM, IL23A, CHD7, BCL2, BCL11A, BCL6, CD24, TCF3, APC, MSH6, KLF6, IKZF1, IL8, THEMIS, TGFBR2, IGF2, ITGA4, SLAMF1, FOXP1, LAT, PRLR, FYN, JMJD6, NTRK1, C14ORF19, CHRNB2, BA…
Annotation Cluster 91	Enrichment Score: 1.847949402514683
GOTERM_BP_FAT	GO:0045637~regulation of myeloid cell differentiation	0.00100067	0.0222052	ZFP36, TESC, ESRRA, IL5, IKZF1, LMO2, KLF10, NDFIP1, ZNF675, FOXO3, ZBTB16, C1QC, ARNT, CTNNB1, CALCA, JUN, GNAS, FAS, ACIN1, INPP5D, HIST1H4I, RUNX1, TOB2, APC
GOTERM_BP_FAT	GO:0002761~regulation of myeloid leukocyte differentiation	0.00224998	0.0427902	ESRRA, IL5, IKZF1, KLF10, NDFIP1, ZNF675, C1QC, CTNNB1, CALCA, JUN, GNAS, INPP5D, ACIN1, RUNX1, TOB2, APC
Annotation Cluster 92	Enrichment Score: 1.8318338362416897
GOTERM_CC_FAT	GO:0008305~integrin complex	9.26113e-05	0.0016728	LYN, ITGA11, ITGA2, ITGB5, ITGB2, ITGB3, ITGA4, MYH9, ITGB1, ITGAM, ITGAX, ITGA5, ITGB7, ITGAD, ITGA2B
SP_PIR_KEYWORDS	integrin	0.000634695	0.00884916	ITGA11, ITGA2, ITGB5, ITGB2, ITGB3, ITGA4, ITGB1, ITGAM, ITGAX, ITGA5, ITGB1BP1, ITGB7, ADAM33, ITGAD, ADAM22, ITGA2B
GOTERM_BP_FAT	GO:0007229~integrin-mediated signaling pathway	0.00242531	0.0453504	VAV3, BCAR1, ITGA11, ITGA2, ITGB5, ITGB2, ITGB3, ITGA4, MYH9, ITGB1, ITGAM, LAT, DOCK1, ITGAX, ITGA5, LAMA5, ITGB1BP1, ITGB7, ADAM33, ITGAD, ADAM22, DST, ITGA2B
Annotation Cluster 93	Enrichment Score: 1.8291392781314686
GOTERM_BP_FAT	GO:0006536~glutamate metabolic process	0.00257156	0.0473035	GOT2, GAD2, GCLC, SLC1A3, GLUD2, ALDH5A1, GLUD1, GAD1, PRODH
Annotation Cluster 94	Enrichment Score: 1.8290379302821558
GOTERM_BP_FAT	GO:0051966~regulation of synaptic transmission, glutamatergic	0.000440692	0.0118909	HTR1B, DRD1, PTGS2, PSEN1, GRIA2, ADORA2A, GRIK2, DRD2, NTRK2, OXTR, HTR2A
Annotation Cluster 95	Enrichment Score: 1.8208325087267248
GOTERM_BP_FAT	GO:0032770~positive regulation of monooxygenase activity	0.000418447	0.0114194	AKT1, AGTR2, KRAS, APOE, IFNG, IL1B, IGF2, SCARB1, GCH1
GOTERM_BP_FAT	GO:0051000~positive regulation of nitric-oxide synthase activity	0.00132001	0.027935	AKT1, AGTR2, KRAS, APOE, IGF2, SCARB1, GCH1
Annotation Cluster 98	Enrichment Score: 1.802071828434928
GOTERM_BP_FAT	GO:0021987~cerebral cortex development	0.000572358	0.0143182	EMX1, NF1, GRIN1, SOX2, YWHAE, AHSG, TACC2, ARX, DAB1, PSEN1, TSC1, MKKS, PAFAH1B1, LHX6, RELN
GOTERM_BP_FAT	GO:0021895~cerebral cortex neuron differentiation	0.000747225	0.0177515	ARX, DLX2, DRD1, DLX1, PSEN1, DRD2, LHX6, HPRT1
GOTERM_BP_FAT	GO:0021892~cerebral cortex GABAergic interneuron differentiation	0.00227883	0.0429949	ARX, DLX2, DRD1, DLX1, DRD2, LHX6
Annotation Cluster 102	Enrichment Score: 1.7525372073943961
GOTERM_BP_FAT	GO:0043279~response to alkaloid	1.39516e-07	1.29302e-05	DRD1, UQCRC1, DRD3, SLC6A1, ADORA2A, DRD2, SLC6A3, DRD5, LEPR, DRD4, TAC1, OXTR, PCSK1, HTR1B, PTK2B, BCHE, BCL2, IL1B, CHRNA4, CHRNA7, GRIN1, GRM2, RYR1, ADRA1B, RYR2, CHRNB2, HTR2C
GOTERM_BP_FAT	GO:0001975~response to amphetamine	9.58325e-06	0.000500653	DRD1, DRD3, DRD2, ADORA2A, DRD5, DRD4, GRIN1, GRIN2A, NR4A2, OXTR, HPRT1, DBH, ADRA1B
GOTERM_BP_FAT	GO:0014073~response to tropane	9.58325e-06	0.000500653	DRD1, DRD3, SLC6A1, DRD2, DRD5, SLC6A3, DRD4, OXTR, HTR1B, GRM2, PTK2B, ADRA1B, CHRNB2
GOTERM_BP_FAT	GO:0042220~response to cocaine	9.58325e-06	0.000500653	DRD1, DRD3, SLC6A1, DRD2, DRD5, SLC6A3, DRD4, OXTR, HTR1B, GRM2, PTK2B, ADRA1B, CHRNB2
GOTERM_BP_FAT	GO:0060134~prepulse inhibition	0.000319052	0.00907158	DRD1, DRD3, ADORA2A, DRD2, SLC6A3, GRIN1, GRIN3A, CTNNA2
GOTERM_MF_FAT	GO:0043178~alcohol binding	0.000341713	0.0186218	DRD1, DRD3, DRD2, DRD5, SLC6A3, DRD4, ADH5, APOC1, APOA4, ADRB2, APOA2, BCHE, CETP
GOTERM_MF_FAT	GO:0035240~dopamine binding	0.00128568	0.0460765	ADRB2, DRD1, DRD3, DRD2, SLC6A3, DRD5, DRD4
GOTERM_BP_FAT	GO:0007212~dopamine receptor signaling pathway	0.00138204	0.0289799	OPRM1, DRD1, CALY, DRD3, DRD2, GNA11, DRD5, DRD4, GNAS, D4S234E
Annotation Cluster 104	Enrichment Score: 1.7231553637056762
GOTERM_BP_FAT	GO:0048584~positive regulation of response to stimulus	0.000441803	0.0118556	CADM1, OSMR, IL6ST, MASP2, BCAR1, FGF10, C1QC, SKAP1, CFHR1, PLA2G1B, CFH, SPG21, IL1B, PRKCA, IRAK1, BRCC3, LYN, C4B, PRKCG, NCR3, OSM, MAPK1, C1QB, PSEN1, HIPK2, PSEN2, IL12A, ADAM17, C9, ADORA2B, C3, C5, CLU, CD247, KLRK1, TAC1, ADA, SRC, TNFRSF1A, FCN3, TGM2, KRT1, FCER1G, SH2B2, CD24, IL6, CR2, TAOK2, IL8, THEMIS, ITGA2, IGF2, POLR3C, UIMC1, NPY5R, NTRK3, NPY, FYN, HPX, EEF1E1, CRH, GHSR
GOTERM_BP_FAT	GO:0002684~positive regulation of immune system process	0.000559207	0.0142085	CADM1, IL6ST, MASP2, BCAR1, TBX21, ITPKB, C1QC, SKAP1, CFHR1, IL4R, IFNG, PLA2G1B, CFH, SPG21, IL1B, RARA, NOS2, ITCH, ICAM1, IRAK1, LYN, C4B, NCR3, MAPK1, C1QB, CD38, PSEN1, PSEN2, LCK, IL12A, ADAM17, C9, ADORA2B, C3, C5, CLU, CD247, KLRK1, TAC1, CD74, ADA, FCN3, KRT1, FCER1G, BCL6, SH2B2, INPP5D, CD24, TCF3, IL6, IL5, CR2, IKZF1, THEMIS, TGFBR2, ITGA2, POLR3C, FOXP1, CDKN1A, FYN, HPX, CHRNB2
Annotation Cluster 108	Enrichment Score: 1.6752973412177619
GOTERM_BP_FAT	GO:0001558~regulation of cell growth	0.000829014	0.0190326	RTN4, PLXNA3, NRP1, IGFBP7, BCAR1, FGFRL1, DDR2, IL17RB, NOV, NRCAM, AKT1, AGTR2, DAB2, CD44, APOE, CDKN2C, ITCH, SERTAD1, EBAG9, CYR61, PPP2R1A, SOCS2, LIMK1, ESR2, CD38, DDR1, CTH, EP300, BTG1, ADAM17, NPPA, NGF, IGFBPL1, TSPYL2, FAM107A, PTK2B, BCL2, TRO, BCL6, TAOK2, SPHK1, IGF2, CISH, NTRK3, PHF17, CDKN1A, ULK1, CXCL16, AVPR1A, APBB1, IGFBP4, IGFBP5
GOTERM_BP_FAT	GO:0008361~regulation of cell size	0.00196279	0.038625	RTN4, ATP6V0E1, PLXNA3, NRP1, AKT1, ATP2B2, AGTR2, APP, DAB2, CDKN2C, SERTAD1, PPP2R1A, AR, ACTA1, LIMK1, ESR2, CD38, CTH, EP300, BTG1, ADAM17, EMP3, NPPA, EMP1, NGF, FGFR2, TSPYL2, LAMB2, RASGRP4, PTK2B, BCL2, TRO, BCL6, DCX, DCLK1, WDTC1, SPHK1, IGF2, CSRP2, NTRK3, NOTCH2, PHF17, CDKN1A, TSC1, ULK1, CXCL16, TSC2, AVPR1A, ADRA1B, CYFIP1, APBB1, CACNA1A, SLC9A1
Annotation Cluster 109	Enrichment Score: 1.6612225214643506
GOTERM_CC_FAT	GO:0000785~chromatin	0.00222019	0.0280884	HIST2H2AA3, HMGN3, CBX4, REST, CITED2, MCM7, HIST1H2BK, H2AFV, INCENP, HIST2H2AC, HIST1H2BJ, H2AFY, MYST1, H1F0, HIST1H1C, RBL2, HIST1H1A, MECP2, MBD4, MCM2, MBD3, MBD2, HMGA2, JUNB, HIST2H2BE, JUN, HIST1H2AG, HIST1H2AE, TIPIN, POLA1, CHD8, CHD7, CHD2, CHD1, HIST1H4I, CHD5, CHD3, DNMT3A, MSH6, HIST1H2BD, UPF1, IKZF1, TRIM24, SMC3, HIST2H3C, ATRX, SMARCC1, H2AFY2, SMARCC2, HIST1H2AH, HIST1H3D, TMP…
Annotation Cluster 111	Enrichment Score: 1.6511531432169633
GOTERM_BP_FAT	GO:0046907~intracellular transport	0.000496063	0.0130181	RAB3GAP2, XPO1, TSPO, XPO5, GRIK2, RBM15B, ATP6AP1, FGF10, STARD3, APP, TRAK2, GBF1, APOE, IFNG, STAM, TLK1, SLC25A27, SAR1B, FTL, RAB27A, NUP133, PICK1, MYH9, TIMM8B, BCAP31, TNNT2, MAPK1, COPG2, SCYL1, VAMP8, ARRB1, JUN, TXNDC5, VAMP7, F2, SLC25A37, RYR2, ERC1, MYBBP1A, DST, SH3GL2, ARFGAP1, DRD1, NAPG, CHKB, SNX2, CACNB1, SNX1, CTSA, NAPB, ABCA1, RIMS2, RIMS1, CD74, TRAM1, TAOK2, MAP2K1, SLC25…
Annotation Cluster 113	Enrichment Score: 1.6243019514934436
GOTERM_CC_FAT	GO:0005856~cytoskeleton	0.0024311	0.0296568	KIFC2, AIF1, CROCC, PDLIM5, GRIN3A, MYLIP, CTNNB1, APP, MC1R, GRIN2B, INCENP, INTS6, CEP290, H1F0, INA, DBNL, ARC, ROCK1, MPDZ, KIF5A, MED12, GRIN2A, SPIRE1, DCTN5, MYH9, CTNNA3, MARK1, CTNNA2, MAPK1, SCYL1, CEP350, MAPK3, PDE4DIP, TGFB1I1, MST1R, MYO18A, DNAH11, ERBB4, DNAH17, DAG1, FAM65B, DMD, TNKS, CNKSR2, MAP2K1, PCNT, GAS2, HOMER1, GAS8, SYNE1, SYNE2, LASP1, MAP2, MCPH1, NTRK2, MAP4, PARP3,…
Annotation Cluster 116	Enrichment Score: 1.5908105435382793
GOTERM_MF_FAT	GO:0035240~dopamine binding	0.00128568	0.0460765	ADRB2, DRD1, DRD3, DRD2, SLC6A3, DRD5, DRD4
GOTERM_BP_FAT	GO:0007212~dopamine receptor signaling pathway	0.00138204	0.0289799	OPRM1, DRD1, CALY, DRD3, DRD2, GNA11, DRD5, DRD4, GNAS, D4S234E
GOTERM_BP_FAT	GO:0019935~cyclic-nucleotide-mediated signaling	0.00173652	0.034804	OPRM1, DRD1, CCL2, ADORA2B, DRD3, ADORA2A, DRD2, ADCY5, OPRK1, CCR1, DRD5, WASF2, DRD4, HTR1B, AGTR2, MC1R, APOE, CNR1, TGM2, RAPGEF4, NOS2, HTR5A, OPRL1, HTR4, NPY1R, CRHR1, CHRM5, ADRB2, SSTR2, NPY, ADM, ADRA1B, MTNR1B, GNAS, GRK5, CORT, MTNR1A
Annotation Cluster 118	Enrichment Score: 1.5503982170575554
GOTERM_MF_FAT	GO:0005496~steroid binding	2.33001e-05	0.00239997	GC, CYP3A4, TSPO, STAR, CYP11B1, NR3C2, PAQR8, ABCA1, NR3C1, STARD3, AKR1C2, APOA2, APOA1, APOC3, PGRMC2, PLA2G1B, CETP, AR, ESRRA, CYP11A1, ESRRB, RXRB, RXRA, ESRRG, ESR1, ESR2
GOTERM_MF_FAT	GO:0017127~cholesterol transporter activity	0.00018293	0.0124988	APOA4, STARD3, APOA2, APOB, APOA1, STAR, APOE, CETP, ABCA1
GOTERM_BP_FAT	GO:0034377~plasma lipoprotein particle assembly	0.000189467	0.00610465	APOA4, APOA2, APOB, APOA1, APOE, APOC3, APOC1, ABCA1, APOM
GOTERM_BP_FAT	GO:0065005~protein-lipid complex assembly	0.000189467	0.00610465	APOA4, APOA2, APOB, APOA1, APOE, APOC3, APOC1, ABCA1, APOM
GOTERM_BP_FAT	GO:0043691~reverse cholesterol transport	0.000451728	0.0120546	APOA4, APOA2, APOA1, APOE, CLU, APOC3, SCARB1, CETP, ABCA1, APOM
GOTERM_BP_FAT	GO:0032374~regulation of cholesterol transport	0.00074653	0.0178213	APOA4, APOA2, TSPO, APOA1, APOE, APOC3, PON1, APOC1, NFKB1, ABCA2, CETP
GOTERM_BP_FAT	GO:0032371~regulation of sterol transport	0.00074653	0.0178213	APOA4, APOA2, TSPO, APOA1, APOE, APOC3, PON1, APOC1, NFKB1, ABCA2, CETP
GOTERM_MF_FAT	GO:0015248~sterol transporter activity	0.000802471	0.0342576	APOA4, STARD3, APOA2, APOB, APOA1, STAR, APOE, CETP, ABCA1
GOTERM_CC_FAT	GO:0034364~high-density lipoprotein particle	0.00138808	0.0183072	APOA4, APOA2, HDLBP, APOA1, APOE, CLU, APOC3, PON1, APOH, APOC1, CETP, APOM
GOTERM_BP_FAT	GO:0034375~high-density lipoprotein particle remodeling	0.00152809	0.031328	APOA4, APOA2, APOE, APOC3, APOC1, SCARB1, CETP, APOM
GOTERM_BP_FAT	GO:0019218~regulation of steroid metabolic process	0.00159488	0.0324057	KCNMA1, STAR, IGFBP7, APOC1, ATP1A1, NFKB1, NR3C1, ABCG4, APOA4, APOA2, APOB, APOA1, APOE, DHCR7, IFNG
GOTERM_BP_FAT	GO:0033344~cholesterol efflux	0.00222925	0.0425686	APOA4, APOA2, APOA1, APOE, APOC3, APOC1, SCARB1, ABCA1, ABCG4, APOM
GOTERM_BP_FAT	GO:0032368~regulation of lipid transport	0.00257102	0.0474714	TSPO, APOC1, ABCA2, NFKB1, ITGB3, AKT1, APOA4, APOA2, APOA1, APOE, APOC3, PON1, CETP
SP_PIR_KEYWORDS	hdl	0.00293755	0.0327395	APOA4, APOA2, HDLBP, APOA1, APOE, CLU, PON1, APOH, APOM
SP_PIR_KEYWORDS	lipid transport	0.00398668	0.0414201	OSBP2, HDLBP, OSBPL8, STAR, OSBPL6, APOC1, GOT2, STARD3, APOA4, APOA2, APOB, APOA1, APOE, APOC3, CETP, PITPNC1, APOM, SCP2, PLTP
GOTERM_CC_FAT	GO:0034366~spherical high-density lipoprotein particle	0.00492225	0.0459224	APOA2, APOA1, CLU, APOC3, PON1, APOM
Annotation Cluster 121	Enrichment Score: 1.51749706802511
GOTERM_MF_FAT	GO:0016594~glycine binding	0.0014837	0.0478173	GSS, GLRB, GRIN2B, GLRA3, GRIN1, GLRA2, GRIN3B, GRIN3A
Annotation Cluster 122	Enrichment Score: 1.513659970535075
SP_PIR_KEYWORDS	bromodomain	0.00373329	0.0398357	BRD1, ZMYND11, BRD2, MLL, BRD3, CREBBP, SP110, TRIM24, ZMYND8, BRPF1, BRWD1, EP300, PBRM1, TAF1L
Annotation Cluster 125	Enrichment Score: 1.4957130090827357
GOTERM_BP_FAT	GO:0002444~myeloid leukocyte mediated immunity	0.000233064	0.00708623	LAT, CPLX2, YWHAZ, IL6, MLL5, LYN, VAMP7, PLA2G1B, ADAM17, STXBP3
Annotation Cluster 129	Enrichment Score: 1.471085188017476
GOTERM_BP_FAT	GO:0022037~metencephalon development	7.97441e-05	0.00310405	RFX4, CYP11A1, LMX1B, GRIN1, RPGRIP1L, GAS1, RORA, FOXP2, ATP2B2, HOXA1, SMO, DAB1, ULK1, BCL2, MYO16, CACNA1A, MYH10
GOTERM_BP_FAT	GO:0030902~hindbrain development	0.000227365	0.0069566	HNF1B, RFX4, CYP11A1, LMX1B, GRIN1, RPGRIP1L, RORA, GAS1, EN2, TBR1, CTNNA2, FOXP2, ATP2B2, SMO, HOXA1, DAB1, ULK1, BCL2, MYO16, CEP290, CACNA1A, MYH10, NFIB
GOTERM_BP_FAT	GO:0021549~cerebellum development	0.000702709	0.0168656	CYP11A1, LMX1B, RFX4, RPGRIP1L, GAS1, RORA, FOXP2, SMO, ATP2B2, DAB1, ULK1, MYO16, CACNA1A, MYH10
Annotation Cluster 139	Enrichment Score: 1.3951105628275746
SP_PIR_KEYWORDS	guanine-nucleotide releasing factor	0.00192902	0.0222131	FGD1, RALGPS2, CYTH4, CYTH3, RASGEF1C, PLEKHG1, DOCK1, GBF1, TIAM1, RASGRP4, RASGRP1, RAPGEF6, RAPGEF4, KNDC1, FGD6, ARHGEF10L, FGD3, NGEF, ARHGEF3, VAV3, ARHGEF1, MCF2, MADD, ARHGEF6, PSD3, TRIO, RALGDS, DOCK3, DOCK4, PSD, RAPGEFL1, KALRN
Annotation Cluster 142	Enrichment Score: 1.359847682436063
GOTERM_BP_FAT	GO:0002526~acute inflammatory response	0.000313223	0.00895842	TF, YWHAZ, A2M, C9, C3, MASP2, CLU, C5, C1QC, AHSG, CFHR1, APOA2, FCN3, KRT1, CFH, ITIH4, SERPINA3, IL1B, FN1, F12, IL6, CR2, LYN, C4B, IGF2, EPHA3, ORM1, C1QB, SERPINF2, TSC2, F2, ORM2
GOTERM_BP_FAT	GO:0002443~leukocyte mediated immunity	0.000354098	0.0099481	YWHAZ, CPLX2, C9, CADM1, CD8A, C3, MASP2, CLU, C5, C1QC, CD74, MLL5, PLA2G1B, FCER1G, FAS, INPP5D, RAB27A, MSH6, ICAM1, IL6, CR2, LYN, C4B, STXBP3, DBH, LAT, C1QB, VAMP7, ADAM17
GOTERM_BP_FAT	GO:0002252~immune effector process	0.000810204	0.018959	YWHAZ, CPLX2, C9, CADM1, CD8A, C3, MASP2, CLU, C5, PRKDC, RSAD2, C1QC, CD74, CFHR1, MLL5, FCN3, BCL2, PLA2G1B, CFH, KRT1, FCER1G, INPP5D, FAS, RAB27A, MSH6, ICAM1, IL6, CR2, LYN, C4B, SAMHD1, STXBP3, DBH, FOXP1, TRAF3IP2, LAT, C1QB, VAMP7, ADAM17
GOTERM_BP_FAT	GO:0051605~protein maturation by peptide bond cleavage	0.000846095	0.0193308	C9, APH1A, C3, MASP2, ATP6AP2, CLU, C5, C1QC, CFHR1, PCSK2, PCSK1, ECE2, FCN3, DNER, KRT1, CFH, APOH, PRSS12, SRGN, F12, CR2, C4B, C1QB, PSEN1, BACE2, PSEN2, ADAMTS3, NGF
Annotation Cluster 146	Enrichment Score: 1.3555971385932093
SP_PIR_KEYWORDS	growth factor receptor	0.00293755	0.0327395	NTRK3, FGFR2, ERBB4, NTRK1, NTRK2, PDGFRA, PDGFRB, TNFRSF8, CNTFR
Annotation Cluster 151	Enrichment Score: 1.2922991601399125
INTERPRO	IPR001715:Calponin-like actin-binding	0.000183166	0.0378385	CNN3, IQGAP3, IQGAP2, TAGLN2, TAGLN3, DMD, ASPM, PLEC, DIXDC1, VAV3, ARHGEF6, SPTBN4, EHBP1, ACTN1, GAS2, FLNC, SYNE1, SYNE2, NAV2, SPTBN1, MAPRE2, DST, SPEF1, LCP1, SPTB
Annotation Cluster 155	Enrichment Score: 1.2220594907530307
GOTERM_MF_FAT	GO:0008066~glutamate receptor activity	0.000247232	0.0144652	GRIK2, GRIN1, GRIN2A, GRIK5, GRIN3B, GRIA3, GRIN3A, GRM5, GRM3, GRM2, GRIA2, GRIN2B, GRM8, GRIA1, GRM7
Annotation Cluster 160	Enrichment Score: 1.2051770633525667
GOTERM_BP_FAT	GO:0046890~regulation of lipid biosynthetic process	0.00228793	0.0429981	WDTC1, STAR, IGFBP7, APOC1, IGF2, ATP1A1, NFKB1, NR3C1, ABCG4, AKT1, APOA4, APOB, APOE, DHCR7, APOC3, IFNG, AVPR1A
Annotation Cluster 165	Enrichment Score: 1.1951851080868852
GOTERM_BP_FAT	GO:0050877~neurological system process	0.000362819	0.0100767	HRAS, UTS2, PTGS2, RORB, GRIN3A, CTNNB1, CTTNBP2, ATP2B2, AGTR2, BDNF, HTR1B, APP, GRIN2B, APOE, CHRNA4, CHRNA7, SCN2B, KIF5A, AARS, GRIN2A, UBR3, PDYN, CTNNA2, MAPK1, DOC2A, PITPNM3, JUN, OR2D2, GJA10, KCNMB4, RAD21L1, SCN1A, SCN1B, CYP1B1, RIMS1, KCNMB1, ACSBG1, EPHB2, KCNMB2, GAD2, KRAS, SYPL1, DMD, LHX8, IL1RAPL1, GAD1, TECTA, NTF3, MAOA, HOMER1, CRYZ, NPY5R, GUCY2D, NPY, CHRNB2, CHRND, GHSR,…
Annotation Cluster 174	Enrichment Score: 1.1325775609947402
SP_PIR_KEYWORDS	citrullination	0.000716332	0.00965639	HIST2H2AA3, HIST1H2AG, HIST1H2AE, HIST2H3C, CXCL10, MBP, EP300, FLG, HIST2H2AC, KRT1, HIST1H2AH, HIST1H3D, HIST1H4I, HIST1H3H
Annotation Cluster 188	Enrichment Score: 1.0598572267119266
GOTERM_BP_FAT	GO:0002684~positive regulation of immune system process	0.000559207	0.0142085	CADM1, IL6ST, MASP2, BCAR1, TBX21, ITPKB, C1QC, SKAP1, CFHR1, IL4R, IFNG, PLA2G1B, CFH, SPG21, IL1B, RARA, NOS2, ITCH, ICAM1, IRAK1, LYN, C4B, NCR3, MAPK1, C1QB, CD38, PSEN1, PSEN2, LCK, IL12A, ADAM17, C9, ADORA2B, C3, C5, CLU, CD247, KLRK1, TAC1, CD74, ADA, FCN3, KRT1, FCER1G, BCL6, SH2B2, INPP5D, CD24, TCF3, IL6, IL5, CR2, IKZF1, THEMIS, TGFBR2, ITGA2, POLR3C, FOXP1, CDKN1A, FYN, HPX, CHRNB2
Annotation Cluster 206	Enrichment Score: 0.9596107360941974
SP_PIR_KEYWORDS	serine proteinase inhibitor	0.0032198	0.0348945	AMBP, APP, SERPINE2, SERPINF2, SERPINA4, SERPINA3, TFPI, SERPINC1, SERPINB1, SERPIND1
Annotation Cluster 212	Enrichment Score: 0.9449729015872769
KEGG_PATHWAY	hsa04080:Neuroactive ligand-receptor interaction	3.68053e-06	0.000358788	GPR83, OPRM1, TSPO, GABRB3, GABRB2, GRIK2, LEPR, GABRB1, GLRA3, GLRA2, GRIK5, GRIN3B, GNRHR, GRIN3A, VIPR2, HTR1B, AGTR2, GRIN2B, MC1R, S1PR5, PRL, HTR5A, GABRG1, GABRG2, GABRG3, HTR4, GRIN2A, NTSR2, GRM5, CRHR1, GRM3, CHRM5, SSTR2, ADRB2, GRM2, GRM8, CHRM1, GRM7, F2, PTGDR, GPR50, DRD1, DRD3, ADORA2B, ADORA2A, DRD2, OPRK1, DRD5, DRD4, OXTR, NR3C1, P2RY4, CNR1, NPFFR2, GRPR, ADRA2B, GABRQ, GABRP,…
Annotation Cluster 220	Enrichment Score: 0.8983300792664051
SP_PIR_KEYWORDS	alzheimer disease	0.00493823	0.0486439	APP, RALGPS2, PSEN1, APOE, PSEN2, CTSD, NDRG2
Annotation Cluster 254	Enrichment Score: 0.8106172654683813
GOTERM_BP_FAT	GO:0044271~nitrogen compound biosynthetic process	0.00221386	0.0424455	ATP1B1, SEPHS2, ATP6V0E1, TSPO, ADCY5, ATP6AP1, SLC6A3, ATP10A, ATP10D, RORA, TPK1, GOT2, AKT1, ATP2B2, ATP2B3, ALAS1, SLC1A3, PLOD1, HDC, ATP8B2, NOS2, ATP6V0D1, NQO1, SUCLA2, NAPRT1, ATP8B4, NMNAT2, DDC, OTC, QDPR, CECR1, MTRR, NME6, ATP6V1C1, NME4, NME5, ATP6V1A, CTH, ADM, RRM2, ADSL, TPH1, NPPA, PRODH, TPH2, BCAT1, ALDH18A1, ASS1, ADORA2A, GLUD2, GLUD1, PAH, HPRT1, ADA, GCH1, CMPK2, ALDH4A1, …

## Sheet: 9 Expression and Inherited Sets
Supplementary Table 9. 'Expression' and 'Inherited' ASD candidate gene sets parsed from AutKB
GWAS											Genome-Wide CNV									Linkage Studies							Low Scale Association Studies												Other Low Scale Studies									Expression Studies
Gene ID	Gene Symbol	Band	Family-base Studies			Case-control based Studies			GWAS Score		Gene ID	Gene Symbol	Band	Gene Name	#CNV studies		Score			Gene ID	Gene Symbol	Band	Gene Name	#Likage Studies	Score		Gene ID	Gene Symbol	Band	Family-base Association			Case-control based Association			Association Score			Gene ID	Gene Symbol	Band	Gene Name	Candidate Gene Studies		Score			Gene ID	Gene Symbol
			Positive	Negative	P<1e-7	Positive	Negative	P<1e-7							#Studies with exact region	#Studies with deduced region				AutG6532	SLC6A4	17q11.2	solute carrier family 6 (neurotransmitter transporter, serotonin), member 4	6	2					Positive	Negative	P<=0.001	Positive	Negative	P<=0.001								Positive	Negative
AutG140733	MACROD2	20p12.1	2	1	1	0	0	0	3		AutG2562	GABRB3	15q11.2-q12	gamma-aminobutyric acid (GABA) A receptor, beta 3	7	13	3			AutG54715	RBFOX1	16p13.3	RNA binding protein, fox-1 homolog (C. elegans) 1	5	2		AutG5649	RELN	7q22	5	7	1	1	1	0	3			AutG5649	RELN	7q22	reelin	4	0	3			AutG9783	RIMS3
AutG1008	CDH10	5p14.2	2	0	1	1	0	1	3		AutG2558	GABRA5	15q11.2-q12	gamma-aminobutyric acid (GABA) A receptor, alpha 5	7	13	3			AutG8604	SLC25A12	2q24	solute carrier family 25 (mitochondrial carrier, Aralar), member 12	4	2		AutG5021	OXTR	3p25	6	1	0	1	1	1	3			AutG26047	CNTNAP2	7q35	contactin associated protein-like 2	5	0	3			AutG5579	PRKCB1
AutG8128	ST8SIA2	15q26	2	0	1	0	0	0	3		AutG26470	SEZ6L2	16p11.2	seizure related 6 homolog (mouse)-like 2	4	10	3			AutG2571	GAD1	2q31	glutamate decarboxylase 1 (brain, 67kDa)	4	2		AutG721	C4B	6p21.3	0	0	0	2	0	1	3			AutG5021	OXTR	3p25	oxytocin receptor	3	1	3			AutG3689	ITGB2
AutG151531	UPP2	2q24.1	3	0	1	0	0	0	3		AutG5595	MAPK3	16p11.2	mitogen-activated protein kinase 3	4	10	3			AutG79091	C16orf68	16p13.2	chromosome 16 open reading frame 68	4	2		AutG4233	MET	7q31	6	2	1	4	1	0	3			AutG57502	NLGN4X	Xp22.33	neuroligin 4, X-linked	12	4	3			AutG3002	GZMB
AutG1007	CDH9	5p14	2	1	1	1	0	1	3		AutG23191	CYFIP1	15q11	cytoplasmic FMR1 interacting protein 1	8	10	3			AutG11069	RAPGEF4	2q31-q32	Rap guanine nucleotide exchange factor (GEF) 4	4	2		AutG3123	HLA-DRB1	6p21.3	1	1	0	1	0	1	3			AutG721	C4B	6p21.3	complement component 4B (Chido blood group)	3	0	3			AutG5551	PRF1
AutG5649	RELN	7q22	1	0	0	2	0	0	2		AutG123606	NIPA1	15q11.2	non imprinted in Prader-Willi/Angelman syndrome 1	8	10	3			AutG2903	GRIN2A	16p13.2	glutamate receptor, ionotropic, N-methyl D-aspartate 2A	4	2		AutG6532	SLC6A4	17q11.2	11	15	1	0	3	0	3			AutG2562	GABRB3	15q11.2-q12	gamma-aminobutyric acid (GABA) A receptor, beta 3	4	1	3			AutG481	ATP1B1
AutG26047	CNTNAP2	7q35	2	1	0	0	0	0	2		AutG2567	GABRG3	15q12	gamma-aminobutyric acid (GABA) A receptor, gamma 3	7	14	3			AutG4763	NF1	17q11.2	neurofibromin 1	6	2		AutG2020	EN2	7q36	7	2	1	2	1	0	3			AutG93986	FOXP2	7q31	forkhead box P2	3	0	3			AutG348	APOE
AutG57502	NLGN4X	Xp22.33	1	0	0	1	0	0	2		AutG57194	ATP10A	15q11.2	ATPase, class V, type 10A	7	12	3			AutG140469	MYO3B	2q31.1-q31.2	myosin IIIB	4	2		AutG8604	SLC25A12	2q24	5	7	1	0	1	0	3			AutG3123	HLA-DRB1	6p21.3	major histocompatibility complex, class II, DR beta 1	3	0	3			AutG54806	AHI1
AutG54715	RBFOX1	16p13.3	2	0	0	1	0	0	2		AutG1139	CHRNA7	15q14	cholinergic receptor, nicotinic, alpha 7	7	11	3			AutG4974	OMG	17q11.2	oligodendrocyte myelin glycoprotein	6	2		AutG2898	GRIK2	6q16.3-q21	3	1	1	0	0	0	3			AutG4233	MET	7q31	met proto-oncogene (hepatocyte growth factor receptor)	3	0	3			AutG404037	HAPLN4
AutG1814	DRD3	3q13.3	0	0	0	2	0	0	2		AutG321	APBA2	15q11-q12	amyloid beta (A4) precursor protein-binding, family A, member 2	7	12	3			AutG40	ACCN1	17q12	amiloride-sensitive cation channel 1, neuronal	6	2		AutG5013	OTX1	2p13	3	2	1	0	0	0	3			AutG6532	SLC6A4	17q11.2	solute carrier family 6 (neurotransmitter transporter, serotonin), member 4	9	5	3			AutG29923	C7orf68
AutG9037	SEMA5A	5p15.2	2	1	0	0	0	0	2		AutG114791	TUBGCP5	15q11.2	tubulin, gamma complex associated protein 5	8	10	3			AutG8520	HAT1	2q31.2-q33.1	histone acetyltransferase 1	4	2		AutG5307	PITX1	5q31	2	0	1	0	0	0	3			AutG2020	EN2	7q36	engrailed homeobox 2	5	1	3			AutG55008	HERC6
AutG55079	FEZF2	3p14.2	1	0	0	1	0	0	2		AutG81614	NIPA2	15q11.2	non imprinted in Prader-Willi/Angelman syndrome 2	8	10	3			AutG1745	DLX1	2q32	distal-less homeobox 1	4	2		AutG7514	XPO1	2p16	3	1	1	0	0	0	3			AutG627	BDNF	11p13	brain-derived neurotrophic factor	4	1	3			AutG10417	SPON2
AutG83943	IMMP2L	7q31	2	0	0	2	0	0	2		AutG7337	UBE3A	15q11.2	ubiquitin protein ligase E3A	8	12	3			AutG642	BLMH	17q11.2	bleomycin hydrolase	6	2		AutG4897	NRCAM	7q31	2	2	0	1	0	1	3			AutG4139	MARK1	1q41	MAP/microtubule affinity-regulating kinase 1	5	1	3			AutG9123	SLC16A3
AutG5613	PRKX	Xp22.3	1	0	0	1	0	0	2		AutG9344	TAOK2	16p11.2	TAO kinase 2	4	10	3			AutG1123	CHN1	2q31.1	chimerin (chimaerin) 1	4	2		AutG4520	MTF1	1p33	1	0	0	1	0	1	3			AutG9378	NRXN1	2p16.3	neurexin 1	7	1	3			AutG3303	HSPA1A
AutG254170	FBXO33	14q21.1	1	1	0	1	0	0	2		AutG8448	DOC2A	16p11.2	double C2-like domains, alpha	4	10	3			AutG4843	NOS2	17q11.2-q12	nitric oxide synthase 2, inducible	6	2		AutG8913	CACNA1G	17q22	2	0	1	0	0	0	3			AutG26470	SEZ6L2	16p11.2	seizure related 6 homolog (mouse)-like 2	4	2	3			AutG694	BTG1
AutG145581	LRFN5	14q21.1	1	1	0	1	0	0	2		AutG8479	HIRIP3	16p11.2	HIRA interacting protein 3	4	10	3			AutG3231	HOXD1	2q31.1	homeobox D1	4	2		AutG26047	CNTNAP2	7q35	2	0	0	0	0	0	2			AutG5595	MAPK3	16p11.2	mitogen-activated protein kinase 3	4	0	3			AutG53637	S1PR5
AutG389549	FEZF1	7q31.32	0	0	0	2	0	0	2		AutG6638	SNRPN	15q11.2	small nuclear ribonucleoprotein polypeptide N	8	12	3			AutG26022	TMEM98	17q11.2	transmembrane protein 98	6	2		AutG2562	GABRB3	15q11.2-q12	6	4	0	0	2	0	2			AutG4128	MAOA	Xp11.3	monoamine oxidase A	5	0	3			AutG1192	CLIC1
AutG2272	FHIT	3p14.2	2	0	0	0	0	0	2		AutG56160	NDNL2	15q13.1	necdin-like 2	7	10	3			AutG1746	DLX2	2q32	distal-less homeobox 2	4	2		AutG627	BDNF	11p13	0	2	0	2	0	0	2			AutG4204	MECP2	Xq28	methyl CpG binding protein 2 (Rett syndrome)	3	3	3			AutG133	ADM
AutG79091	C16orf68	16p13.2	1	0	0	1	0	0	2		AutG161725	OTUD7A	15q13.3	OTU domain containing 7A	7	11	3			AutG23589	CARHSP1	16p13.2	calcium regulated heat stable protein 1, 24kDa	4	2		AutG4139	MARK1	1q41	2	0	0	0	0	0	2			AutG438	ASMT	Xp22.3 or Yp11.3	acetylserotonin O-methyltransferase	5	0	3			AutG3490	IGFBP7
AutG9732	DOCK4	7q31.1	2	0	0	2	0	0	2		AutG283768	GOLGA8G	15q13.1	golgin A8 family, member G	7	10	3			AutG4642	MYO1D	17q11-q12	myosin ID	6	2		AutG2571	GAD1	2q31	2	1	0	0	1	0	2			AutG54413	NLGN3	Xq13.1	neuroligin 3	10	3	3			AutG4487	MSX1
AutG6856	SYPL1	7q22.3	1	0	0	1	0	0	2		AutG9824	ARHGAP11A	15q13.2	Rho GTPase activating protein 11A	7	4	3			AutG729993	SHISA9	16p13.12	shisa homolog 9 (Xenopus laevis)	4	2		AutG2557	GABRA4	4p12	3	0	0	0	0	0	2			AutG85358	SHANK3	22q13.3	SH3 and multiple ankyrin repeat domains 3	7	0	3			AutG9941	EXOG
AutG6561	SLC13A1	7q31-q32	1	1	0	2	0	0	2		AutG22909	FAN1	15q13.2-q13.3	FANCD2/FANCI-associated nuclease 1	7	12	3			AutG9874	TLK1	2q31.1	tousled-like kinase 1	4	2		AutG27185	DISC1	1q42.1	3	0	0	0	1	0	2			AutG2332	FMR1	Xq27.3	fragile X mental retardation 1	3	3	3			AutG57007	CXCR7
AutG64405	CDH22	20q13.1	1	0	0	1	0	0	2		AutG89838	FAM7A1	15q13.3	family with sequence similarity 7, member A1	7	11	3			AutG92017	SNX29	16p13.13-p13.12	sorting nexin 29	6	2		AutG552	AVPR1A	12q14-q15	3	0	0	0	0	0	2			AutG3778	KCNMA1	10q22.3	potassium large conductance calcium-activated channel, subfamily M, alpha member 1	3	0	3			AutG29950	SERTAD1
AutG92558	CCDC64	12q24.23	1	0	0	1	0	0	2		AutG51621	KLF13	15q12	Kruppel-like factor 13	7	13	3			AutG29035	C16orf72	16p13.2	chromosome 16 open reading frame 72	4	2		AutG3690	ITGB3	17q21.32	3	2	0	0	0	0	2			AutG1977	EIF4E	4q21-q25	eukaryotic translation initiation factor 4E	3	1	3			AutG6303	SAT1
AutG91584	PLXNA4	7q32.3	3	0	0	1	0	0	2		AutG54893	MTMR10	15q13.3	myotubularin related protein 10	7	12	3			AutG51379	CRLF3	17q11.2	cytokine receptor-like factor 3	6	2		AutG3198	HOXA1	7p15.3	1	6	0	3	4	0	2			AutG23705	CADM1	11q23.2	cell adhesion molecule 1	3	0	3			AutG400566	C17orf97
AutG151126	ZNF385B	2q31.2-q31.3	1	0	0	2	0	0	2		AutG8924	HERC2	15q13	hect domain and RLD 2	7	12	3			AutG5373	PMM2	16p13	phosphomannomutase 2	4	2		AutG1312	COMT	22q11.21-q11.23|22q11.21	0	2	0	2	0	0	2			AutG27086	FOXP1	3p14.1	forkhead box P1	3	0	3			AutG1524	CX3CR1
AutG79811	SLTM	15q22.1	2	0	0	0	0	0	2		AutG6447	SCG5	15q13-q14	secretogranin V (7B2 protein)	7	4	3			AutG18	ABAT	16p13.2	4-aminobutyrate aminotransferase	4	2		AutG5579	PRKCB1	16p11.2	2	1	0	0	0	0	2			AutG1815	DRD4	11p15.5	dopamine receptor D4	3	1	3			AutG3560	IL2RB
AutG23554	TSPAN12	7q31.31	1	0	0	1	0	0	2		AutG26082	DKFZP434L187	15q13.2	-	7	9	3			AutG55313	CPPED1	16p13.12	calcineurin-like phosphoesterase domain containing 1	4	2		AutG4763	NF1	17q11.2	0	1	0	2	3	0	2			AutG26053	AUTS2	7q11.22	autism susceptibility candidate 2	3	1	3			AutG7345	UCHL1
AutG11281	POU6F2	7p14.1	2	2	0	0	0	0	2		AutG4948	OCA2	15q	oculocutaneous albinism II	7	13	3			AutG51283	BFAR	16p13.12	bifunctional apoptosis regulator	4	2		AutG7472	WNT2	7q31.2	2	2	0	1	0	0	2			AutG57492	ARID1B	6q25.1	AT rich interactive domain 1B (SWI1-like)	3	0	3			AutG12	SERPINA3
AutG55227	LRRC1	6p12.1	1	0	0	1	0	0	2		AutG89837	FAM7A3	15q13.2	family with sequence similarity 7, member A3	7	8	3			AutG5073	PARN	16p13	poly(A)-specific ribonuclease (deadenylation nuclease)	4	2		AutG6804	STX1A	7q11.23	3	2	0	0	0	0	2			AutG2925	GRPR	Xp22.2	gastrin-releasing peptide receptor	3	1	3			AutG6775	STAT4
AutG1756	DMD	Xp21.2	1	0	0	1	0	0	2		AutG89832	CHRFAM7A	15q13.1	CHRNA7 (cholinergic receptor, nicotinic, alpha 7, exons 5-10) and FAM7A (family with sequence similarity 7A, exons A-E) fusion	7	9	3			AutG1601	DAB2	5p13	disabled homolog 2, mitogen-responsive phosphoprotein (Drosophila)	4	2		AutG1750	DLX6	7q22	2	1	0	0	0	0	2			AutG6134	RPL10	Xq28	ribosomal protein L10	3	3	3			AutG10170	DHRS9
AutG29119	CTNNA3	10q22.2	2	2	0	1	0	0	2		AutG440253	WHAMML2	15q13.1	WAS protein homolog associated with actin, golgi membranes and microtubules-like 2 (pseudogene)	7	10	3			AutG26003	GORASP2	2q31.1-q31.2	golgi reassembly stacking protein 2, 55kDa	4	2		AutG57194	ATP10A	15q11.2	2	1	0	0	1	0	2			AutG11141	IL1RAPL1	Xp22.1-p21.3	interleukin 1 receptor accessory protein-like 1	4	1	3			AutG9289	GPR56
AutG54842	MFSD6	2q32.2	2	1	0	0	0	0	2		AutG4308	TRPM1	15q13.3	transient receptor potential cation channel, subfamily M, member 1	7	14	3			AutG2072	ERCC4	16p13.12	excision repair cross-complementing rodent repair deficiency, complementation group 4	4	2		AutG348	APOE	19q13.2	1	2	0	1	0	0	2			AutG10716	TBR1	2q24	T-box, brain, 1	4	0	3			AutG7538	ZFP36
AutG115727	RASGRP4	19q13.1	2	0	0	0	0	0	2		AutG7082	TJP1	15q13	tight junction protein 1 (zona occludens 1)	7	9	3			AutG389058	SP5	2q31.1	Sp5 transcription factor	4	2		AutG1387	CREBBP	16p13.3	2	0	0	0	0	0	2			AutG596	BCL2	18q21.33|18q21.3	B-cell CLL/lymphoma 2	4	0	3			AutG152137	CCDC50
AutG130940	CCDC148	2q24.1	2	0	0	1	0	0	2		AutG89839	ARHGAP11B	15q13.2	Rho GTPase activating protein 11B	7	12	3			AutG79915	ATAD5	17q11.2	ATPase family, AAA domain containing 5	6	2		AutG121278	TPH2	12q21.1	0	4	0	2	0	0	2			AutG5728	PTEN	10q23.3	phosphatase and tensin homolog	6	1	3			AutG83988	NCALD
AutG50834	TAS2R1	5p15	2	0	0	0	0	0	2		AutG23359	FAM189A1	15q13.1	family with sequence similarity 189, member A1	7	12	3			AutG6741	SSB	2q31.1	Sjogren syndrome antigen B (autoantigen La)	4	2		AutG4974	OMG	17q11.2	1	0	0	1	1	0	2			AutG54715	RBFOX1	16p13.3	RNA binding protein, fox-1 homolog (C. elegans) 1	2	2	2			AutG9976	CLEC2B
AutG50863	NTM	11q25	2	1	0	0	0	0	2		AutG112476	PRRT2	16p11.2	proline-rich transmembrane protein 2	4	10	3			AutG440423	SUZ12P	17q11.2	suppressor of zeste 12 homolog pseudogene	6	2		AutG4916	NTRK3	15q25	0	0	0	2	0	0	2			AutG8604	SLC25A12	2q24	solute carrier family 25 (mitochondrial carrier, Aralar), member 12	2	2	2			AutG8644	AKR1C3
AutG22846	VASH1	14q24.3	1	0	0	1	0	0	2		AutG390535	GOLGA8E	15q11.2	golgin A8 family, member E	8	7	3			AutG25880	TMEM186	16p13.2	transmembrane protein 186	4	2		AutG3676	ITGA4	2q31.3	2	0	0	0	0	0	2			AutG2571	GAD1	2q31	glutamate decarboxylase 1 (brain, 67kDa)	2	0	2			AutG117157	SH2D1B
AutG114880	OSBPL6	2q32.1	1	1	0	1	0	0	2		AutG100033454	SNORD115-16	15q11.2	small nucleolar RNA, C/D box 115-16	8	12	3			AutG57496	MKL2	16p13.12	MKL/myocardin-like 2	4	2		AutG3912	LAMB1	7q22	2	0	0	0	0	0	2			AutG2558	GABRA5	15q11.2-q12	gamma-aminobutyric acid (GABA) A receptor, alpha 5	2	1	2			AutG83937	RASSF4
AutG1358	CPA2	7q32	2	0	0	1	0	0	2		AutG9961	MVP	16p11.2	major vault protein	4	10	3			AutG8399	PLA2G10	16p13.1-p12	phospholipase A2, group X	4	2		AutG5805	PTS	11q22.3	2	0	0	0	0	0	2			AutG552	AVPR1A	12q14-q15	arginine vasopressin receptor 1A	2	0	2			AutG6210	RPS15A
AutG375612	LHFPL3	7q22.2	1	0	0	1	0	0	2		AutG100033416	SNORD116-4	15q11.2	small nucleolar RNA, C/D box 116-4	8	12	3			AutG147172	LRRC37BP1	17q11.2	leucine rich repeat containing 37B pseudogene 1	6	2		AutG5329	PLAUR	19q13	1	0	0	1	0	0	2			AutG114791	TUBGCP5	15q11.2	tubulin, gamma complex associated protein 5	2	0	2			AutG64332	NFKBIZ
AutG51760	SYT17	16p12.3	1	0	0	1	0	0	2		AutG347745	PAR4	15q11.2	-	8	12	3			AutG7874	USP7	16p13.3	ubiquitin specific peptidase 7 (herpes virus-associated)	4	2		AutG1749	DLX5	7q22	2	0	0	0	0	0	2			AutG27185	DISC1	1q42.1	disrupted in schizophrenia 1	2	1	2			AutG9200	PTPLA
AutG2103	ESRRB	14q24.3	1	0	0	1	0	0	2		AutG100033804	SNORD115-30	15q11.2	small nucleolar RNA, C/D box 115-30	8	12	3			AutG10170	DHRS9	2q31.1	dehydrogenase/reductase (SDR family) member 9	4	2		AutG1812	DRD1	5q35.1	1	0	0	1	0	0	2			AutG2557	GABRA4	4p12	gamma-aminobutyric acid (GABA) A receptor, alpha 4	2	1	2			AutG5066	PAM
AutG26261	FBXO24	7q22	2	0	0	1	0	0	2		AutG79447	C16orf53	16p11.2	chromosome 16 open reading frame 53	4	10	3			AutG151230	KLHL23	2q31.1	kelch-like 23 (Drosophila)	4	2		AutG57502	NLGN4X	Xp22.33	1	1	0	0	1	0	1			AutG23191	CYFIP1	15q11	cytoplasmic FMR1 interacting protein 1	2	0	2			AutG641590	NBPF20
AutG23026	MYO16	13q33.3	1	1	0	1	0	0	2		AutG100033433	SNORD116-22	15q11.2	small nucleolar RNA, C/D box 116-22	8	12	3			AutG51776	ZAK	2q24.2	-	4	2		AutG93986	FOXP2	7q31	1	3	0	0	1	0	1			AutG4909	NTF4	19q13.3	neurotrophin 4	2	0	2			AutG6235	RPS29
AutG115677	NOSTRIN	2q31.1	1	1	0	1	0	0	2		AutG100033438	SNORD116-26	15q11.2	small nucleolar RNA, C/D box 116-26	8	12	3			AutG2319	FLOT2	17q11-q12	flotillin 2	6	2		AutG9378	NRXN1	2p16.3	0	0	0	1	0	1	1			AutG123606	NIPA1	15q11.2	non imprinted in Prader-Willi/Angelman syndrome 1	2	0	2			AutG4257	MGST1
AutG222537	HS3ST5	6q21	1	0	0	1	0	0	2		AutG100033428	SNORD116-16	15q11.2	small nucleolar RNA, C/D box 116-16	8	12	3			AutG151556	GPR155	2q31.1	G protein-coupled receptor 155	4	2		AutG54413	NLGN3	Xq13.1	1	0	0	0	0	0	1			AutG3690	ITGB3	17q21.32	integrin, beta 3 (platelet glycoprotein IIIa, antigen CD61)	2	0	2			AutG57172	CAMK1G
AutG2444	FRK	6q21-q22.3	1	1	0	1	0	0	2		AutG283796	GOLGA8IP	15q11.2	golgin A8 family, member I (pseudogene)	8	9	3			AutG129880	BBS5	2q31.1	Bardet-Biedl syndrome 5	4	2		AutG438	ASMT	Xp22.3 or Yp11.3	0	1	0	1	3	0	1			AutG6326	SCN2A	2q24.3	sodium channel, voltage-gated, type II, alpha subunit	2	0	2			AutG341	APOC1
AutG158800	RHOXF1	Xq24	1	0	0	1	0	0	2		AutG100033815	SNORD115-41	15q11.2	small nucleolar RNA, C/D box 115-41	8	12	3			AutG29789	OLA1	2q31.1	Obg-like ATPase 1	4	2		AutG4128	MAOA	Xp11.3	0	3	0	1	0	1	1			AutG7249	TSC2	16p13.3	tuberous sclerosis 2	2	0	2			AutG87	ACTN1
AutG84445	LZTS2	10q24	1	0	0	1	0	0	2		AutG100033801	SNORD115-25	15q11.2	small nucleolar RNA, C/D box 115-25	8	12	3			AutG84440	RAB11FIP4	17q11.2	RAB11 family interacting protein 4 (class II)	6	2		AutG4204	MECP2	Xq28	1	0	1	0	0	0	1			AutG3198	HOXA1	7p15.3	homeobox A1	2	1	2			AutG2537	G1P3
AutG10165	SLC25A13	7q21.3	1	0	0	1	0	0	2		AutG100033423	SNORD116-11	15q11.2	small nucleolar RNA, C/D box 116-11	8	12	3			AutG399687	MYO18A	17q11.2	myosin XVIIIA	6	2		AutG2558	GABRA5	15q11.2-q12	1	3	0	0	1	0	1			AutG5594	MAPK1	22q11.2|22q11.21	mitogen-activated protein kinase 1	2	0	2			AutG79745	CLIP4
AutG5021	OXTR	3p25	0	0	0	1	1	0	1		AutG100033414	SNORD116-2	15q11.2	small nucleolar RNA, C/D box 116-2	8	12	3			AutG8851	CDK5R1	17q11.2	cyclin-dependent kinase 5, regulatory subunit 1 (p35)	6	2		AutG2332	FMR1	Xq27.3	1	0	0	0	0	0	1			AutG2944	GSTM1	1p13.3	glutathione S-transferase mu 1	2	0	2			AutG55531	ELMOD1
AutG93986	FOXP2	7q31	0	0	0	1	1	0	1		AutG8123	PAR5	15q11-q13	-	8	10	3			AutG735	C9	5p14-p12	complement component 9	4	2		AutG1814	DRD3	3q13.3	0	0	0	1	0	0	1			AutG11069	RAPGEF4	2q31-q32	Rap guanine nucleotide exchange factor (GEF) 4	2	0	2			AutG2014	EMP3
AutG6326	SCN2A	2q24.3	1	0	0	0	0	0	1		AutG83723	FAM57B	16p11.2	family with sequence similarity 57, member B	4	10	3			AutG124925	SEZ6	17q11.2	seizure related 6 homolog (mouse)	6	2		AutG140733	MACROD2	20p12.1	0	0	0	1	4	0	1			AutG4908	NTF3	12p13	neurotrophin 3	2	1	2			AutG23643	LY96
AutG3751	KCND2	7q31	0	0	0	1	0	0	1		AutG390538	OR4M2	15q11.2	olfactory receptor, family 4, subfamily M, member 2	8	5	3			AutG345557	PLCXD3	5p13.1	phosphatidylinositol-specific phospholipase C, X domain containing 3	4	2		AutG4909	NTF4	19q13.3	0	0	0	1	0	0	1			AutG6305	SBF1	22q13.33	SET binding factor 1	2	0	2			AutG5997	RGS2
AutG3720	JARID2	6p24-p23	1	2	0	0	0	0	1		AutG338433	SNORD115-1	15q11.2	small nucleolar RNA, C/D box 115-1	8	12	3			AutG7448	VTN	17q11	vitronectin	6	2		AutG7249	TSC2	16p13.3	1	1	0	0	0	0	1			AutG1141	CHRNB2	1q21.3	cholinergic receptor, nicotinic, beta 2 (neuronal)	2	2	2			AutG5058	PAK1
AutG374378	GALNTL4	11p15.3	1	0	0	0	0	0	1		AutG83719	YPEL3	16p11.2	yippee-like 3 (Drosophila)	4	10	3			AutG3977	LIFR	5p13-p12	leukemia inhibitory factor receptor alpha	4	2		AutG11069	RAPGEF4	2q31-q32	1	1	0	0	0	0	1			AutG84239	ATP13A4	3q29	ATPase type 13A4	2	0	2			AutG8531	CSDA
AutG22999	RIMS1	6q12-q13	1	1	0	0	0	0	1		AutG100033444	SNORD115-7	15q11.2	small nucleolar RNA, C/D box 115-7	8	12	3			AutG84940	CORO6	17q11.2	coronin 6	6	2		AutG4908	NTF3	12p13	0	0	0	1	0	0	1			AutG116444	GRIN3B	19p13.3	glutamate receptor, ionotropic, N-methyl-D-aspartate 3B	2	0	2			AutG26207	PITPNC1
AutG2903	GRIN2A	16p13.2	0	0	0	1	1	0	1		AutG226	ALDOA	16p11.2	aldolase A, fructose-bisphosphate	4	10	3			AutG57532	NUFIP2	17q11.2	nuclear fragile X mental retardation protein interacting protein 2	6	2		AutG2944	GSTM1	1p13.3	0	0	0	1	0	0	1			AutG7273	TTN	2q31	titin	2	0	2			AutG7431	VIM
AutG4363	ABCC1	16p13.1	1	0	0	0	0	0	1		AutG100033456	SNORD115-18	15q11.2	small nucleolar RNA, C/D box 115-18	8	12	3			AutG124923	SGK494	17q11.2	-	6	2		AutG7337	UBE3A	15q11.2	1	2	0	0	1	0	1			AutG23126	POGZ	1q21.3	pogo transposable element with ZNF domain	2	0	2			AutG144165	PRICKLE1
AutG23081	KDM4C	9p24.1	1	1	0	0	0	0	1		AutG100033817	SNORD115-43	15q11.2	small nucleolar RNA, C/D box 115-43	8	12	3			AutG162494	RHBDL3	17q11.2	rhomboid, veinlet-like 3 (Drosophila)	6	2		AutG2567	GABRG3	15q12	1	4	0	0	2	0	1			AutG4035	LRP1	12q13-q14	low density lipoprotein receptor-related protein 1	2	0	2			AutG5920	RARRES3
AutG146395	GSG1L	16p12.1	1	1	0	0	0	0	1		AutG100033421	SNORD116-9	15q11.2	small nucleolar RNA, C/D box 116-9	8	12	3			AutG10324	KBTBD10	2q31.1	kelch repeat and BTB (POZ) domain containing 10	4	2		AutG6856	SYPL1	7q22.3	1	0	0	0	0	0	1			AutG9783	RIMS3	1pter-p22.2	regulating synaptic membrane exocytosis 3	2	0	2			AutG721	C4B
AutG140469	MYO3B	2q31.1-q31.2	0	0	0	1	0	0	1		AutG727708	SNORD116-19	15q11.2	small nucleolar RNA, C/D box 116-19	8	12	3			AutG9180	OSMR	5p13.1	oncostatin M receptor	4	2		AutG2918	GRM8	7q31.3-q32.1	1	0	0	0	1	0	1			AutG6323	SCN1A	2q24.3	sodium channel, voltage-gated, type I, alpha subunit	2	0	2			AutG54715	RBFOX1
AutG2620	GAS2	11p14.3	1	1	0	0	0	0	1		AutG100036567	HBII-52-46	15q11.2	-	8	12	3			AutG90313	TP53I13	17q11.2	tumor protein p53 inducible protein 13	6	2		AutG2903	GRIN2A	16p13.2	1	1	0	0	0	0	1			AutG114571	SLC22A9	11q13.1	solute carrier family 22 (organic anion transporter), member 9	2	0	2			AutG8604	SLC25A12
AutG5218	CDK14	7q21-q22	0	0	0	1	1	0	1		AutG100033436	SNORD116-25	15q11.2	small nucleolar RNA, C/D box 116-25	8	12	3			AutG284085	FLJ40504	17q11.2	-	6	2		AutG23426	GRIP1	12q14.3	0	0	0	1	0	0	1			AutG778	CACNA1F	Xp11.23	calcium channel, voltage-dependent, L type, alpha 1F subunit	2	0	2			AutG2558	GABRA5
AutG23382	AHCYL2	7q32.1	0	0	0	1	0	0	1		AutG100033802	SNORD115-26	15q11.2	small nucleolar RNA, C/D box 115-26	8	12	3			AutG116236	ABHD15	17q11.2	abhydrolase domain containing 15	6	2		AutG22871	NLGN1	3q26.31	1	0	0	0	0	0	1			AutG1137	CHRNA4	20q13.2-q13.3	cholinergic receptor, nicotinic, alpha 4	2	1	2			AutG114791	TUBGCP5
AutG60412	EXOC4	7q31	1	0	0	0	0	0	1		AutG6693	SPN	16p11.2	sialophorin	4	10	3			AutG26083	TBC1D29	17q11.2	TBC1 domain family, member 29	6	2		AutG4524	MTHFR	1p36.3	0	0	0	1	4	0	1			AutG170302	ARX	Xp21	aristaless related homeobox	2	1	2			AutG6323	SCN1A
AutG200150	PLD5	1q43	1	1	0	0	0	0	1		AutG100033813	SNORD115-39	15q11.2	small nucleolar RNA, C/D box 115-39	8	12	3			AutG84674	CARD6	5p13.1	caspase recruitment domain family, member 6	4	2		AutG2969	GTF2I	7q11.23	1	1	0	0	0	0	1			AutG2560	GABRB1	4p12	gamma-aminobutyric acid (GABA) A receptor, beta 1	2	1	2			AutG7432	VIP
AutG54431	DNAJC10	2q32.1	0	0	0	1	0	0	1		AutG100033460	SNORD115-20	15q11.2	small nucleolar RNA, C/D box 115-20	8	12	3			AutG27346	TMEM97	17q11.2	transmembrane protein 97	6	2		AutG2555	GABRA2	4p12	1	0	0	0	0	0	1			AutG7432	VIP	6q25	vasoactive intestinal peptide	2	0	2			AutG22829	NLGN4Y
AutG23362	PSD3	8p21.3	1	2	0	0	0	0	1		AutG100033427	SNORD116-15	15q11.2	small nucleolar RNA, C/D box 116-15	8	12	3			AutG91149	LOC91149	2q31.1	-	4	2		AutG22829	NLGN4Y	Yq11.221	0	0	0	1	0	0	1			AutG1621	DBH	9q34	dopamine beta-hydroxylase (dopamine beta-monooxygenase)	2	0	2			AutG718	C3
AutG4629	MYH11	16p13.11	1	1	0	0	0	0	1		AutG100036564	HBII-52-27	15q11.2	-	8	12	3			AutG23614	PPY2	17q11	pancreatic polypeptide 2	6	2		AutG9915	ARNT2	15q24	0	0	0	1	0	0	1			AutG53919	SLCO1C1	12p12.2	solute carrier organic anion transporter family, member 1C1	2	0	2			AutG9899	SV2B
AutG83938	C10orf11	10q22.3	1	1	0	0	0	0	1		AutG7681	MKRN3	15q11-q13	makorin ring finger protein 3	8	8	3			AutG79901	CYBRD1	2q31.1	cytochrome b reductase 1	4	2		AutG1845	DUSP3	17q21	1	0	0	0	0	0	1			AutG8573	CASK	Xp11.4	calcium/calmodulin-dependent serine protein kinase (MAGUK family)	2	0	2			AutG10156	RASA4
AutG54556	ING3	7q31	1	0	0	0	0	0	1		AutG100033811	SNORD115-37	15q11.2	small nucleolar RNA, C/D box 115-37	8	12	3			AutG51701	NLK	17q11.2	nemo-like kinase	6	2		AutG5187	PER1	17p13.1	1	0	0	0	0	0	1			AutG8242	KDM5C	Xp11.22-p11.21	lysine (K)-specific demethylase 5C	2	0	2			AutG6812	STXBP1
AutG80059	LRRTM4	2p12	1	0	0	0	0	0	1		AutG100033441	SNORD115-4	15q11.2	small nucleolar RNA, C/D box 115-4	8	12	3			AutG6670	SP3	2q31	Sp3 transcription factor	4	2		AutG3360	HTR4	5q31-q33	0	0	0	1	2	0	1			AutG23199	KIAA0182	16q24.1	KIAA0182	2	0	2			AutG57181	SLC39A10
AutG7035	TFPI	2q32	1	0	0	0	0	0	1		AutG791114	PWRN1	15q11.2	Prader-Willi region non-protein coding RNA 1	8	9	3			AutG9058	SLC13A2	17p13.2	solute carrier family 13 (sodium-dependent dicarboxylate transporter), member 2	6	2		AutG23081	KDM4C	9p24.1	0	0	0	1	0	0	1			AutG4208	MEF2C	5q14	myocyte enhancer factor 2C	2	0	2			AutG2670	GFAP
AutG3431	SP110	2q37.1	1	0	0	0	0	0	1		AutG100033434	SNORD116-23	15q11.2	small nucleolar RNA, C/D box 116-23	8	12	3			AutG5019	OXCT1	5p13.1	3-oxoacid CoA transferase 1	4	2		AutG1813	DRD2	11q23	0	1	0	1	0	0	1			AutG777	CACNA1E	1q25-q31	calcium channel, voltage-dependent, R type, alpha 1E subunit	2	0	2			AutG3399	ID3
AutG6608	SMO	7q32.3	0	0	0	1	0	0	1		AutG100033451	SNORD115-14	15q11.2	small nucleolar RNA, C/D box 115-14	8	12	3			AutG57649	PHF12	17q11.2	PHD finger protein 12	6	2		AutG7166	TPH1	11p15.3-p14	1	1	0	0	0	0	1			AutG51111	SUV420H1	11q13.2	suppressor of variegation 4-20 homolog 1 (Drosophila)	2	0	2			AutG7076	TIMP1
AutG8911	CACNA1I	22q13.1	1	0	0	0	0	0	1		AutG100033458	SNORD115-19	15q11.2	small nucleolar RNA, C/D box 115-19	8	12	3			AutG83871	RAB34	17q11.2	RAB34, member RAS oncogene family	6	2		AutG5444	PON1	7q21.3	1	2	0	0	1	0	1			AutG9703	KIAA0100	17q11.2	KIAA0100	2	0	2			AutG11126	CD160
AutG9695	EDEM1	3p26.1	1	0	0	0	0	0	1		AutG100033818	SNORD115-44	15q11.2	small nucleolar RNA, C/D box 115-44	8	12	3			AutG129881	C2orf77	2q31.1	chromosome 2 open reading frame 77	4	2		AutG6948	TCN2	22q12.2	0	0	0	1	0	0	1			AutG9379	NRXN2	11q13	neurexin 2	2	0	2			AutG29902	C12orf24
AutG2066	ERBB4	2q33.3-q34	1	1	0	0	0	0	1		AutG100033448	SNORD115-11	15q11.2	small nucleolar RNA, C/D box 115-11	8	12	3			AutG493911	PHOSPHO2	2q31.1	phosphatase, orphan 2	4	2		AutG6638	SNRPN	15q11.2	0	1	0	1	0	0	1			AutG7204	TRIO	5p15.2	triple functional domain (PTPRF interacting)	2	0	2			AutG5218	CDK14
AutG5789	PTPRD	9p23-p24.3	1	2	0	0	0	0	1		utG100033820	SNORD116-28	15q11.2	small nucleolar RNA, C/D box 116-28	8	12	3			AutG503645	DPRXP4	17q11.2	divergent-paired related homeobox pseudogene 4	6	2		AutG135	ADORA2A	22q11.23	0	0	0	1	0	0	1			AutG1767	DNAH5	5p15.2	dynein, axonemal, heavy chain 5	2	0	2			G219749	ZNF25
AutG1006	CDH8	16q22.1	1	0	0	0	0	0	1		AutG100033453	SNORD115-15	15q11.2	small nucleolar RNA, C/D box 115-15	8	12	3			AutG116238	TLCD1	17q11.2	TLC domain containing 1	6	2		AutG1745	DLX1	2q32	1	4	1	0	0	0	1			AutG3265	HRAS	11p15.5	v-Ha-ras Harvey rat sarcoma viral oncogene homolog	2	1	2			AutG36	ACADSB
AutG65975	STK33	11p15.3	1	1	0	0	0	0	1		AutG4150	MAZ	16p11.2	MYC-associated zinc finger protein (purine-binding transcription factor)	4	10	3			AutG5562	PRKAA1	5p12	protein kinase, AMP-activated, alpha 1 catalytic subunit	4	2		AutG54806	AHI1	6q23.3	1	0	0	0	0	0	1			AutG22941	SHANK2	11q13.2	SH3 and multiple ankyrin repeat domains 2	2	0	2			AutG9542	NRG2
AutG2044	EPHA5	4q13.1	1	1	0	0	0	0	1		AutG727924	LOC727924	15q11.2	-	8	5	3			AutG79736	C17orf42	-	chromosome 17 open reading frame 42	6	2		AutG27040	LAT	16p11.2	0	1	0	1	0	0	1			AutG84465	MEGF11	15q22.31	multiple EGF-like-domains 11	2	0	2			AutG6252	RTN1
AutG2820	GPD2	2q24.1	0	0	0	1	0	0	1		AutG338428	SNORD109A	15q11.2	small nucleolar RNA, C/D box 109A	8	12	3			AutG51268	PIPOX	17q11.2	pipecolic acid oxidase	6	2		AutG40	ACCN1	17q12	1	0	0	0	0	0	1			AutG6197	RPS6KA3	Xp22.2-p22.1	ribosomal protein S6 kinase, 90kDa, polypeptide 3	2	0	2			AutG4478	MSN
AutG1600	DAB1	1p32-p31	1	0	0	0	0	0	1		AutG339010	POTEB	15q11.2	POTE ankyrin domain family, member B	8	5	3			AutG2123	EVI2A	17q11.2	ecotropic viral integration site 2A	6	2		AutG10458	BAIAP2	17q25	0	0	0	1	0	0	1			AutG7846	TUBA1A	12q13.12	tubulin, alpha 1a	2	0	2			AutG4134	MAP4
AutG5799	PTPRN2	7q36	1	1	0	0	0	0	1		AutG100033425	SNORD116-13	15q11.2	small nucleolar RNA, C/D box 116-13	8	12	3			AutG6830	SUPT6H	17q11.2	suppressor of Ty 6 homolog (S. cerevisiae)	6	2		AutG7529	YWHAB	20q13.1	1	0	0	0	0	0	1			AutG50831	TAS2R3	7q31.3-q32	taste receptor, type 2, member 3	2	1	2			AutG1996	ELAVL4
AutG79923	NANOG	12p13.31	1	0	0	0	0	0	1		AutG100033806	SNORD115-32	15q11.2	small nucleolar RNA, C/D box 115-32	8	12	3			AutG9220	TIAF1	17q11.2	TGFB1-induced anti-apoptotic factor 1	6	2		AutG491	ATP2B2	3p25.3	1	0	0	0	0	0	1			AutG285195	SLC9A9	3q24	solute carrier family 9 (sodium/hydrogen exchanger), member 9	2	1	2			AutG3937	LCP2
AutG9903	KLHL21	1p36.31	1	0	0	0	0	0	1		AutG100033431	SNORD116-20	15q11.2	small nucleolar RNA, C/D box 116-20	8	12	3			AutG503640	ARGFXP2	17q11.2	arginine-fifty homeobox pseudogene 2	6	2		AutG4843	NOS2	17q11.2-q12	1	0	0	0	0	0	1			AutG64924	SLC30A5	5q12.1	solute carrier family 30 (zinc transporter), member 5	2	0	2			AutG93664	CADPS2
AutG26084	ARHGEF26	3q25.2	1	1	0	0	0	0	1		AutG100033443	SNORD115-6	15q11.2	small nucleolar RNA, C/D box 115-6	8	12	3			AutG730	C7	5p13	complement component 7	4	2		AutG1644	DDC	7p12.2	0	2	0	1	0	0	1			AutG7850	IL1R2	2q12	interleukin 1 receptor, type II	2	0	2			AutG7122	CLDN5
AutG90441	ZNF622	5p15.1	1	0	0	0	0	0	1		AutG5531	PPP4C	16p11.2	protein phosphatase 4, catalytic subunit	4	10	3			AutG80856	KIAA1715	2q31	KIAA1715	4	2		AutG3105	HLA-A	6p21.3	1	1	0	0	0	0	1			AutG4152	MBD1	18q21	methyl-CpG binding domain protein 1	2	0	2			AutG1745	DLX1
AutG6262	RYR2	1q43	1	1	1	0	0	0	1		AutG283899	INO80E	16p11.2	INO80 complex subunit E	4	10	3			AutG23548	TTC33	5p13.1	tetratricopeptide repeat domain 33	4	2		AutG4698	NDUFA5	7q32	0	1	0	1	0	1	1			AutG124274	GPR139	16p12.3	G protein-coupled receptor 139	2	0	2			AutG23589	CARHSP1
AutG1523	CUX1	7q22.1	1	0	0	0	0	0	1		AutG338429	SNORD109B	15q11.2	small nucleolar RNA, C/D box 109B	8	12	3			AutG114659	LRRC37B	-	leucine rich repeat containing 37B	6	2		AutG642	BLMH	17q11.2	1	0	0	0	0	0	1			AutG5080	PAX6	11p13	paired box 6	2	0	2			AutG491	ATP2B2
AutG79158	GNPTAB	12q23.2	1	1	0	0	0	0	1		AutG100033814	SNORD115-40	15q11.2	small nucleolar RNA, C/D box 115-40	8	12	3			AutG3234	HOXD8	2q31.1	homeobox D8	4	2		AutG5743	PTGS2	1q25.2-q25.3	1	0	0	0	0	0	1			AutG83473	KATNAL2	18q21.1	katanin p60 subunit A-like 2	2	0	2			AutG4261	CIITA
AutG9013	TAF1C	16q24	1	2	0	0	0	0	1		AutG100033805	SNORD115-31	15q11.2	small nucleolar RNA, C/D box 115-31	8	12	3			AutG10615	SPAG5	17q11.2	sperm associated antigen 5	6	2		AutG2099	ESR1	6q25.1	0	0	0	1	0	0	1			AutG27125	AFF4	5q31	AF4/FMR2 family, member 4	2	0	2			AutG6281	S100A10
AutG8520	HAT1	2q31.2-q33.1	1	1	0	0	0	0	1		AutG100033422	SNORD116-10	15q11.2	small nucleolar RNA, C/D box 116-10	8	12	3			AutG285636	C5orf51	5p13.1	chromosome 5 open reading frame 51	4	2		AutG55128	TRIM68	11p15.4	0	0	0	1	1	0	1			AutG23469	PHF3	6q12	PHD finger protein 3	2	0	2			AutG165	AEBP1
AutG389170	LEKR1	3q25.31	1	0	0	0	0	0	1		AutG100033445	SNORD115-8	15q11.2	small nucleolar RNA, C/D box 115-8	8	12	3			AutG23615	PYY2	17q11	peptide YY, 2 (seminalplasmin)	6	2		AutG25979	DHRS7B	17p12	1	0	0	0	0	0	1			AutG89797	NAV2	11p15.1	neuron navigator 2	2	0	2			AutG273	AMPH
AutG1630	DCC	18q21.3	1	0	0	0	0	0	1		AutG146378	C16orf92	16p11.2	chromosome 16 open reading frame 92	4	10	3			AutG619564	SNORD72	5p13	small nucleolar RNA, C/D box 72	4	2		AutG8631	SKAP1	17q21.32	1	0	0	0	0	0	1			AutG4803	NGF	1p13.1	nerve growth factor (beta polypeptide)	2	1	2			AutG284521	OR2L13
AutG861	RUNX1	21q22.3	1	0	0	0	0	0	1		AutG3653	IPW	15q11-q12	imprinted in Prader-Willi syndrome (non-protein coding)	8	12	3			AutG26773	SNORD4A	17q11	small nucleolar RNA, C/D box 4A	6	2		AutG3351	HTR1B	6q13	0	1	0	1	0	0	1			AutG2904	GRIN2B	12p12	glutamate receptor, ionotropic, N-methyl D-aspartate 2B	2	0	2			AutG9022	CLIC3
AutG147495	APCDD1	18p11.22	1	0	0	0	0	0	1		AutG283694	OR4N4	15q11.2	olfactory receptor, family 4, subfamily N, member 4	8	5	3			AutG1781	DYNC1I2	2q31.1	dynein, cytoplasmic 1, intermediate chain 2	4	2		AutG26022	TMEM98	17q11.2	1	0	0	0	0	0	1			AutG6535	SLC6A8	Xq28	solute carrier family 6 (neurotransmitter transporter, creatine), member 8	2	1	2			AutG1153	CIRBP
AutG161357	MDGA2	14q21.3	1	1	0	0	0	0	1		AutG79153	GDPD3	16p11.2	glycerophosphodiester phosphodiesterase domain containing 3	4	10	3			AutG7126	TNFAIP1	17q22-q23	tumor necrosis factor, alpha-induced protein 1 (endothelial)	6	2		AutG6370	CCL25	19p13.2	0	0	0	1	1	0	1			AutG154	ADRB2	5q31-q32	adrenergic, beta-2-, receptor, surface	2	0	2			AutG3337	DNAJB1
AutG9249	DHRS3	1p36.1	1	1	0	0	0	0	1		AutG100033822	SNORD115-48	15q11.2	small nucleolar RNA, C/D box 115-48	8	12	3			AutG23512	SUZ12	17q11.2	suppressor of zeste 12 homolog (Drosophila)	6	2		AutG8140	SLC7A5	16q24.3	1	0	0	0	0	0	1			AutG253782	LASS6	2q24.3	LAG1 homolog, ceramide synthase 6	2	0	2			AutG2675	GFRA2
AutG2006	ELN	7q11.23	1	0	0	0	0	0	1		AutG100036563	SNORD115-24	15q11.2	small nucleolar RNA, C/D box 115-24	8	12	3			AutG28964	GIT1	17p11.2	G protein-coupled receptor kinase interacting ArfGAP 1	6	2		AutG375743	PTAR1	9q21.12	0	0	0	1	0	0	1			AutG1303	COL12A1	6q12-q13	collagen, type XII, alpha 1	2	0	2			AutG3017	HIST1H2BD
AutG3937	LCP2	5q33.1-qter	1	0	0	0	0	0	1		AutG100033447	SNORD115-10	15q11.2	small nucleolar RNA, C/D box 115-10	8	12	3			AutG57551	TAOK1	17q11.2	TAO kinase 1	6	2		AutG3628	INPP1	2q32	1	0	0	0	0	0	1			AutG284254	C18orf26	18q21.2	chromosome 18 open reading frame 26	2	0	2			AutG3848	KRT1
AutG83893	SPATA16	3q26.31	1	1	0	0	0	0	1		AutG100033816	SNORD115-42	15q11.2	small nucleolar RNA, C/D box 115-42	8	12	3			AutG3235	HOXD9	2q31.1	homeobox D9	4	2		AutG3231	HOXD1	2q31.1	1	2	0	0	0	0	1			AutG731220	RFX8	2q11.2	regulatory factor X, 8	2	0	2			AutG10749	KIF1C
AutG285335	SLC9A10	3q13.2	1	0	0	0	0	0	1		AutG390539	OR4N3P	15q11.2	olfactory receptor, family 4, subfamily N, member 3 pseudogene	8	5	3			AutG133558	HEATR7B2	5p13.1	HEAT repeat family member 7B2	4	2		AutG54538	ROBO4	11q24.2	1	0	0	0	0	0	1			AutG4648	MYO7B	2q21.1	myosin VIIB	2	0	2			AutG9236	CCPG1
AutG3745	KCNB1	20q13.2	1	0	0	0	0	0	1		AutG100033439	SNORD116-27	15q11.2	small nucleolar RNA, C/D box 116-27	8	12	3			AutG26809	SNORD42A	17q11	small nucleolar RNA, C/D box 42A	6	2		AutG4914	NTRK1	1q21-q22	0	0	0	1	0	0	1			AutG1509	CTSD	11p15.5	cathepsin D	2	0	2			AutG8303	SNN
AutG4176	MCM7	7q21.3-q22.1	0	0	0	1	0	0	1		AutG100036566	HBII-52-45	15q11.2	-	8	12	3			AutG26284	ERAL1	17q11.2	Era G-protein-like 1 (E. coli)	6	2		AutG64221	ROBO3	11q24.2	1	0	0	0	0	0	1			AutG54212	SNTG1	8q11-q12	syntrophin, gamma 1	2	0	2			AutG6000	RGS7
AutG92737	DNER	2q36.3	1	0	0	0	0	0	1		AutG283767	GOLGA6L1	15q11.2	golgin A6 family-like 1	8	8	3			AutG374786	EFCAB5	17q11.2	EF-hand calcium binding domain 5	6	2		AutG5294	PIK3CG	7q22.3	1	0	0	0	0	0	1			AutG4684	NCAM	11q23.1	neural cell adhesion molecule 1	2	2	2			AutG55753	OGDHL
AutG1357	CPA1	7q32	0	0	0	1	0	0	1		AutG124446	TMEM219	16p11.2	transmembrane protein 219	4	10	3			AutG230	ALDOC	17cen-q12	aldolase C, fructose-bisphosphate	6	2		AutG1004	CDH6	5p13.3	0	0	0	1	0	0	1			AutG2915	GRM5	11q14.3	glutamate receptor, metabotropic 5	2	1	2			AutG83888	FGFBP2
AutG151354	FAM84A	2p24.3	1	0	0	0	0	0	1		AutG100033420	SNORD116-8	15q11.2	small nucleolar RNA, C/D box 116-8	8	12	3			AutG147007	TMEM199	17q11.2	transmembrane protein 199	6	2		AutG4552	MTRR	5p15.31	0	0	0	1	0	0	1			AutG796	CALCA	11p15.2	calcitonin-related polypeptide alpha	2	0	2			AutG4741	NEFM
AutG23369	PUM2	2p22-p21	1	0	0	0	0	0	1		AutG440356	LOC440356	16p11.2	-	4	10	3			AutG9541	CIR1	2q31.1	corepressor interacting with RBPJ, 1	4	2		AutG6573	SLC19A1	21q22.3	0	0	0	1	0	0	1			AutG8932	MBD2	18q21	methyl-CpG binding domain protein 2	2	0	2			AutG311	ANXA11
AutG10507	SEMA4D	9q22.2	1	0	0	0	0	0	1		AutG145624	PAR1	15q11.2	-	8	12	3			AutG201229	C17orf108	17q11.2	chromosome 17 open reading frame 108	6	2		AutG1746	DLX2	2q32	1	7	0	0	0	0	1			AutG221037	JMJD1C	10q21.3	jumonji domain containing 1C	2	0	2			AutG10611	PDLIM5
AutG1133	CHRM5	15q26	0	0	0	1	1	0	1		AutG347746	PAR-SN	15q11.2	-	8	12	3			AutG9360	PPIG	2q31.1	peptidylprolyl isomerase G (cyclophilin G)	4	2		AutG1394	CRHR1	17q12-q22	1	0	0	0	0	0	1			AutG3358	HTR2C	Xq24	5-hydroxytryptamine (serotonin) receptor 2C	2	0	2			AutG5310	PKD1
AutG22798	LAMB4	7q31	1	0	0	0	0	0	1		AutG4692	NDN	15q11.2-q12	necdin homolog (mouse)	8	8	3			AutG5163	PDK1	2q31.1	pyruvate dehydrogenase kinase, isozyme 1	4	2		AutG146909	KIF18B	17q21.31	1	0	0	0	0	0	1			AutG3752	KCND3	1p13.3	potassium voltage-gated channel, Shal-related subfamily, member 3	2	0	2			AutG10811	NOXA1
AutG1496	CTNNA2	2p12-p11.1	1	1	0	0	0	0	1		AutG727832	GOLGA6L6	15q11.2	golgin A6 family-like 6	8	5	3			AutG388364	TMIGD1	17q11.2	transmembrane and immunoglobulin domain containing 1	6	2		AutG1271	CNTFR	9p13	0	0	0	1	0	0	1			AutG1859	DYRK1A	21q22.13	dual-specificity tyrosine-(Y)-phosphorylation regulated kinase 1A	2	0	2			AutG9858	KIAA0649
AutG4811	NID1	1q43	1	1	0	0	0	0	1		AutG100033417	SNORD116-5	15q11.2	small nucleolar RNA, C/D box 116-5	8	12	3			AutG9618	TRAF4	17q11-q12	TNF receptor-associated factor 4	6	2		AutG4642	MYO1D	17q11-q12	1	0	0	0	0	0	1			AutG1814	DRD3	3q13.3	dopamine receptor D3	1	0	1			AutG2935	GSPT1
AutG147	ADRA1B	5q33.3	0	0	0	1	1	0	1		AutG23742	C15orf2	15q11-q13	chromosome 15 open reading frame 2	8	9	3			AutG3237	HOXD11	2q31.1	homeobox D11	4	2		AutG6505	SLC1A1	9p24	1	0	0	0	1	0	1			AutG55079	FEZF2	3p14.2	FEZ family zinc finger 2	1	0	1			AutG56204	KIAA1370
AutG80854	SETD7	4q28	1	0	0	0	0	0	1		AutG54551	MAGEL2	15q11-q12	MAGE-like 2	8	8	3			AutG55731	C17orf63	17q11.2	chromosome 17 open reading frame 63	6	2		AutG95681	TSGA14	7q32	1	0	0	0	0	0	1			AutG83943	IMMP2L	7q31	IMP2 inner mitochondrial membrane peptidase-like (S. cerevisiae)	1	1	1			AutG203190	LGI3
AutG1015	CDH17	8q22.1	1	0	0	0	0	0	1		AutG283897	C16orf54	16p11.2	chromosome 16 open reading frame 54	4	10	3			AutG3238	HOXD12	2q31-q32|2q31.1	homeobox D12	4	2		AutG3106	HLA-B	6p21.3	1	2	0	0	0	0	1			AutG9037	SEMA5A	5p15.2	sema domain, seven thrombospondin repeats (type 1 and type 1-like), transmembrane domain (TM) and short cytoplasmic domain, (semaphorin) 5A	1	0	1			AutG22882	ZHX2
AutG1261	CNGA3	2q11.2	1	0	0	0	0	0	1		AutG6911	TBX6	16p11.2	T-box 6	4	10	3			AutG3239	HOXD13	2q31.1	homeobox D13	4	2		AutG100	ADA	20q13.12	1	1	0	0	1	0	1			AutG5613	PRKX	Xp22.3	protein kinase, X-linked	1	0	1			AutG3006	HIST1H1C
AutG79670	ZCCHC6	9q21	1	1	0	0	0	0	1		AutG100033426	SNORD116-14	15q11.2	small nucleolar RNA, C/D box 116-14	8	12	3			AutG79828	METTL8	2q31.1	methyltransferase like 8	4	2		AutG5054	SERPINE1	7q21.3-q22	1	1	0	0	1	0	1			AutG254170	FBXO33	14q21.1	F-box protein 33	1	0	1			AutG2872	MKNK2
AutG100506881	LOC100506881	-	0	0	0	1	0	0	1		AutG339005	WHAMML1	15q11.2	WAS protein homolog associated with actin, golgi membranes and microtubules-like 1 (pseudogene)	8	10	3			AutG2533	FYB	5p13.1	FYN binding protein	4	2		AutG27347	STK39	2q24.3	1	0	0	0	0	0	1			AutG145581	LRFN5	14q21.1	leucine rich repeat and fibronectin type III domain containing 5	1	0	1			AutG7378	UPP1
AutG80034	FAM130A2	2q24.3	0	0	0	1	0	0	1		AutG100033440	SNORD115-3	15q11.2	small nucleolar RNA, C/D box 115-3	8	12	3			AutG83879	CDCA7	2q31	cell division cycle associated 7	4	2		AutG15	AANAT	17q25	1	0	0	0	0	0	1			AutG2898	GRIK2	6q16.3-q21	glutamate receptor, ionotropic, kainate 2	1	1	1			AutG3972	LHB
AutG100132735	LOC100132735	6q24.1	1	1	0	0	0	0	1		AutG100033437	SNORD115-2	15q11.2	small nucleolar RNA, C/D box 115-2	8	12	3			AutG729	C6	5p13	complement component 6	4	2		AutG4232	MEST	7q32	1	1	0	0	0	0	1			AutG1312	COMT	22q11.21-q11.23|22q11.21	catechol-O-methyltransferase	1	1	1			AutG684	BST2
AutG100131211	TMEM194B	2q32.2	1	0	0	0	0	0	1		AutG791115	PWRN2	15q11.2	Prader-Willi region non-protein coding RNA 2	8	9	3			AutG6388	SDF2	17q11.2	stromal cell-derived factor 2	6	2		AutG10242	KCNMB2	3q26.32	1	0	0	0	0	0	1			AutG7337	UBE3A	15q11.2	ubiquitin protein ligase E3A	1	1	1			AutG23042	PDXDC1
AutG94026	POM121L2	6p22.1	1	1	0	0	0	0	1		AutG100033413	SNORD116-1	15q11.2	small nucleolar RNA, C/D box 116-1	8	12	3			AutG254042	METAP1D	2q31.1	methionyl aminopeptidase type 1D (mitochondrial)	4	2		AutG285242	HTR3E	3q27.1	1	0	0	0	0	0	1			AutG5013	OTX1	2p13	orthodenticle homeobox 1	1	0	1			AutG145773	FAM81A
AutG4988	OPRM1	6q24-q25	0	0	0	1	1	0	1		AutG253982	ASPHD1	16p11.2	aspartate beta-hydroxylase domain containing 1	4	10	3			AutG133584	EGFLAM	5p13.2-p13.1	EGF-like, fibronectin type III and laminin G domains	4	2		AutG59345	GNB4	3q26.33	1	0	0	0	0	0	1			AutG2567	GABRG3	15q12	gamma-aminobutyric acid (GABA) A receptor, gamma 3	1	0	1			AutG4240	MFGE8
AutG3953	LEPR	1p31	0	1	0	1	1	0	1		AutG100033810	SNORD115-36	15q11.2	small nucleolar RNA, C/D box 115-36	8	12	3			AutG54927	CHCHD3	7q33	coiled-coil-helix-coiled-coil-helix domain containing 3	4	2		AutG5191	PEX7	6q23.3	0	0	0	1	0	0	1			AutG3751	KCND2	7q31	potassium voltage-gated channel, Shal-related subfamily, member 2	1	0	1			AutG5999	RGS4
AutG5527	PPP2R5C	14q32.31	1	1	0	0	0	0	1		AutG100033809	SNORD115-35	15q11.2	small nucleolar RNA, C/D box 115-35	8	12	3			AutG284086	NEK8	17q11.1	NIMA (never in mitosis gene a)- related kinase 8	6	2		AutG170572	HTR3C	3q27.1	1	0	1	0	0	0	1			AutG5579	PRKCB1	16p11.2	protein kinase C, beta	1	0	1			AutG8795	TNFRSF10B
AutG1060	CENPC1	4q13.2	1	1	0	0	0	0	1		AutG100033799	SNORD115-22	15q11.2	small nucleolar RNA, C/D box 115-22	8	12	3			AutG55288	RHOT1	17q11.2	ras homolog gene family, member T1	6	2		AutG1719	DHFR	5q11.2-q13.2	0	0	0	1	0	0	1			AutG5307	PITX1	5q31	paired-like homeodomain 1	1	0	1			AutG5602	MAPK10
AutG2619	GAS1	9q21.3-q22	1	1	0	0	0	0	1		AutG100036565	HBII-52-28	15q11.2	-	8	12	3			AutG7456	WIPF1	2q31.1	WAS/WASL interacting protein family, member 1	4	2		AutG7328	UBE2H	7q32	0	0	0	1	1	0	1			AutG4763	NF1	17q11.2	neurofibromin 1	1	0	1			AutG6327	SCN2B
											AutG23475	QPRT	16p11.2	quinolinate phosphoribosyltransferase	4	10	3			AutG6147	RPL23A	17q11	ribosomal protein L23a	6	2		AutG8087	FXR1	3q28	1	0	0	0	0	0	1			AutG6804	STX1A	7q11.23	syntaxin 1A (brain)	1	0	1			AutG11332	ACOT7
											AutG100033424	SNORD116-12	15q11.2	small nucleolar RNA, C/D box 116-12	8	12	3			AutG9703	KIAA0100	17q11.2	KIAA0100	6	2		AutG4010	LMX1B	9q34	1	0	0	0	0	0	1			AutG3720	JARID2	6p24-p23	jumonji, AT rich interactive domain 2	1	0	1			AutG8519	IFITM1
											AutG400322	HERC2P2	15q11.2	hect domain and RLD 2 pseudogene 2	8	9	3			AutG3232	HOXD3	2q31.1	homeobox D3	4	2		AutG6364	CCL20	2q33-q37	0	0	0	1	1	0	1			AutG7472	WNT2	7q31.2	wingless-type MMTV integration site family member 2	1	0	1			AutG51129	ANGPTL4
											AutG100033807	SNORD115-33	15q11.2	small nucleolar RNA, C/D box 115-33	8	12	3			AutG26073	POLDIP2	17q11.2	polymerase (DNA-directed), delta interacting protein 2	6	2		AutG26958	COPG2	7q32	1	1	0	0	0	0	1			AutG374378	GALNTL4	11p15.3	UDP-N-acetyl-alpha-D-galactosamine:polypeptide N-acetylgalactosaminyltransferase-like 4	1	0	1			AutG85027	C5orf62
											AutG100033812	SNORD115-38	15q11.2	small nucleolar RNA, C/D box 115-38	8	12	3			AutG253260	RICTOR	5p13.1	RPTOR independent companion of MTOR, complex 2	4	2		AutG114960	TSGA13	7q32	1	0	0	0	0	0	1			AutG81614	NIPA2	15q11.2	non imprinted in Prader-Willi/Angelman syndrome 2	1	0	1			AutG5173	PDYN
											AutG100033430	SNORD116-18	15q11.2	small nucleolar RNA, C/D box 116-18	8	12	3			AutG124930	ANKRD13B	17q11.2	ankyrin repeat domain 13B	6	2		AutG149111	CNIH3	1q42.12	1	0	0	0	0	0	1			AutG9344	TAOK2	16p11.2	TAO kinase 2	1	0	1			AutG9481	SLC25A27
											AutG100033450	SNORD115-13	15q11.2	small nucleolar RNA, C/D box 115-13	8	12	3			AutG344191	EVX2	2q31.1	even-skipped homeobox 2	4	2		AutG324	APC	5q21-q22	0	0	0	1	1	0	1			AutG1139	CHRNA7	15q14	cholinergic receptor, nicotinic, alpha 7	1	2	1			AutG5581	PRKCE
											AutG100033435	SNORD116-24	15q11.2	small nucleolar RNA, C/D box 116-24	8	12	3			AutG79634	SCRN3	2q31.1	secernin 3	4	2		AutG10152	ABI2	2q33	1	0	0	0	0	0	1			AutG321	APBA2	15q11-q12	amyloid beta (A4) precursor protein-binding, family A, member 2	1	0	1			AutG84525	HOPX
											tG100033442	SNORD115-5	15q11.2	small nucleolar RNA, C/D box 115-5	8	12	3			AutG130507	UBR3	2q31.1	ubiquitin protein ligase E3 component n-recognin 3 (putative)	4	2		AutG4573	MT-TR	-	0	0	0	1	0	0	1			AutG8448	DOC2A	16p11.2	double C2-like domains, alpha	1	0	1			AutG10120	ACTR1B
											AutG552900	BOLA2	16p11.2	bolA homolog 2 (E. coli)	4	10	3			AutG26272	FBXO4	5p12	F-box protein 4	4	2		AutG4568	MT-L2	-	0	0	0	1	0	0	1			AutG2918	GRM8	7q31.3-q32.1	glutamate receptor, metabotropic 8	1	0	1			AutG9636	ISG15
											AutG10423	CDIPT	16p11.2	CDP-diacylglycerol--inositol 3-phosphatidyltransferase	4	10	3			AutG55130	ARMC4	10p12.1-p11.23	armadillo repeat containing 4	4	2		AutG51339	DAPPER1	14q23.1	0	0	0	1	0	0	1			AutG8479	HIRIP3	16p11.2	HIRA interacting protein 3	1	0	1			AutG26064	RAI14
											AutG100033821	SNORD116-29	15q11.2	small nucleolar RNA, C/D box 116-29	8	12	3			AutG1386	ATF2	2q32	activating transcription factor 2	4	2		AutG9555	H2AFY	5q31.1	1	0	0	0	0	0	1			AutG22999	RIMS1	6q12-q13	regulating synaptic membrane exocytosis 1	1	0	1			AutG3420	IDH3B
											AutG100033449	SNORD115-12	15q11.2	small nucleolar RNA, C/D box 115-12	8	12	3			AutG55813	UTP6	17q11.2	UTP6, small subunit (SSU) processome component, homolog (yeast)	6	2		AutG2100	ESR2	14q23.2	0	0	0	1	0	0	1			AutG1750	DLX6	7q22	distal-less homeobox 6	1	1	1			AutG6361	CCL17
											AutG8926	SNURF	15q12	SNRPN upstream reading frame	8	10	3			AutG23098	SARM1	17q11	sterile alpha and TIR motif containing 1	6	2		AutG2568	GABRP	5q33-q34	1	1	0	0	0	0	1			AutG23426	GRIP1	12q14.3	glutamate receptor interacting protein 1	1	0	1			AutG113622	ADPRHL1
											AutG253980	KCTD13	16p11.2	potassium channel tetramerisation domain containing 13	4	10	3			AutG1362	CPD	17q11.2	carboxypeptidase D	6	2		AutG25978	DMT1	3p11.2	0	1	0	1	0	0	1			AutG22871	NLGN1	3q26.31	neuroligin 1	1	0	1			AutG714	C1QC
											AutG85358	SHANK3	22q13.3	SH3 and multiple ankyrin repeat domains 3	4	6	2			AutG518	ATP5G3	2q31.1	ATP synthase, H+ transporting, mitochondrial Fo complex, subunit C3 (subunit 9)	4	2		AutG221078	NSUN6	10p12.31	0	0	0	1	0	0	1			AutG54584	GNB1L	22q11.2	guanine nucleotide binding protein (G protein), beta polypeptide 1-like	1	0	1			AutG864	RUNX3
											AutG1312	COMT	22q11.21-q11.23|22q11.21	catechol-O-methyltransferase	3	7	2			AutG147015	DHRS13	17q11.2	dehydrogenase/reductase (SDR family) member 13	6	2		AutG5618	PRLR	5p13.2	1	0	1	0	0	0	1			AutG5625	PRODH	22q11.21	proline dehydrogenase (oxidase) 1	1	0	1			AutG8209	C21orf33
											AutG5625	PRODH	22q11.21	proline dehydrogenase (oxidase) 1	3	6	2			AutG2124	EVI2B	17q11.2	ecotropic viral integration site 2B	6	2		AutG4540	MT-ND5	-	0	0	0	1	0	0	1			AutG22829	NLGN4Y	Yq11.221	neuroligin 4, Y-linked	1	0	1			AutG1466	CSRP2
											AutG5594	MAPK1	22q11.2|22q11.21	mitogen-activated protein kinase 1	3	3	2			AutG1134	CHRNA1	2q24-q32	cholinergic receptor, nicotinic, alpha 1 (muscle)	4	2		AutG4535	MT-ND1	-	0	0	0	1	0	0	1			AutG9739	SETD1A	16p11.2	SET domain containing 1A	1	0	1			AutG6330	SCN4B
											AutG146395	GSG1L	16p12.1	GSG1-like	4	0	2			AutG3655	ITGA6	2q31.1	integrin, alpha 6	4	2		AutG4572	MT-TQ	-	0	0	0	1	0	0	1			AutG2969	GTF2I	7q11.23	general transcription factor IIi	1	0	1			AutG55530	SVOP
											AutG135	ADORA2A	22q11.23	adenosine A2a receptor	3	3	2			AutG26772	SNORD4B	17q11	small nucleolar RNA, C/D box 4B	6	2		AutG55040	EPN3	17q21.33	1	0	0	0	0	0	1			AutG11274	USP18	22q11.21	ubiquitin specific peptidase 18	1	0	1			AutG84448	ABLIM2
											AutG7122	CLDN5	22q11.21	claudin 5	3	7	2			AutG4036	LRP2	2q24-q31	low density lipoprotein receptor-related protein 2	4	2		AutG2876	GPX1	3p21.3	1	0	0	0	0	0	1			AutG2555	GABRA2	4p12	gamma-aminobutyric acid (GABA) A receptor, alpha 2	1	0	1			AutG10485	C1orf61
											AutG9993	DGCR2	22q11.21	DiGeorge syndrome critical region gene 2	3	6	2			AutG55803	ADAP2	17q11.2	ArfGAP with dual PH domains 2	6	2		AutG6999	TDO2	4q31-q32	1	0	1	0	0	0	1			AutG8220	DGCR14	22q11.21|22q11.2	DiGeorge syndrome critical region gene 14	1	0	1			AutG64061	TSPYL2
											AutG7332	UBE2L3	22q11.21	ubiquitin-conjugating enzyme E2L 3	3	5	2			AutG94005	PIGS	17p13.2	phosphatidylinositol glycan anchor biosynthesis, class S	6	2		AutG2561	GABRB2	5q34	1	0	0	0	0	0	1			AutG3689	ITGB2	21q22.3	integrin, beta 2 (complement component 3 receptor 3 and 4 subunit)	1	0	1			AutG51776	ZAK
											AutG25787	DGCR9	22q11.21	DiGeorge syndrome critical region gene 9	3	6	2			AutG5734	PTGER4	5p13.1	prostaglandin E receptor 4 (subtype EP4)	4	2		AutG2643	GCH1	14q22.1-q22.2	0	1	0	1	0	0	1			AutG9915	ARNT2	15q24	aryl-hydrocarbon receptor nuclear translocator 2	1	0	1			AutG65986	ZBTB10
											AutG23753	SDF2L1	22q11.21	stromal cell-derived factor 2-like 1	3	3	2			AutG3233	HOXD4	2q31.1	homeobox D4	4	2		AutG782	CACNB1	17q21-q22	1	0	0	0	0	0	1			AutG9172	MYOM2	8p23.3	myomesin (M-protein) 2, 165kDa	1	0	1			AutG2114	ETS2
											AutG3053	SERPIND1	22q11.2|22q11.21	serpin peptidase inhibitor, clade D (heparin cofactor), member 1	3	7	2			AutG55352	C17orf79	17q11.2	chromosome 17 open reading frame 79	6	2		AutG4519	MT-CYB	-	0	0	0	1	0	0	1			AutG3684	ITGAM	16p11.2	integrin, alpha M (complement component 3 receptor 3 subunit)	1	0	1			AutG9908	G3BP2
											AutG54584	GNB1L	22q11.2	guanine nucleotide binding protein (G protein), beta polypeptide 1-like	3	7	2			AutG8456	FOXN1	17q11-q12	forkhead box N1	6	2		AutG4538	MT-ND4	-	0	0	0	1	0	0	1			AutG718	C3	19p13.3-p13.2	complement component 3	1	0	1			AutG8870	IER3
											AutG8214	DGCR6	22q11.21|22q11	DiGeorge syndrome critical region gene 6	3	6	2			AutG6167	RPL37	5p13	ribosomal protein L37	4	2		AutG4862	NPAS2	2q11.2	1	0	0	0	0	0	1			AutG54487	DGCR8	22q11.2	DiGeorge syndrome critical region gene 8	1	0	1			AutG6620	SNCB
											AutG439931	FLJ39582	22q11.21	-	3	6	2			AutG5717	PSMD11	17q11.2	proteasome (prosome, macropain) 26S subunit, non-ATPase, 11	6	2		AutG4915	NTRK2	9q22.1	1	0	0	0	0	0	1			AutG1845	DUSP3	17q21	dual specificity phosphatase 3	1	0	1			AutG79960	PHF17
											AutG9127	P2RX6	22q11.21	purinergic receptor P2X, ligand-gated ion channel, 6	3	6	2			AutG1411	CRYBA1	17q11.2	crystallin, beta A1	6	2		AutG3927	LASP1	17q11-q21.3	1	0	0	0	0	0	1			AutG9899	SV2B	15q26.1	synaptic vesicle glycoprotein 2B	1	0	1			AutG2161	F12
											AutG5902	RANBP1	22q11.21	RAN binding protein 1	3	7	2			AutG113235	SLC46A1	17q11.2	solute carrier family 46 (folate transporter), member 1	6	2		AutG9086	EIF1AY	Yq11.223	0	0	0	1	0	0	1			AutG10156	RASA4	7q22	RAS p21 protein activator 4	1	0	1			AutG3708	ITPR1
											AutG11274	USP18	22q11.21	ubiquitin specific peptidase 18	3	2	2			AutG7756	ZNF207	17q11.2	zinc finger protein 207	6	2		AutG4512	MT-COI	-	0	0	0	1	0	0	1			AutG4524	MTHFR	1p36.3	methylenetetrahydrofolate reductase (NAD(P)H)	1	0	1			AutG114569	MAL2
											AutG8220	DGCR14	22q11.21|22q11.2	DiGeorge syndrome critical region gene 14	3	7	2			AutG84282	RNF135	17q11.2	ring finger protein 135	6	2		AutG8828	NRP2	2q33.3	1	0	0	0	0	0	1			AutG115509	ZNF689	16p11.2	zinc finger protein 689	1	0	1			AutG84959	UBASH3B
											AutG150221	RIMBP3C	22q11.21	RIMS binding protein 3C	3	4	2			AutG645832	SEBOX	17q11.2	SEBOX homeobox	6	2		AutG197257	LDHD	16q23.1	0	0	0	1	0	0	1			AutG78994	PRR14	16p11.2	proline rich 14	1	0	1			AutG246330	PELI3
											AutG342184	FMN1	15q13.3	formin 1	7	1	2			AutG8647	ABCB11	2q24	ATP-binding cassette, sub-family B (MDR/TAP), member 11	4	2		AutG367	AR	Xq12	0	1	0	1	0	0	1			AutG23247	KIAA0556	16p12.1	KIAA0556	1	0	1			AutG50632	CALY
											AutG3990	LIPC	15q21-q23	lipase, hepatic	2	4	2			AutG29081	METTL5	2q31.1	methyltransferase like 5	4	2		AutG1584	CYP11B1	8q21	0	0	0	1	0	0	1			AutG440362	HERC2P4	16p11.2	hect domain and RLD 2 pseudogene 4	1	0	1			AutG81567	TXNDC5
											AutG1399	CRKL	22q11|22q11.21	v-crk sarcoma virus CT10 oncogene homolog (avian)-like	3	7	2			AutG9527	GOSR1	17q11	golgi SNAP receptor complex member 1	6	2		AutG5617	PRL	6p22.2-p21.3	1	0	1	0	0	0	1			AutG9889	ZBED4	22q13.33	zinc finger, BED-type containing 4	1	0	1			AutG3315	HSPB1
											AutG728233	PI4KAP1	22q11.21	phosphatidylinositol 4-kinase, catalytic, alpha pseudogene 1	3	6	2			AutG85464	SSH2	17q11.2	slingshot homolog 2 (Drosophila)	6	2		AutG4537	MT-ND3	-	0	0	0	1	0	0	1			AutG3687	ITGAX	16p11.2	integrin, alpha X (complement component 3 receptor 4 subunit)	1	0	1			AutG89866	SEC16B
											AutG65078	RTN4R	22q11.21	reticulon 4 receptor	3	7	2			AutG10651	MTX2	2q31.1	metaxin 2	4	2		AutG3359	HTR3A	11q23.1	1	0	0	0	0	0	1			AutG90835	C16orf93	16p11.2	chromosome 16 open reading frame 93	1	0	1			AutG56913	C1GALT1
											AutG8218	CLTCL1	22q11.2|22q11.21	clathrin, heavy chain-like 1	3	7	2			AutG64149	C17orf75	17q11.2	chromosome 17 open reading frame 75	6	2		AutG4550	MT-RNR	-	0	0	0	1	0	0	1			AutG6810	STX4	16p11.2	syntaxin 4	1	0	1			AutG25852	ARMC8
											AutG6899	TBX1	22q11.21	T-box 1	3	7	2			AutG3236	HOXD10	2q31.1	homeobox D10	4	2		AutG7534	YWHAZ	8q23.1	1	0	0	0	0	0	1			AutG3360	HTR4	5q31-q33	5-hydroxytryptamine (serotonin) receptor 4	1	0	1			AutG754	PTTG1IP
											AutG6263	RYR3	15q14-q15	ryanodine receptor 3	7	0	2			AutG9094	UNC119	17q11.2	unc-119 homolog (C. elegans)	6	2		AutG25782	RAB3GAP2	1q41	1	0	0	0	0	0	1			AutG79798	ARMC5	16p11.2	armadillo repeat containing 5	1	0	1			AutG2319	FLOT2
											AutG27037	TRMT2A	22q11.1-22q13|22q11.21	TRM2 tRNA methyltransferase 2 homolog A (S. cerevisiae)	3	7	2			AutG84081	CCDC55	17q11.2	coiled-coil domain containing 55	6	2		AutG4536	MT-ND2	-	0	0	0	1	0	0	1			AutG84148	MYST1	16p11.2	MYST histone acetyltransferase 1	1	0	1			AutG151556	GPR155
											AutG150223	YDJC	22q11.21	YdjC homolog (bacterial)	3	3	2			AutG90410	IFT20	17q11.2	intraflagellar transport 20 homolog (Chlamydomonas)	6	2		AutG3361	HTR5A	7q36.1	1	0	0	0	0	0	1			AutG952	CD38	4p15	CD38 molecule	1	0	1			AutG10231	RCAN2
											AutG440799	P2RX6P	22q11.21	purinergic receptor P2X, ligand-gated ion channel, 6 pseudogene	3	6	2			AutG147011	PROCA1	17q11.2	protein interacting with cyclin A1	6	2														AutG10847	SRCAP	16p11.2	Snf2-related CREBBP activator protein	1	0	1			AutG3674	ITGA2B
											AutG7290	HIRA	22q11.2|22q11.21	HIR histone cell cycle regulation defective homolog A (S. cerevisiae)	3	7	2			AutG124912	SPACA3	17q11.2	sperm acrosome associated 3	6	2														AutG6812	STXBP1	9q34.1	syntaxin binding protein 1	1	0	1			AutG6843	VAMP1
											AutG85376	RIMBP3	22q11.21	RIMS binding protein 3	3	6	2			AutG26808	SNORD42B	17q11	small nucleolar RNA, C/D box 42B	6	2														AutG1407	CRY1	12q23-q24.1	cryptochrome 1 (photolyase-like)	1	0	1			AutG2622	GAS8
											AutG29799	YPEL1	22q11.2	yippee-like 1 (Drosophila)	3	3	2			AutG79675	FASTKD1	2q31	FAST kinase domains 1	4	2														AutG57181	SLC39A10	2q32.3	solute carrier family 39 (zinc transporter), member 10	1	0	1			AutG5937	RBMS1
											AutG5297	PI4KA	22q11.21	phosphatidylinositol 4-kinase, catalytic, alpha	3	7	2			AutG80067	DCAF17	2q31.1	DDB1 and CUL4 associated factor 17	4	2														AutG9274	BCL7C	16p11	B-cell CLL/lymphoma 7C	1	0	1			AutG8544	PIR
											AutG113691	MGC16703	22q11.21	-	3	6	2			AutG26047	CNTNAP2	7q35	contactin associated protein-like 2	3	1														AutG1601	DAB2	5p13	disabled homolog 2, mitogen-responsive phosphoprotein (Drosophila)	1	0	1			AutG57142	RTN4
											AutG164592	CCDC116	22q11.21	coiled-coil domain containing 116	3	3	2			AutG5021	OXTR	3p25	oxytocin receptor	3	1														AutG2670	GFAP	17q21	glial fibrillary acidic protein	1	0	1			AutG55501	CHST12
											AutG7353	UFD1L	22q11.21	ubiquitin fusion degradation 1 like (yeast)	3	7	2			AutG1977	EIF4E	4q21-q25	eukaryotic translation initiation factor 4E	2	1														AutG80270	HSD3B7	16p11.2	hydroxy-delta-5-steroid dehydrogenase, 3 beta- and steroid delta-isomerase 7	1	0	1			AutG9581	PREPL
											AutG23759	PPIL2	22q11.21	peptidylprolyl isomerase (cyclophilin)-like 2	3	3	2			AutG91584	PLXNA4	7q32.3	plexin A4	3	1														AutG146547	PRSS36	16p11.2	protease, serine, 36	1	0	1			AutG4591	TRIM37
											AutG9342	SNAP29	22q11.21	synaptosomal-associated protein, 29kDa	3	7	2			AutG1358	CPA2	7q32	carboxypeptidase A2 (pancreatic)	3	1														AutG10295	BCKDK	16p11.2	branched chain ketoacid dehydrogenase kinase	1	0	1			AutG85315	PAQR8
											AutG150197	LOC150197	22q11.21	-	3	7	2			AutG1387	CREBBP	16p13.3	CREB binding protein	2	1														AutG51327	AHSP	16p11.2	alpha hemoglobin stabilizing protein	1	0	1			AutG943	TNFRSF8
											AutG84861	KLHL22	22q11.21	kelch-like 22 (Drosophila)	3	7	2			AutG80059	LRRTM4	2p12	leucine rich repeat transmembrane neuronal 4	2	1														AutG221178	SPATA13	13q12.12	spermatogenesis associated 13	1	0	1			AutG221692	PHACTR1
											AutG10587	TXNRD2	22q11.21	thioredoxin reductase 2	3	7	2			AutG6608	SMO	7q32.3	smoothened homolog (Drosophila)	3	1														AutG386757	SLC6A10P	16p11.2	solute carrier family 6 (neurotransmitter transporter, creatine), member 10 (pseudogene)	1	0	1			AutG23648	SSBP3
											AutG79680	C22orf29	22q11.21	chromosome 22 open reading frame 29	3	7	2			AutG23382	AHCYL2	7q32.1	adenosylhomocysteinase-like 2	3	1														AutG5261	PHKG2	16p11.2	phosphorylase kinase, gamma 2 (testis)	1	0	1			AutG8190	MIA
											AutG128977	C22orf39	22q11.21	chromosome 22 open reading frame 39	3	7	2			AutG8912	CACNA1H	16p13.3	calcium channel, voltage-dependent, T type, alpha 1H subunit	2	1														AutG54620	FBXL19	16p11.2	F-box and leucine-rich repeat protein 19	1	0	1			AutG8936	WASF1
											AutG23119	HIC2	22q11.21	hypermethylated in cancer 2	3	4	2			AutG4790	NFKB1	4q24	nuclear factor of kappa light polypeptide gene enhancer in B-cells 1	2	1														AutG3002	GZMB	14q11.2	granzyme B (granzyme 2, cytotoxic T-lymphocyte-associated serine esterase 1)	1	0	1			AutG10581	IFITM2
											AutG64976	MRPL40	22q11.21	mitochondrial ribosomal protein L40	3	7	2			AutG3002	GZMB	14q11.2	granzyme B (granzyme 2, cytotoxic T-lymphocyte-associated serine esterase 1)	3	1														AutG5652	PRSS8	16p11.2	protease, serine, 8	1	0	1			AutG129880	BBS5
											AutG6545	SLC7A4	22q11.21	solute carrier family 7 (cationic amino acid transporter, y+ system), member 4	3	6	2			AutG79813	EHMT1	9q34.3	euchromatic histone-lysine N-methyltransferase 1	3	1														AutG23774	BRD1	22q13.33	bromodomain containing 1	1	0	1			AutG192134	B3GNT6
											AutG29797	POM121L8P	22q11.2	POM121 membrane glycoprotein-like 8 pseudogene	3	4	2			AutG128	ADH5	4q23	alcohol dehydrogenase 5 (class III), chi polypeptide	2	1														AutG2521	FUS	16p11.2	fused in sarcoma	1	0	1			AutG55246	CCDC25
											AutG150209	AIFM3	22q11.21	apoptosis-inducing factor, mitochondrion-associated, 3	3	7	2			AutG54221	SNTG2	2p25.3	syntrophin, gamma 2	2	1														AutG3399	ID3	1p36.13-p36.12	inhibitor of DNA binding 3, dominant negative helix-loop-helix protein	1	0	1			AutG29789	OLA1
											AutG84222	TMEM191A	22q11.21	transmembrane protein 191A	3	7	2			AutG3146	HMGB1	13q12	high-mobility group box 1	2	1														AutG5187	PER1	17p13.1	period homolog 1 (Drosophila)	1	0	1			AutG5351	PLOD1
											AutG266697	POM121L4P	22q11.2	POM121 membrane glycoprotein-like 4 pseudogene	3	7	2			AutG54806	AHI1	6q23.3	Abelson helper integration site 1	2	1														AutG124411	ZNF720	16p11.2	zinc finger protein 720	1	0	1			AutG56660	KCNK12
											AutG7625	ZNF74	22q11.2|22q11.21	zinc finger protein 74	3	7	2			AutG7249	TSC2	16p13.3	tuberous sclerosis 2	2	1														AutG7041	TGFB1I1	16p11.2	transforming growth factor beta 1 induced transcript 1	1	0	1			AutG706	TSPO
											AutG54487	DGCR8	22q11.2	DiGeorge syndrome critical region gene 8	3	7	2			AutG1133	CHRM5	15q26	cholinergic receptor, muscarinic 5	3	1														AutG64478	CSMD1	8p23.2	CUB and Sushi multiple domains 1	1	0	1			AutG84440	RAB11FIP4
											AutG8216	LZTR1	22q11.21|22q11.1-q11.2	leucine-zipper-like transcription regulator 1	3	7	2			AutG2572	GAD2	10p11.23	glutamate decarboxylase 2 (pancreatic islets and brain, 65kDa)	2	1														AutG10308	ZNF267	16p11.2	zinc finger protein 267	1	0	1			AutG137075	CLDN23
											AutG23617	TSSK2	22q11.21	testis-specific serine kinase 2	3	6	2			AutG1357	CPA1	7q32	carboxypeptidase A1 (pancreatic)	3	1														AutG9810	RNF40	16p11.2-p11.1	ring finger protein 40	1	0	1			AutG27065	D4S234E
											AutG400891	LOC400891	22q11.21	-	3	6	2			AutG491	ATP2B2	3p25.3	ATPase, Ca++ transporting, plasma membrane 2	3	1														AutG280	AMY2B	1p21	amylase, alpha 2B (pancreatic)	1	0	1			AutG4502	MT2A
											AutG8318	CDC45	22q11.21	cell division cycle 45 homolog (S. cerevisiae)	3	7	2			AutG1496	CTNNA2	2p12-p11.1	catenin (cadherin-associated protein), alpha 2	2	1														AutG57496	MKL2	16p13.12	MKL/myocardin-like 2	1	1	1			AutG9114	ATP6V0D1
											AutG150185	LOC150185	22q11.21	-	3	7	2			AutG29923	C7orf68	7q32.1	chromosome 7 open reading frame 68	3	1														AutG9726	ZNF646	16p11.2	zinc finger protein 646	1	0	1			AutG6367	CCL22
											AutG51586	MED15	22q11.2	mediator complex subunit 15	3	7	2			AutG6263	RYR3	15q14-q15	ryanodine receptor 3	3	1														AutG93129	ORAI3	16p11.2	ORAI calcium release-activated calcium modulator 3	1	0	1			AutG3382	ICA1
											AutG26585	GREM1	15q13.3	gremlin 1	7	1	2			AutG95681	TSGA14	7q32	testis specific, 14	3	1														AutG100132341	KIAA0664L3	16p11.2	KIAA0664-like 3	1	0	1			AutG23057	NMNAT2
											AutG421	ARVCF	22q11.21	armadillo repeat gene deleted in velocardiofacial syndrome	3	7	2			AutG4261	CIITA	16p13	class II, major histocompatibility complex, transactivator	3	1														AutG79759	ZNF668	16p11.2	zinc finger protein 668	1	0	1			AutG64855	FAM129B
											AutG5413	2013-09-05	22q11.21	septin 5	3	7	2			AutG26958	COPG2	7q32	coatomer protein complex, subunit gamma 2	3	1														AutG23283	CSTF2T	10q11	cleavage stimulation factor, 3' pre-RNA, subunit 2, 64kDa, tau variant	1	0	1			AutG4604	MYBPC1
											AutG29801	ZDHHC8	22q11.21	zinc finger, DHHC-type containing 8	3	7	2			AutG9022	CLIC3	9q34.3	chloride intracellular channel 3	3	1														AutG57084	SLC17A6	11p14.3	solute carrier family 17 (sodium-dependent inorganic phosphate cotransporter), member 6	1	0	1			AutG100132406	NBPF10
											AutG375133	PI4KAP2	22q11.21	phosphatidylinositol 4-kinase, catalytic, alpha pseudogene 2	3	4	2			AutG3337	DNAJB1	19p13.2	DnaJ (Hsp40) homolog, subfamily B, member 1	2	1														AutG29108	PYCARD	16p11.2	PYD and CARD domain containing	1	0	1			AutG10059	DNM1L
											AutG26220	DGCR5	22q11	DiGeorge syndrome critical region gene 5 (non-protein coding)	3	6	2			AutG4232	MEST	7q32	mesoderm specific transcript homolog (mouse)	3	1														AutG112755	STX1B	16p11.2	syntaxin 1B	1	0	1			AutG3693	ITGB5
											AutG91179	SCARF2	22q11.21	scavenger receptor class F, member 2	3	7	2			AutG9236	CCPG1	15q21.1	cell cycle progression 1	2	1														AutG7076	TIMP1	Xp11.3-p11.23	TIMP metallopeptidase inhibitor 1	1	0	1			AutG23457	ABCB9
											AutG25786	DGCR11	22q11.21	DiGeorge syndrome critical region gene 11	3	5	2			AutG8303	SNN	16p13	stannin	3	1														AutG283932	NCRNA00095	16p11.2	non-protein coding RNA 95	1	0	1			AutG5604	MAP2K1
											AutG80764	THAP7	22q11.2	THAP domain containing 7	3	6	2			AutG7328	UBE2H	7q32	ubiquitin-conjugating enzyme E2H (UBC8 homolog, yeast)	3	1														AutG1489	CTF1	16p11.2	cardiotrophin 1	1	0	1			AutG10410	IFITM3
											AutG2679	GGT3P	22q11.21	gamma-glutamyltransferase 3 pseudogene	3	3	2			AutG10242	KCNMB2	3q26.32	potassium large conductance calcium-activated channel, subfamily M, beta member 2	2	1														AutG64319	FBRS	16p11.2	fibrosin	1	0	1			AutG261729	STEAP2
											AutG128989	C22orf25	22q11.21	chromosome 22 open reading frame 25	3	7	2			AutG5310	PKD1	16p13.3	polycystic kidney disease 1 (autosomal dominant)	2	1														AutG3681	ITGAD	16p11.2	integrin, alpha D	1	0	1			AutG2162	F13A1
											AutG85359	DGCR6L	22q11	DiGeorge syndrome critical region gene 6-like	3	7	2			AutG114960	TSGA13	7q32	testis specific, 13	3	1														AutG146540	ZNF785	16p11.2	zinc finger protein 785	1	0	1			AutG9659	PDE4DIP
											AutG2928	GSC2	22q11.21	goosecoid homeobox 2	3	7	2			AutG10811	NOXA1	9q34.3	NADPH oxidase activator 1	3	1														AutG11126	CD160	1q21.1	CD160 molecule	1	0	1			AutG534	ATP6V1G2
											AutG6576	SLC25A1	22q11.21	solute carrier family 25 (mitochondrial carrier; citrate transporter), member 1	3	7	2			AutG9858	KIAA0649	9q34.3	KIAA0649	3	1														AutG64755	C16orf58	16p11.2	chromosome 16 open reading frame 58	1	0	1			AutG8624	PSMG1
											AutG56666	PANX2	22q13.33	pannexin 2	4	4	2			AutG59345	GNB4	3q26.33	guanine nucleotide binding protein (G protein), beta polypeptide 4	2	1														AutG23189	KANK1	9p24.3	KN motif and ankyrin repeat domains 1	1	0	1			AutG25849	PARM1
											AutG91316	LOC91316	22q11.23	-	3	3	2			AutG2935	GSPT1	16p13.1	G1 to S phase transition 1	3	1														AutG92595	ZNF764	16p11.2	zinc finger protein 764	1	0	1			AutG9201	DCLK1
											AutG400916	CHCHD10	22q11.23	coiled-coil-helix-coiled-coil-helix domain containing 10	3	3	2			AutG22882	ZHX2	8q24.13	zinc fingers and homeoboxes 2	3	1														AutG79648	MCPH1	8p23.1	microcephalin 1	1	0	1			AutG4267	CD99
											AutG9739	SETD1A	16p11.2	SET domain containing 1A	4	0	2			AutG9790	BMS1	10q11.21	BMS1 homolog, ribosome assembly protein (yeast)	2	1														AutG57575	PCDH10	4q28.3	protocadherin 10	1	0	1			AutG220	ALDH1A3
											AutG199990	C1orf86	1p36.33	chromosome 1 open reading frame 86	2	4	2			AutG6923	TCEB2	16p12.3	transcription elongation factor B (SIII), polypeptide 2 (18kDa, elongin B)	2	1														AutG79001	VKORC1	16p11.2	vitamin K epoxide reductase complex, subunit 1	1	0	1			AutG9414	TJP2
											AutG2563	GABRD	1p|1p36.3	gamma-aminobutyric acid (GABA) A receptor, delta	2	4	2			AutG9788	MTSS1	8p22	metastasis suppressor 1	3	1														AutG1339	COX6A2	16p	cytochrome c oxidase subunit VIa polypeptide 2	1	0	1			AutG4905	NSF
											AutG9172	MYOM2	8p23.3	myomesin (M-protein) 2, 165kDa	3	2	2			AutG114770	PGLYRP2	19p13.12	peptidoglycan recognition protein 2	2	1														AutG260434	PYDC1	16p11.2	PYD (pyrin domain) containing 1	1	0	1			AutG9265	CYTH3
											AutG2952	GSTT1	22q11.23	glutathione S-transferase theta 1	3	2	2			AutG124402	FAM100A	16p13.3	family with sequence similarity 100, member A	2	1														AutG6524	SLC5A2	16p12-p11	solute carrier family 5 (sodium/glucose cotransporter), member 2	1	0	1			AutG29114	TAGLN3
											AutG23523	CABIN1	22q11.23	calcineurin binding protein 1	3	3	2			AutG64753	CCDC136	7q33	coiled-coil domain containing 136	3	1														AutG146542	ZNF688	16p11.2	zinc finger protein 688	1	0	1			AutG27115	PDE7B
											AutG3684	ITGAM	16p11.2	integrin, alpha M (complement component 3 receptor 3 subunit)	4	1	2			AutG9727	RAB11FIP3	16p13.3	RAB11 family interacting protein 3 (class II)	2	1														AutG29902	C12orf24	12q24.11	chromosome 12 open reading frame 24	1	0	1			AutG28996	HIPK2
											AutG3543	IGLL1	22q11.23	immunoglobulin lambda-like polypeptide 1	3	3	2			AutG440270	GOLGA8B	15q14	golgin A8 family, member B	3	1														AutG399687	MYO18A	17q11.2	myosin XVIIIA	1	0	1			AutG57602	USP36
											AutG9647	PPM1F	22q11.22	protein phosphatase, Mg2+/Mn2+ dependent, 1F	3	3	2			AutG57799	RAB40C	16p13.3	RAB40C, member RAS oncogene family	2	1														AutG8091	HMGA2	12q15	high mobility group AT-hook 2	1	0	1			AutG23596	OPN3
											AutG5465	PPARA	22q12-q13.1|22q13.31	peroxisome proliferator-activated receptor alpha	3	2	2			AutG57582	KCNT1	9q34.3	potassium channel, subfamily T, member 1	3	1														AutG20	ABCA2	9q34	ATP-binding cassette, sub-family A (ABC1), member 2	1	0	1			AutG6241	RRM2
											AutG1120	CHKB	22q13.33	choline kinase beta	4	4	2			AutG6713	SQLE	8q24.1	squalene epoxidase	3	1														AutG10787	NCKAP1	2q32	NCK-associated protein 1	1	0	1			AutG162387	MFSD6L
											AutG115509	ZNF689	16p11.2	zinc finger protein 689	4	0	2			AutG51172	NAGPA	16p13.3	N-acetylglucosamine-1-phosphodiester alpha-N-acetylglucosaminidase	2	1														AutG55197	RPRD1A	18q12.2	regulation of nuclear pre-mRNA domain containing 1A	1	0	1			AutG257144	GCET2
											AutG78994	PRR14	16p11.2	proline rich 14	4	0	2			AutG6187	RPS2	16p13.3	ribosomal protein S2	2	1														AutG649	BMP1	8p21.3	bone morphogenetic protein 1	1	0	1			AutG122953	JDP2
											AutG22928	SEPHS2	16p11.2	selenophosphate synthetase 2	4	0	2			AutG10474	TADA3	3p25.3	transcriptional adaptor 3	3	1														AutG4849	CNOT3	19q13.4	CCR4-NOT transcription complex, subunit 3	1	0	1			AutG6185	RPN2
											AutG728689	EIF3CL	16p11.2	eukaryotic translation initiation factor 3, subunit C-like	4	0	2			AutG9919	SEC16A	9q34.3	SEC16 homolog A (S. cerevisiae)	3	1														AutG54674	LRRN3	7q31.1	leucine rich repeat neuronal 3	1	0	1			AutG10538	BATF
											AutG493829	TRIM72	16p11.2	tripartite motif-containing 72	4	1	2			AutG7862	BRPF1	3p26-p25	bromodomain and PHD finger containing, 1	3	1														AutG23312	DMXL2	15q21.2	Dmx-like 2	1	0	1			AutG2693	GHSR
											AutG79924	ADM2	22q13.33	adrenomedullin 2	4	4	2			AutG5873	RAB27A	15q15-q21.1	RAB27A, member RAS oncogene family	2	1														AutG11011	TLK2	17q23	tousled-like kinase 2	1	0	1			AutG10912	GADD45G
											AutG23247	KIAA0556	16p12.1	KIAA0556	4	0	2			AutG55684	C9orf86	9q34.3	chromosome 9 open reading frame 86	3	1														AutG53615	MBD3	19p13.3	methyl-CpG binding domain protein 3	1	1	1			AutG57559	STAMBPL1
											AutG984	CDK11B	1p36.33	cyclin-dependent kinase 11B	2	4	2			AutG79006	METRN	16p13.3	meteorin, glial cell differentiation regulator	2	1														AutG2312	FLG	1q21.3	filaggrin	1	0	1			AutG55256	ADI1
											AutG440362	HERC2P4	16p11.2	hect domain and RLD 2 pseudogene 4	4	2	2			AutG10221	TRIB1	8q24.13	tribbles homolog 1 (Drosophila)	3	1														AutG5976	UPF1	19p13.2-p13.11	UPF1 regulator of nonsense transcripts homolog (yeast)	1	0	1			AutG57713	SFMBT2
											AutG1890	TYMP	22q13|22q13.33	thymidine phosphorylase	4	4	2			AutG23274	CLEC16A	16p13.13	C-type lectin domain family 16, member A	3	1														AutG8912	CACNA1H	16p13.3	calcium channel, voltage-dependent, T type, alpha 1H subunit	1	0	1			AutG6504	SLAMF1
											AutG164714	TTLL8	22q13.33	tubulin tyrosine ligase-like family, member 8	4	6	2			AutG389812	LCN15	9q34.3	lipocalin 15	3	1														AutG5444	PON1	7q21.3	paraoxonase 1	1	0	1			AutG7428	VHL
											AutG2953	GSTT2	22q11.2|22q11.23	glutathione S-transferase theta 2	3	2	2			AutG65249	ZSWIM4	19p13.13	zinc finger, SWIM-type containing 4	2	1														AutG8894	EIF2S2	20pter-q12	eukaryotic translation initiation factor 2, subunit 2 beta, 38kDa	1	0	1			AutG30844	EHD4
											AutG23151	GRAMD4	22q13.31	GRAM domain containing 4	3	3	2			AutG4833	NME4	16p13.3	non-metastatic cells 4, protein expressed in	2	1														AutG84059	GPR98	5q13	G protein-coupled receptor 98	1	0	1			AutG64778	FNDC3B
											AutG29781	NCAPH2	22q13.33	non-SMC condensin II complex, subunit H2	4	4	2			AutG5582	PRKCG	19q13.4	protein kinase C, gamma	2	1														AutG128853	DUSP15	20q11.21	dual specificity phosphatase 15	1	0	1			AutG3688	ITGB1
											AutG9889	ZBED4	22q13.33	zinc finger, BED-type containing 4	4	5	2			AutG9028	RHBDL1	16p13.3	rhomboid, veinlet-like 1 (Drosophila)	2	1														AutG283971	CLEC18C	16q22.1	C-type lectin domain family 18, member C	1	0	1			AutG54855	FAM46C
											AutG3687	ITGAX	16p11.2	integrin, alpha X (complement component 3 receptor 4 subunit)	4	1	2			AutG2318	FLNC	7q32-q35	filamin C, gamma	3	1														AutG56311	ANKRD7	7q31	ankyrin repeat domain 7	1	0	1			AutG387066	SNHG5
											AutG54991	C1orf159	1p36.33	chromosome 1 open reading frame 159	2	4	2			AutG9516	LITAF	16p13.13	lipopolysaccharide-induced TNF factor	3	1														AutG23526	HMHA1	19p13.3	histocompatibility (minor) HA-1	1	0	1			AutG79754	ASB13
											AutG90835	C16orf93	16p11.2	chromosome 16 open reading frame 93	4	0	2			AutG55024	BANK1	4q24	B-cell scaffold protein with ankyrin repeats 1	2	1														AutG94239	H2AFV	7p13	H2A histone family, member V	1	0	1			AutG6662	SOX9
											AutG85379	KIAA1671	22q11.23	KIAA1671	3	2	2			AutG283871	PGP	16p13.3	phosphoglycolate phosphatase	2	1														AutG83992	CTTNBP2	7q31	cortactin binding protein 2	1	0	1			AutG4818	NKG7
											AutG6810	STX4	16p11.2	syntaxin 4	4	0	2			AutG6621	SNAPC4	9q34.3	small nuclear RNA activating complex, polypeptide 4, 190kDa	3	1														AutG124925	SEZ6	17q11.2	seizure related 6 homolog (mouse)	1	0	1			AutG960	CD44
											AutG150383	C22orf40	22q13.31	chromosome 22 open reading frame 40	3	2	2			AutG79641	ROGDI	16p13.3	rogdi homolog (Drosophila)	2	1														AutG4790	NFKB1	4q24	nuclear factor of kappa light polypeptide gene enhancer in B-cells 1	1	0	1			AutG10413	YAP1
											AutG2055	CLN8	8p23	ceroid-lipofuscinosis, neuronal 8 (epilepsy, progressive with mental retardation)	3	2	2			AutG2902	GRIN1	9q34.3	glutamate receptor, ionotropic, N-methyl D-aspartate 1	3	1														AutG1990	CELA1	12q13	chymotrypsin-like elastase family, member 1	1	0	1			AutG2634	GBP2
											AutG79798	ARMC5	16p11.2	armadillo repeat containing 5	4	1	2			AutG9235	IL32	16p13.3	interleukin 32	2	1														AutG548644	POLR2J3	7q22.1	polymerase (RNA) II (DNA directed) polypeptide J3	1	0	1			AutG6894	TARBP1
											AutG84148	MYST1	16p11.2	MYST histone acetyltransferase 1	4	0	2			AutG7171	TPM4	19p13.1	tropomyosin 4	2	1														AutG55902	ACSS2	20q11.22	acyl-CoA synthetase short-chain family member 2	1	0	1			AutG1266	CNN3
											AutG4320	MMP11	22q11.2|22q11.23	matrix metallopeptidase 11 (stromelysin 3)	3	3	2			AutG474344	GIMAP6	-	GTPase, IMAP family member 6	2	1														AutG84557	MAP1LC3A	20cen-q13	microtubule-associated protein 1 light chain 3 alpha	1	0	1			AutG113802	C1orf59
											AutG6598	SMARCB1	22q11.23|22q11	SWI/SNF related, matrix associated, actin dependent regulator of chromatin, subfamily b, member 1	3	3	2			AutG241	ALOX5AP	13q12	arachidonate 5-lipoxygenase-activating protein	2	1														AutG83394	PITPNM3	17p13	PITPNM family member 3	1	0	1			AutG10923	SUB1
											AutG613	BCR	22q11|22q11.23	breakpoint cluster region	3	2	2			AutG91373	UAP1L1	9q34.3	UDP-N-acteylglucosamine pyrophosphorylase 1-like 1	3	1														AutG3678	ITGA5	12q11-q13	integrin, alpha 5 (fibronectin receptor, alpha polypeptide)	1	0	1			AutG50615	IL21R
											AutG440350	NPIPL1	16p11.2	nuclear pore complex interacting protein-like 1	4	0	2			AutG23534	TNPO3	7q32.1	transportin 3	3	1														AutG1106	CHD2	15q26	chromodomain helicase DNA binding protein 2	1	0	1			AutG972	CD74
											AutG83642	SELO	22q13.33	-	4	4	2			AutG286016	TPI1P2	7q32.1	triosephosphate isomerase 1 pseudogene 2	3	1														AutG2731	GLDC	9p22	glycine dehydrogenase (decarboxylating)	1	0	1			AutG64860	ARMCX5
											AutG150372	NFAM1	22q13.2	NFAT activating protein with ITAM motif 1	3	2	2			AutG27158	NDOR1	9q34.3	NADPH dependent diflavin oxidoreductase 1	3	1														AutG126017	ZNF813	19q13.42	zinc finger protein 813	1	0	1			AutG4745	NELL1
											AutG9906	SLC35E2	1p36.33	solute carrier family 35, member E2	2	4	2			AutG4993	OR2C1	16p13.3	olfactory receptor, family 2, subfamily C, member 1	2	1														AutG26056	RAB11FIP5	2p13	RAB11 family interacting protein 5 (class I)	1	0	1			AutG7430	EZR
											AutG7621	ZNF70	22q11.2|22q11.23	zinc finger protein 70	3	3	2			AutG79982	DNAJB14	4q23	DnaJ (Hsp40) homolog, subfamily B, member 14	2	1														AutG79718	TBL1XR1	3q26.32	transducin (beta)-like 1 X-linked receptor 1	1	0	1			AutG60485	SAV1
											AutG6300	MAPK12	22q13.33	mitogen-activated protein kinase 12	4	4	2			AutG51025	PAM16	16p13.3	presequence translocase-associated motor 16 homolog (S. cerevisiae)	2	1														AutG5990	RFX2	19p13.3-p13.2	regulatory factor X, 2 (influences HLA class II expression)	1	0	1			AutG374	AREG
											AutG10847	SRCAP	16p11.2	Snf2-related CREBBP activator protein	4	0	2			AutG55798	METTL2B	7q32.1	methyltransferase like 2B	3	1														AutG950	SCARB2	4q21.1	scavenger receptor class B, member 2	1	0	1			AutG9120	SLC16A6
											AutG348645	C22orf34	22q13.33	chromosome 22 open reading frame 34	4	9	2			AutG27044	SND1	7q31.3	staphylococcal nuclease and tudor domain containing 1	3	1														AutG414332	LCN10	9q34.3	lipocalin 10	1	0	1			AutG5552	SRGN
											AutG440354	LOC440354	16p11.2	-	4	9	2			AutG4218	RAB8A	19p13.1	RAB8A, member RAS oncogene family	3	1														AutG23168	RTF1	15q15.1	Rtf1, Paf1/RNA polymerase II complex component, homolog (S. cerevisiae)	1	0	1			AutG388662	SLC6A17
											AutG25970	SH2B1	16p11.2	SH2B adaptor protein 1	4	2	2			AutG727800	RNF208	9q34.3	ring finger protein 208	3	1														AutG22859	LPHN1	19p13.2	latrophilin 1	1	0	1			AutG126961	HIST2H3C
											AutG55911	APOB48R	16p11	-	4	0	2			AutG20	ABCA2	9q34	ATP-binding cassette, sub-family A (ABC1), member 2	3	1														AutG221188	GPR114	16q21	G protein-coupled receptor 114	1	0	1			AutG92906	HNRPLL
											AutG729355	TP53TG3B	16p11.2	TP53 target 3B	4	2	2			AutG23295	MGRN1	16p13.3	mahogunin, ring finger 1	2	1														AutG114815	SORCS1	10q23-q25	sortilin-related VPS10 domain containing receptor 1	1	0	1			AutG5621	PRNP
											AutG595101	LOC595101	16p11.2	-	4	7	2			AutG8649	MAPKSP1	4q23	MAPK scaffold protein 1	2	1														AutG162333	2013-03-10	17q23.2	membrane-associated ring finger (C3HC4) 10	1	0	1			AutG51296	SLC15A3
											AutG283933	ZNF843	16p11.2	zinc finger protein 843	4	1	2			AutG168537	GIMAP7	7q36.1	GTPase, IMAP family member 7	2	1														AutG84717	HDGFRP2	19p13.3	-	1	0	1			AutG57636	ARHGAP23
											AutG84901	NFATC2IP	16p11.2	nuclear factor of activated T-cells, cytoplasmic, calcineurin-dependent 2 interacting protein	4	2	2			AutG6345	SRL	16p13.3	sarcalumenin	2	1														AutG27006	FGF22	19p13.3	fibroblast growth factor 22	1	0	1			AutG3566	IL4R
											AutG390688	CDC37P1	16p11.2	cell division cycle 37 homolog (S. cerevisiae) pseudogene 1	4	0	2			AutG3015	H2AFZ	4q24	H2A histone family, member Z	2	1														AutG204801	NLRP11	19q13.43	NLR family, pyrin domain containing 11	1	0	1			AutG1052	CEBPD
											AutG150244	ZDHHC8P1	22q11.23	zinc finger, DHHC-type containing 8 pseudogene 1	3	3	2			AutG29066	ZC3H7A	16p13-p12	zinc finger CCCH-type containing 7A	3	1														AutG2686	GGT7	20q11.22	gamma-glutamyltransferase 7	1	0	1			AutG23493	HEY2
											AutG9620	CELSR1	22q13.3	cadherin, EGF LAG seven-pass G-type receptor 1 (flamingo homolog, Drosophila)	3	4	2			AutG100129482	ZNF37BP	10q11.21	zinc finger protein 37B, pseudogene	2	1														AutG9456	HOMER1	5q14.2	homer homolog 1 (Drosophila)	1	0	1			AutG476	ATP1A1
											utG81893	SLC7A5P1	16p11.2	solute carrier family 7 (cationic amino acid transporter, y+ system), member 5 pseudogene 1	4	5	2			AutG1289	COL5A1	9q34.2-q34.3	collagen, type V, alpha 1	3	1														AutG23036	ZNF292	6q14.3	zinc finger protein 292	1	0	1			AutG6574	SLC20A1
											AutG51333	ZNF771	16p11.2	zinc finger protein 771	4	0	2			AutG26532	OR10H3	19p13.1	olfactory receptor, family 10, subfamily H, member 3	2	1														AutG79705	LRRK1	15q26.3	leucine-rich repeat kinase 1	1	0	1			AutG54541	DDIT4
											AutG29895	MYLPF	16p11.2	myosin light chain, phosphorylatable, fast skeletal muscle	4	1	2			AutG10101	NUBP2	16p13.3	nucleotide binding protein 2 (MinD homolog, E. coli)	2	1														AutG2580	GAK	4p16	cyclin G associated kinase	1	0	1			AutG9047	SH2D2A
											AutG79906	MORN1	1p36.33-p36.32	MORN repeat containing 1	2	4	2			AutG146325	C16orf11	16p13.3	chromosome 16 open reading frame 11	2	1														AutG5551	PRF1	10q22	perforin 1 (pore forming protein)	1	0	1			AutG2199	FBLN2
											AutG653390	RRN3P2	16p11.2	RNA polymerase I transcription factor homolog (S. cerevisiae) pseudogene 2	4	0	2			AutG55723	ASF1B	19p13.12	ASF1 anti-silencing function 1 homolog B (S. cerevisiae)	2	1														AutG83658	DYNLRB1	20q11.21	dynein, light chain, roadblock-type 1	1	0	1			AutG9118	INA
											AutG4282	MIF	22q11.23	macrophage migration inhibitory factor (glycosylation-inhibiting factor)	3	3	2			AutG10942	PRSS21	16p13.3	protease, serine, 21 (testisin)	2	1														AutG348093	RBPMS2	15q22.31	RNA binding protein with multiple splicing 2	1	0	1			AutG116372	LYPD1
											AutG400935	IL17REL	22q13.33	interleukin 17 receptor E-like	4	5	2			AutG6938	TCF12	15q21	transcription factor 12	2	1														AutG256536	TCERG1L	10q26.3	transcription elongation regulator 1-like	1	0	1			AutG84898	PLXDC2
											AutG25809	TTLL1	22q13.1	tubulin tyrosine ligase-like family, member 1	3	2	2			AutG115939	C16orf42	16p13.3	chromosome 16 open reading frame 42	2	1														AutG128869	PIGU	20q11.22	phosphatidylinositol glycan anchor biosynthesis, class U	1	0	1			AutG5033	P4HA1
											AutG1375	CPT1B	22q13.33	carnitine palmitoyltransferase 1B (muscle)	4	4	2			AutG9091	PIGQ	16p13.3	phosphatidylinositol glycan anchor biosynthesis, class Q	2	1														AutG1806	DPYD	1p22	dihydropyrimidine dehydrogenase	1	0	1			AutG10873	ME3
											AutG25771	TBC1D22A	22q13.3	TBC1 domain family, member 22A	3	5	2			AutG654463	FER1L6	8q24.1	fer-1-like 6 (C. elegans)	3	1														AutG9733	SART3	12q24.1	squamous cell carcinoma antigen recognized by T cells 3	1	0	1			AutG114928	GPRASP2
											AutG9274	BCL7C	16p11	B-cell CLL/lymphoma 7C	4	0	2			AutG26659	OR7A5	19p13.1	olfactory receptor, family 7, subfamily A, member 5	2	1														AutG5430	POLR2A	17p13.1	polymerase (RNA) II (DNA directed) polypeptide A, 220kDa	1	0	1			AutG6932	TCF7
											AutG9228	DLGAP2	8p23	discs, large (Drosophila) homolog-associated protein 2	3	4	2			AutG8312	AXIN1	16p13.3	axin 1	2	1														AutG155038	GIMAP8	7q36.1	GTPase, IMAP family member 8	1	0	1			AutG340542	NGFRAP1L1
											AutG339457	C1orf222	1p36.33	chromosome 1 open reading frame 222	2	4	2			AutG23281	MTUS2	13q12.3	microtubule associated tumor suppressor candidate 2	2	1														AutG10514	MYBBP1A	17p13.3	MYB binding protein (P160) 1a	1	0	1			AutG6402	SELL
											AutG113730	KLHDC7B	22q13.33	kelch domain containing 7B	4	4	2			AutG124	ADH1A	4q23	alcohol dehydrogenase 1A (class I), alpha polypeptide	2	1														AutG211	ALAS1	3p21.1	aminolevulinate, delta-, synthase 1	1	0	1			AutG4904	YBX1
											AutG930	CD19	16p11.2	CD19 molecule	4	2	2			AutG284433	OR10H5	19p13.12	olfactory receptor, family 10, subfamily H, member 5	2	1														AutG4921	DDR2	1q23.3	discoidin domain receptor tyrosine kinase 2	1	0	1			AutG51703	ACSL5
											AutG80270	HSD3B7	16p11.2	hydroxy-delta-5-steroid dehydrogenase, 3 beta- and steroid delta-isomerase 7	4	0	2			AutG29085	PHPT1	9q34.3	phosphohistidine phosphatase 1	3	1														AutG157769	FAM91A1	8q24.13	family with sequence similarity 91, member A1	1	0	1			AutG140689	CBLN4
											AutG91227	GGTLC2	22q11.22	gamma-glutamyltransferase light chain 2	3	6	2			AutG116028	C16orf75	16p13.13	chromosome 16 open reading frame 75	3	1														AutG154664	ABCA13	7p12.3	ATP-binding cassette, sub-family A (ABC1), member 13	1	0	1			AutG1901	ECGF1
											AutG146547	PRSS36	16p11.2	protease, serine, 36	4	1	2			AutG10921	RNPS1	16p13.3	RNA binding protein S1, serine-rich domain	2	1														AutG773	CACNA1A	19p13	calcium channel, voltage-dependent, P/Q type, alpha 1A subunit	1	0	1			AutG94120	SYTL3
											AutG23361	ZNF629	16p11.2	zinc finger protein 629	4	0	2			AutG197335	WDR90	16p13.3	WD repeat domain 90	2	1														AutG28514	DLL1	6q27	delta-like 1 (Drosophila)	1	0	1			AutG1428	CRYM
											AutG29802	VPREB3	22q11.23|22q11	pre-B lymphocyte 3	3	3	2			AutG27071	DAPP1	4q25-q27	dual adaptor of phosphotyrosine and 3-phosphoinositides	2	1														AutG144501	KRT80	12q13.13	keratin 80	1	0	1			AutG54585	LZTFL1
											AutG10295	BCKDK	16p11.2	branched chain ketoacid dehydrogenase kinase	4	0	2			AutG151835	CPNE9	3p25.3	copine family member IX	3	1														AutG9496	TBX4	17q21-q22	T-box 4	1	0	1			AutG5236	PGM1
											AutG6305	SBF1	22q13.33	SET binding factor 1	4	4	2			AutG5530	PPP3CA	4q24	protein phosphatase 3, catalytic subunit, alpha isozyme	2	1														AutG5905	RANGAP1	22q13	Ran GTPase activating protein 1	1	0	1			AutG51451	LCMT1
											AutG51327	AHSP	16p11.2	alpha hemoglobin stabilizing protein	4	1	2			AutG813	CALU	7q32.1	calumenin	3	1														AutG8618	CADPS	3p14.2	Ca++-dependent secretion activator	1	0	1			AutG7048	TGFBR2
											AutG91289	LMF2	22q13.33	lipase maturation factor 2	4	4	2			AutG64419	MTMR14	3p26	myotubularin related protein 14	3	1														AutG5047	PAEP	9q34	progestagen-associated endometrial protein	1	0	1			AutG3716	JAK1
											AutG51233	C22orf43	22q11.2	chromosome 22 open reading frame 43	3	3	2			AutG64718	UNKL	16p13.3	unkempt homolog (Drosophila)-like	2	1														AutG54629	FAM63B	15q21.3	family with sequence similarity 63, member B	1	0	1			AutG10884	MRPS30
											AutG653399	GSTTP2	22q11.23	glutathione S-transferase theta pseudogene 2	3	3	2			AutG84973	SNHG7	9q34.3	small nucleolar RNA host gene 7 (non-protein coding)	3	1														AutG2873	GPS1	17q25.3	G protein pathway suppressor 1	1	0	1			AutG2554	GABRA1
											AutG129025	ZNF280A	22q11.22	zinc finger protein 280A	3	4	2			AutG23430	TPSD1	16p13.3	tryptase delta 1	2	1														AutG400073	C12orf76	12q24.11	chromosome 12 open reading frame 76	1	0	1			AutG8444	DYRK3
											AutG440353	LOC440353	16p11.2	-	4	1	2			AutG64499	TPSB2	16p13.3	tryptase beta 2 (gene/pseudogene)	2	1														AutG9891	NUAK1	12q23.3	NUAK family, SNF1-like kinase, 1	1	0	1			AutG6678	SPARC
											AutG85452	KIAA1751	1p36.33	KIAA1751	2	4	2			AutG28955	DEXI	16p13.13	Dexi homolog (mouse)	3	1														AutG57532	NUFIP2	17q11.2	nuclear fragile X mental retardation protein interacting protein 2	1	0	1			AutG8673	VAMP8
											AutG386757	SLC6A10P	16p11.2	solute carrier family 6 (neurotransmitter transporter, creatine), member 10 (pseudogene)	4	2	2			AutG283948	NHLRC4	16p13.3	NHL repeat containing 4	2	1														AutG58986	TMEM8A	16p13.3	transmembrane protein 8A	1	0	1			AutG151393	FAM82A1
											AutG487	ATP2A1	16p12.1	ATPase, Ca++ transporting, cardiac muscle, fast twitch 1	4	2	2			AutG9717	SEC14L5	16p13.3	SEC14-like 5 (S. cerevisiae)	2	1														AutG3012	HIST1H2AE	6p22.1	histone cluster 1, H2ae	1	0	1			AutG152503	SH3D19
											AutG606724	LOC606724	16p11.2	-	4	8	2			AutG84960	KIAA1984	9q34.3	KIAA1984	3	1														AutG26033	ATRNL1	10q26	attractin-like 1	1	0	1			AutG6324	SCN1B
											AutG2678	GGT1	22q11.23	gamma-glutamyltransferase 1	3	3	2			AutG55526	DHTKD1	10p14	dehydrogenase E1 and transketolase domain containing 1	3	1														AutG6095	RORA	15q22.2	RAR-related orphan receptor A	1	0	1			AutG2012	EMP1
											AutG23542	MAPK8IP2	22q13.33	mitogen-activated protein kinase 8 interacting protein 2	4	4	2			AutG131	ADH7	4q23-q24	alcohol dehydrogenase 7 (class IV), mu or sigma polypeptide	2	1														AutG28988	DBNL	7p13	drebrin-like	1	0	1			AutG677	ZFP36L1
											AutG5261	PHKG2	16p11.2	phosphorylase kinase, gamma 2 (testis)	4	0	2			AutG51422	PRKAG2	7q36.1	protein kinase, AMP-activated, gamma 2 non-catalytic subunit	2	1														AutG63925	ZNF335	20q13.12	zinc finger protein 335	1	0	1			AutG158931	TCEAL6
											AutG410	ARSA	22q13.31-qter|22q13.33	arylsulfatase A	4	4	2			AutG6650	SOLH	16p13.3	small optic lobes homolog (Drosophila)	2	1														AutG246721	POLR2J2	7q22.1	polymerase (RNA) II (DNA directed) polypeptide J2	1	0	1			AutG2566	GABRG2
											AutG26260	FBXO25	8p23.3|tdb9938	F-box protein 25	3	2	2			AutG10573	MRPL28	16p13.3	mitochondrial ribosomal protein L28	2	1														AutG27010	TPK1	7q34-q35	thiamin pyrophosphokinase 1	1	0	1			AutG3320	HSP90AA1
											AutG54620	FBXL19	16p11.2	F-box and leucine-rich repeat protein 19	4	0	2			AutG114984	FLYWCH2	16p13.3	FLYWCH family member 2	2	1														AutG29106	SCG3	15q21	secretogranin III	1	0	1			AutG3055	HCK
											AutG7441	VPREB1	22q11.2|22q11.22	pre-B lymphocyte 1	3	4	2			AutG146279	TEKT5	16p13.13	tektin 5	3	1														AutG79813	EHMT1	9q34.3	euchromatic histone-lysine N-methyltransferase 1	1	0	1			AutG285613	C5orf16
											AutG91319	DERL3	22q11.23	Der1-like domain family, member 3	3	3	2			AutG168391	GALNTL5	7q36.1	UDP-N-acetyl-alpha-D-galactosamine:polypeptide N-acetylgalactosaminyltransferase-like 5	2	1														AutG3185	HNRNPF	10q11.21	heterogeneous nuclear ribonucleoprotein F	1	0	1			AutG7305	TYROBP
											AutG5652	PRSS8	16p11.2	protease, serine, 8	4	0	2			AutG64926	RASAL3	19p13.12	RAS protein activator like 3	2	1														AutG219749	ZNF25	10p11.1	zinc finger protein 25	1	0	1			AutG5122	PCSK1
											AutG150384	CN5H6.4	22q13.31	-	3	2	2			AutG10098	TSPAN5	4q23	tetraspanin 5	2	1														AutG2002	ELK1	Xp11.2	ELK1, member of ETS oncogene family	1	0	1			AutG22891	ZNF365
											AutG7284	TUFM	16p11.2	Tu translation elongation factor, mitochondrial	4	2	2			AutG650655	ABCA17P	16p13.3	ATP-binding cassette, sub-family A (ABC1), member 17, pseudogene	2	1														AutG8493	PPM1D	17q23.2	protein phosphatase, Mg2+/Mn2+ dependent, 1D	1	0	1			AutG149628	PYHIN1
											AutG79087	ALG12	22q13.33	asparagine-linked glycosylation 12, alpha-1,6-mannosyltransferase homolog (S. cerevisiae)	4	5	2			AutG10093	ARPC4	3p25.3	actin related protein 2/3 complex, subunit 4, 20kDa	3	1														AutG55209	SETD5	3p25.3	SET domain containing 5	1	0	1			AutG1522	CTSZ
											AutG8663	EIF3C	16p11.2	eukaryotic translation initiation factor 3, subunit C	4	0	2			AutG126536	LOC126536	19p13.12	-	2	1														AutG2937	GSS	20q11.2	glutathione synthetase	1	0	1			AutG4067	LYN
											AutG388228	SBK1	16p11.2	SH3-binding domain kinase 1	4	0	2			AutG100133308	LOC100133308	10q11.21	-	2	1														AutG147798	TMC4	19q13.42	transmembrane channel-like 4	1	0	1			AutG7475	WNT6
											AutG23774	BRD1	22q13.33	bromodomain containing 1	4	5	2			AutG3269	HRH1	3p25	histamine receptor H1	3	1														AutG191	AHCY	20cen-q13.1	adenosylhomocysteinase	1	0	1			AutG51088	KLHL5
											AutG388886	C22orf36	22q11.23	chromosome 22 open reading frame 36	3	3	2			AutG10273	STUB1	16p13.3	STIP1 homology and U-box containing protein 1, E3 ubiquitin protein ligase	2	1														AutG91614	DEPDC7	11p13	DEP domain containing 7	1	0	1			AutG1282	COL4A1
											AutG10343	PKDREJ	22q13.31	polycystic kidney disease (polycystin) and REJ homolog (sperm receptor for egg jelly homolog, sea urchin)	3	2	2			AutG10127	ZNF263	16p13.3	zinc finger protein 263	2	1														AutG128	ADH5	4q23	alcohol dehydrogenase 5 (class III), chi polypeptide	1	0	1			AutG4852	NPY
											AutG23532	PRAME	22q11.22	preferentially expressed antigen in melanoma	3	4	2			AutG100131726	LOC100131726	8q24.13	-	3	1														AutG441273	SPDYE2	7q22.1	speedy homolog E2 (Xenopus laevis)	1	0	1			AutG4071	TM4SF1
											AutG728642	CDK11A	1p36.33	cyclin-dependent kinase 11A	2	4	2			AutG221002	RASGEF1A	10q11.21	RasGEF domain family, member 1A	2	1														AutG58508	MLL3	7q36.1	myeloid/lymphoid or mixed-lineage leukemia 3	1	0	1			AutG23471	TRAM1
											AutG339105	PRSS53	16p11.2	protease, serine, 53	4	0	2			AutG55039	TRMT12	8q24.13	tRNA methyltransferase 12 homolog (S. cerevisiae)	3	1														AutG5442	POLRMT	19p13.3	polymerase (RNA) mitochondrial (DNA directed)	1	0	1			AutG7185	TRAF1
											AutG100037417	DDTL	22q11.23	D-dopachrome tautomerase-like	3	2	2			AutG7186	TRAF2	9q34	TNF receptor-associated factor 2	3	1														AutG2	A2M	12p13.31	alpha-2-macroglobulin	1	0	1			AutG3755	KCNG1
											AutG2521	FUS	16p11.2	fused in sarcoma	4	1	2			AutG158160	HSD17B7P2	10p11.1	hydroxysteroid (17-beta) dehydrogenase 7 pseudogene 2	2	1														AutG51691	NAA38	7q31.1-q31.3	N(alpha)-acetyltransferase 38, NatC auxiliary subunit	1	0	1			AutG322	APBB1
											AutG140883	ZNF280B	22q11.22	zinc finger protein 280B	3	4	2			AutG93550	ANUBL1	10q11.22	AN1, ubiquitin-like, homolog (Xenopus laevis)	2	1														AutG2739	GLO1	6p21.3-p21.1	glyoxalase I	1	0	1			AutG2908	NR3C1
											AutG23209	MLC1	22q13.33	megalencephalic leukoencephalopathy with subcortical cysts 1	4	6	2			AutG5730	PTGDS	9q34.2-q34.3	prostaglandin D2 synthase 21kDa (brain)	3	1														AutG375775	PNPLA7	9q34.3	patatin-like phospholipase domain containing 7	1	0	1			AutG80762	NDFIP1
											AutG8940	TOP3B	22q11.22	topoisomerase (DNA) III beta	3	4	2			AutG8636	SSNA1	9q34.3	Sjogren syndrome nuclear autoantigen 1	3	1														AutG81488	GRINL1A	15q22.1	glutamate receptor, ionotropic, N-methyl D-aspartate-like 1A	1	0	1			AutG1780	DYNC1I1
											AutG79174	CRELD2	22q13.33	cysteine-rich with EGF-like domains 2	4	5	2			AutG2220	FCN2	9q34.3	ficolin (collagen/fibrinogen domain containing lectin) 2 (hucolin)	3	1														AutG116211	TM4SF19	3q29	transmembrane 4 L six family member 19	1	0	1			AutG81571	C9orf45
											AutG2781	GNAZ	22q11.22	guanine nucleotide binding protein (G protein), alpha z polypeptide	3	2	2			AutG84662	GLIS2	16p13.3	GLIS family zinc finger 2	2	1														AutG6948	TCN2	22q12.2	transcobalamin II	1	0	1			AutG201191	SAMD14
											AutG65988	ZNF747	16p11.2	zinc finger protein 747	4	0	2			AutG26539	OR10H1	19p13.1	olfactory receptor, family 10, subfamily H, member 1	2	1														AutG163882	CNST	1q44	consortin, connexin sorting protein	1	0	1			AutG9804	TOMM20
											AutG246778	IL27	16p11	interleukin 27	4	0	2			AutG5619	PRM1	16p13.2	protamine 1	3	1														AutG6548	SLC9A1	1p36.1-p35	solute carrier family 9 (sodium/hydrogen exchanger), member 1	1	0	1			AutG5352	PLOD2
											AutG9701	PPP6R2	22q13.33	protein phosphatase 6, regulatory subunit 2	4	4	2			AutG2013	EMP2	16p13.2	epithelial membrane protein 2	3	1														AutG84231	TRAF7	16p13.3	TNF receptor-associated factor 7	1	0	1			AutG22898	DENND3
											AutG100144603	LOC100144603	22q13.33	-	4	4	2			AutG93594	WDR67	8q24.13	WD repeat domain 67	3	1														AutG4854	NOTCH3	19p13.2-p13.1	notch 3	1	0	1			AutG91608	RASL10B
											AutG124411	ZNF720	16p11.2	zinc finger protein 720	4	1	2			AutG51061	TXNDC11	16p13.13	thioredoxin domain containing 11	3	1														AutG9948	WDR1	4p16.1	WD repeat domain 1	1	0	1			AutG2135	EXTL2
											AutG85378	TUBGCP6	22q13.31-q13.33	tubulin, gamma complex associated protein 6	4	4	2			AutG26784	SNORA64	16p13.3	small nucleolar RNA, H/ACA box 64	2	1														AutG4129	MAOB	Xp11.23	monoamine oxidase B	1	0	1			AutG1114	CHGB
											AutG415116	PIM3	22q13	pim-3 oncogene	4	5	2			AutG26664	OR7C1	19p13.1	olfactory receptor, family 7, subfamily C, member 1	2	1														AutG2743	GLRB	4q31.3	glycine receptor, beta	1	0	1			AutG9531	BAG3
											AutG79874	RABEP2	16p11.2	rabaptin, RAB GTPase binding effector protein 2	4	2	2			AutG8022	LHX3	9q34.3	LIM homeobox 3	3	1														AutG64118	DUS1L	17q25.3	dihydrouridine synthase 1-like (S. cerevisiae)	1	0	1			AutG2995	GYPC
											AutG83933	HDAC10	22q13.31	histone deacetylase 10	4	4	2			AutG197342	EME2	16p13.3	essential meiotic endonuclease 1 homolog 2 (S. pombe)	2	1														AutG7760	ZNF213	16p13.3	zinc finger protein 213	1	0	1			AutG5729	PTGDR
											AutG55020	TTC38	22q13	tetratricopeptide repeat domain 38	3	2	2			AutG114990	VASN	16p13.3	vasorin	2	1														AutG6616	SNAP25	20p12-p11.2	synaptosomal-associated protein, 25kDa	1	0	1			AutG286	ANK1
											AutG7041	TGFB1I1	16p11.2	transforming growth factor beta 1 induced transcript 1	4	1	2			AutG375791	C9orf169	9q34.3	chromosome 9 open reading frame 169	3	1														AutG6703	SPRR2D	1q21-q22	small proline-rich protein 2D	1	0	1			AutG125050	RN7SK
											AutG2782	GNB1	1p36.33	guanine nucleotide binding protein (G protein), beta polypeptide 1	2	4	2			AutG4716	NDUFB10	16p13.3	NADH dehydrogenase (ubiquinone) 1 beta subcomplex, 10, 22kDa	2	1														AutG7166	TPH1	11p15.3-p14	tryptophan hydroxylase 1	1	0	1			AutG147463	ANKRD29
											AutG100129534	LOC100129534	1p36.33	-	2	4	2			AutG407835	LOC407835	7q32.3	-	3	1														AutG124222	PAQR4	16p13.3	progestin and adipoQ receptor family member IV	1	0	1			AutG54704	PPM2C
											AutG284942	RPL23AP82	22q13.33	ribosomal protein L23a pseudogene 82	4	2	2			AutG79290	OR13A1	10q11.21	olfactory receptor, family 13, subfamily A, member 1	2	1														AutG27134	TJP3	19p13.3	tight junction protein 3 (zona occludens 3)	1	0	1			AutG5021	OXTR
											AutG64478	CSMD1	8p23.2	CUB and Sushi multiple domains 1	3	5	2			AutG29991	OBP2A	9q34	odorant binding protein 2A	3	1														AutG481	ATP1B1	1q24	ATPase, Na+/K+ transporting, beta 1 polypeptide	1	0	1			AutG2562	GABRB3
											AutG64781	CERK	22q13.31	ceramide kinase	3	3	2			AutG138307	LCN8	9q34.3	lipocalin 8	3	1														AutG203859	ANO5	11p14.3	anoctamin 5	1	0	1			AutG3123	HLA-DRB1
											AutG10308	ZNF267	16p11.2	zinc finger protein 267	4	1	2			AutG196483	FAM86A	16p13.3	family with sequence similarity 86, member A	2	1														AutG56963	RGMA	15q26.1	RGM domain family, member A	1	0	1			AutG4233	MET
											AutG9639	ARHGEF10	8p23	Rho guanine nucleotide exchange factor (GEF) 10	3	2	2			AutG124221	PRSS30P	16p13.3	protease, serine, 30 homolog (mouse), pseudogene	2	1														AutG83737	ITCH	20q11.22	itchy E3 ubiquitin protein ligase homolog (mouse)	1	0	1			AutG4139	MARK1
											AutG9810	RNF40	16p11.2-p11.1	ring finger protein 40	4	0	2			AutG1775	DNASE1L2	16p13.3	deoxyribonuclease I-like 2	2	1														AutG696	BTN1A1	6p22.1	butyrophilin, subfamily 1, member A1	1	0	1			AutG2571	GAD1
											AutG25817	FAM19A5	22q13.32	family with sequence similarity 19 (chemokine (C-C motif)-like), member A5	3	4	2			AutG84256	FLYWCH1	16p13.3	FLYWCH-type zinc finger 1	2	1														AutG54221	SNTG2	2p25.3	syntrophin, gamma 2	1	0	1			AutG2332	FMR1
											AutG6817	SULT1A1	16p12.1	sulfotransferase family, cytosolic, 1A, phenol-preferring, member 1	4	0	2			AutG84952	CGNL1	15q21.3	cingulin-like 1	2	1														AutG4051	CYP4F3	19p13.2	cytochrome P450, family 4, subfamily F, polypeptide 3	1	0	1			AutG3778	KCNMA1
											AutG11273	ATXN2L	16p11	ataxin 2-like	4	2	2			AutG733	C8G	9q34.3	complement component 8, gamma polypeptide	3	1														AutG128872	HMGB3P1	20q11.22	high-mobility group box pseudogene 1	1	0	1			AutG23705	CADM1
											AutG29774	POM121L9P	22q11.22	POM121 membrane glycoprotein-like 9, pseudogene	3	3	2			AutG256880	LOC256880	4q23	-	2	1														AutG5439	POLR2J	7q22.1	polymerase (RNA) II (DNA directed) polypeptide J, 13.3kDa	1	0	1			AutG55079	FEZF2
											AutG55586	MIOX	22q13.3	myo-inositol oxygenase	4	4	2			AutG197358	NLRC3	16p13.3	NLR family, CARD domain containing 3	2	1														AutG23592	LEMD3	12q14	LEM domain containing 3	1	0	1			AutG9037	SEMA5A
											AutG440366	HERC2P8	16p11.2	hect domain and RLD 2 pseudogene 8	4	2	2			AutG53828	FXYD4	10q11.21	FXYD domain containing ion transport regulator 4	2	1														AutG55799	CACNA2D3	3p21.1	calcium channel, voltage-dependent, alpha 2/delta subunit 3	1	0	1			AutG1008	CDH10
											AutG9609	RAB36	22q11.22	RAB36, member RAS oncogene family	3	2	2			AutG25917	THUMPD3	3p25.3	THUMP domain containing 3	3	1														AutG142680	SLC34A3	9q34	solute carrier family 34 (sodium phosphate), member 3	1	0	1			AutG23191	CYFIP1
											AutG56241	SUSD2	22q11-q12	sushi domain containing 2	3	3	2			AutG79718	TBL1XR1	3q26.32	transducin (beta)-like 1 X-linked receptor 1	2	1														AutG92715	WDR85	9q34.3	WD repeat domain 85	1	0	1			AutG7337	UBE3A
											AutG83985	SPNS1	16p11.2	spinster homolog 1 (Drosophila)	4	2	2			AutG126541	OR10H4	19p13.12	olfactory receptor, family 10, subfamily H, member 4	2	1														AutG23001	WDFY3	4q21.23	WD repeat and FYVE domain containing 3	1	0	1			AutG4035	LRP1
											AutG1201	CLN3	16p12.1	ceroid-lipofuscinosis, neuronal 3	4	0	2			AutG100131814	NCRNA00271	6q23.3	non-protein coding RNA 271	2	1														AutG9901	SRGAP3	3p25.3	SLIT-ROBO Rho GTPase activating protein 3	1	0	1			AutG285195	SLC9A9
											AutG65220	NADK	1p36.33	NAD kinase	2	4	2			AutG58525	WIZ	19p13.1	widely interspaced zinc finger motifs	2	1														AutG2335	FN1	2q34	fibronectin 1	1	0	1			AutG64924	SLC30A5
											AutG9726	ZNF646	16p11.2	zinc finger protein 646	4	0	2			AutG148231	FLJ25328	19p13.12	-	2	1														AutG64207	C14orf4	14q24.3	chromosome 14 open reading frame 4	1	0	1			AutG7850	IL1R2
											AutG93129	ORAI3	16p11.2	ORAI calcium release-activated calcium modulator 3	4	0	2			AutG11253	MAN1B1	9q34	mannosidase, alpha, class 1B, member 1	3	1														AutG4585	MUC4	3q29	mucin 4, cell surface associated	1	0	1			AutG81614	NIPA2
											AutG100132341	KIAA0664L3	16p11.2	KIAA0664-like 3	4	1	2			AutG677844	SNORA78	16p13.3	small nucleolar RNA, H/ACA box 78	2	1														AutG23524	SRRM2	16p13.3	serine/arginine repetitive matrix 2	1	0	1			AutG9344	TAOK2
											AutG6818	SULT1A3	16p11.2	sulfotransferase family, cytosolic, 1A, phenol-preferring, member 3	4	8	2			AutG10383	TUBB2C	9q34	tubulin, beta 2C	3	1														AutG121340	SP7	12q13.13	Sp7 transcription factor	1	0	1			AutG9739	SETD1A
											AutG27156	RTDR1	22q11.2	rhabdoid tumor deletion region gene 1	3	2	2			AutG9143	SYNGR3	16p13	synaptogyrin 3	2	1														AutG2767	GNA11	19p13.3	guanine nucleotide binding protein (G protein), alpha 11 (Gq class)	1	0	1			AutG9172	MYOM2
											AutG51733	UPB1	22q11.2	ureidopropionase, beta	3	3	2			AutG25920	COBRA1	9q34	cofactor of BRCA1	3	1														AutG391189	OR11L1	1q44	olfactory receptor, family 11, subfamily L, member 1	1	0	1			AutG3684	ITGAM
											AutG23384	SPECC1L	22q11.23	sperm antigen with calponin homology and coiled-coil domains 1-like	3	3	2			AutG5170	PDPK1	16p13.3	3-phosphoinositide dependent protein kinase-1	2	1														AutG56624	ASAH2	10q11.21	N-acylsphingosine amidohydrolase (non-lysosomal ceramidase) 2	1	0	1			AutG115509	ZNF689
											AutG11158	RABL2B	22q13.33	RAB, member of RAS oncogene family-like 2B	4	2	2			AutG414332	LCN10	9q34.3	lipocalin 10	3	1														AutG57805	KIAA1967	8p22	KIAA1967	1	0	1			AutG78994	PRR14
											AutG49	ACR	22q13-qter|22q13.33	acrosin	4	3	2			AutG84056	KATNAL1	13q12.3	katanin p60 subunit A-like 1	2	1														AutG434	ASIP	20q11.2-q12	agouti signaling protein	1	0	1			AutG3360	HTR4
											AutG112869	CCDC101	16p11.2	coiled-coil domain containing 101	4	0	2			AutG256764	WDR72	15q21.3	WD repeat domain 72	2	1														AutG10973	ASCC3	6q16	activating signal cointegrator 1 complex subunit 3	1	0	1			AutG952	CD38
											AutG79759	ZNF668	16p11.2	zinc finger protein 668	4	0	2			AutG100134368	LOC100134368	16p13.3	-	2	1														AutG6294	SAFB	19p13.3-p13.2	scaffold attachment factor B	1	0	1			AutG1407	CRY1
											AutG51512	GTSE1	22q13.2-q13.3	G-2 and S-phase expressed 1	3	2	2			AutG126	ADH1C	4q23	alcohol dehydrogenase 1C (class I), gamma polypeptide	2	1														AutG667	DST	6p12.1	dystonin	1	0	1			AutG221178	SPATA13
											AutG5600	MAPK11	22q13.33	mitogen-activated protein kinase 11	4	4	2			AutG66002	CYP4F12	19p13.1	cytochrome P450, family 4, subfamily F, polypeptide 12	2	1														AutG8178	ELL	19p13.1	elongation factor RNA polymerase II	1	0	1			AutG280	AMY2B
											AutG2687	GGT5	22q11.23	gamma-glutamyltransferase 5	3	3	2			AutG22859	LPHN1	19p13.2	latrophilin 1	2	1														AutG1813	DRD2	11q23	dopamine receptor D2	1	0	1			AutG23283	CSTF2T
											AutG150248	C22orf15	22q11.23	chromosome 22 open reading frame 15	3	3	2			AutG285368	PRRT3	3p25.3	proline-rich transmembrane protein 3	3	1														AutG3146	HMGB1	13q12	high-mobility group box 1	1	0	1			AutG57084	SLC17A6
											AutG11151	CORO1A	16p11.2	coronin, actin binding protein, 1A	4	9	2			AutG5493	PPL	16p13.3	periplakin	2	1														AutG58476	TP53INP2	20q11.22	tumor protein p53 inducible nuclear protein 2	1	0	1			AutG23189	KANK1
											AutG677813	SNORA30	16p11.2	small nucleolar RNA, H/ACA box 30	4	0	2			AutG116225	ZMYND19	9q34.3	zinc finger, MYND-type containing 19	3	1														AutG375611	SLC26A5	7q22.1	solute carrier family 26, member 5 (prestin)	1	0	1			AutG57575	PCDH10
											AutG79077	DCTPP1	16p11.2	dCTP pyrophosphatase 1	4	0	2			AutG3040	HBA2	16p13.3	hemoglobin, alpha 2	2	1														AutG285513	GPRIN3	4q22.1	GPRIN family member 3	1	0	1			AutG399687	MYO18A
											AutG644186	C22orf41	22q13.33	chromosome 22 open reading frame 41	4	4	2			AutG51330	TNFRSF12A	16p13.3	tumor necrosis factor receptor superfamily, member 12A	2	1														AutG23054	NCOA6	20q11	nuclear receptor coactivator 6	1	0	1			AutG84059	GPR98
											AutG79724	ZNF768	16p11.2	zinc finger protein 768	4	0	2			AutG254531	LPCAT4	15q14	lysophosphatidylcholine acyltransferase 4	3	1														AutG1742	DLG4	17p13.1	discs, large homolog 4 (Drosophila)	1	0	1			AutG283971	CLEC18C
											AutG1652	DDT	22q11.23	D-dopachrome tautomerase	3	2	2			AutG57407	NMRAL1	16p13.3	NmrA-like family domain containing 1	2	1														AutG6929	TCF3	19p13.3	transcription factor 3 (E2A immunoglobulin enhancer binding factors E12/E47)	1	0	1			AutG124925	SEZ6
											AutG29108	PYCARD	16p11.2	PYD and CARD domain containing	4	1	2			AutG7755	ZNF205	16p13.3	zinc finger protein 205	2	1														AutG9856	KIAA0319	6p22.3-p22.2	KIAA0319	1	0	1			AutG2620	GAS2
											AutG112755	STX1B	16p11.2	syntaxin 1B	4	0	2			AutG256646	C15orf55	15q14	chromosome 15 open reading frame 55	3	1														AutG6642	SNX1	15q22.31	sorting nexin 1	1	0	1			AutG2731	GLDC
											AutG728661	SLC35E2B	1p36.33	solute carrier family 35, member E2B	2	4	2			AutG29882	ANAPC2	9q34.3	anaphase promoting complex subunit 2	3	1														AutG6531	SLC6A3	5p15.3	solute carrier family 6 (neurotransmitter transporter, dopamine), member 3	1	0	1			AutG26056	RAB11FIP5
											AutG6497	SKI	1q22-q24	v-ski sarcoma viral oncogene homolog (avian)	2	4	2			AutG3049	HBQ1	16p13.3	hemoglobin, theta 1	2	1														AutG171392	ZNF675	19p12	zinc finger protein 675	1	0	1			AutG950	SCARB2
											AutG9997	SCO2	22q13.33	SCO cytochrome oxidase deficient homolog 2 (yeast)	4	4	2			AutG84219	WDR24	16p13.3	WD repeat domain 24	2	1														AutG6421	SFPQ	1p34.3	splicing factor proline/glutamine-rich	1	0	1			AutG221188	GPR114
											AutG197407	ZNF48	16p11.2	zinc finger protein 48	4	1	2			AutG401563	C9orf139	9q34.3	chromosome 9 open reading frame 139	3	1														AutG5922	RASA2	3q22-q23	RAS p21 protein activator 2	1	0	1			AutG114815	SORCS1
											AutG3683	ITGAL	16p11.2	integrin, alpha L (antigen CD11A (p180), lymphocyte function-associated antigen 1; alpha polypeptide)	4	0	2			AutG54461	FBXW5	9q34.3	F-box and WD repeat domain containing 5	3	1														AutG3750	KCND1	Xp11.23	potassium voltage-gated channel, Shal-related subfamily, member 1	1	0	1			AutG79705	LRRK1
											AutG440352	RUNDC2C	16p11.2	RUN domain containing 2C	4	1	2			AutG55093	WDYHV1	8q24.13	WDYHV motif containing 1	3	1														AutG3054	HCFC1	Xq28	host cell factor C1 (VP16-accessory protein)	1	0	1			AutG348093	RBPMS2
											AutG27040	LAT	16p11.2	linker for activation of T cells	4	2	2			AutG84326	C16orf13	16p13.3	chromosome 16 open reading frame 13	2	1														AutG3458	IFNG	12q14	interferon, gamma	1	0	1			AutG256536	TCERG1L
											AutG163688	CALML6	1p36.33	calmodulin-like 6	2	4	2			AutG4832	NME3	16q13	non-metastatic cells 3, protein expressed in	2	1														AutG8607	RUVBL1	3q21	RuvB-like 1 (E. coli)	1	0	1			AutG1806	DPYD
											AutG283932	NCRNA00095	16p11.2	non-protein coding RNA 95	4	0	2			AutG9894	TELO2	16p13.3	TEL2, telomere maintenance 2, homolog (S. cerevisiae)	2	1														AutG4640	MYO1A	12q13-q14	myosin IA	1	0	1			AutG211	ALAS1
											AutG1489	CTF1	16p11.2	cardiotrophin 1	4	0	2			AutG392399	LCN9	9q34.3	lipocalin 9	3	1														AutG5578	PRKCA	17q22-q23.2	protein kinase C, alpha	1	0	1			AutG773	CACNA1A
											AutG548593	SLX1A	16p11.2	SLX1 structure-specific endonuclease subunit homolog A (S. cerevisiae)	4	8	2			AutG285555	C4orf37	4q22.3-q23	chromosome 4 open reading frame 37	3	1														AutG776	CACNA1D	3p14.3	calcium channel, voltage-dependent, L type, alpha 1D subunit	1	0	1			AutG28514	DLL1
											AutG64319	FBRS	16p11.2	fibrosin	4	0	2			AutG253725	FAM21C	10q11.1	family with sequence similarity 21, member C	2	1														AutG54856	GON4L	1q22	gon-4-like (C. elegans)	1	0	1			AutG5905	RANGAP1
											AutG5590	PRKCZ	1p36.33-p36.2	protein kinase C, zeta	2	4	2			AutG84935	C13orf33	13q12.3	chromosome 13 open reading frame 33	2	1														AutG116236	ABHD15	17q11.2	abhydrolase domain containing 15	1	0	1			AutG8618	CADPS
											AutG83606	C22orf13	22q11.2	chromosome 22 open reading frame 13	3	3	2			AutG9990	SLC12A6	15q13	solute carrier family 12 (potassium/chloride transporters), member 6	3	1														AutG4928	NUP98	11p15.5	nucleoporin 98kDa	1	0	1			AutG400073	C12orf76
											AutG26000	TBC1D10B	16p11.2	TBC1 domain family, member 10B	4	1	2			AutG9351	SLC9A3R2	16p13.3	solute carrier family 9 (sodium/hydrogen exchanger), member 3 regulator 2	2	1														AutG11269	DDX19B	16q22.1	DEAD (Asp-Glu-Ala-As) box polypeptide 19B	1	0	1			AutG57532	NUFIP2
											AutG3681	ITGAD	16p11.2	integrin, alpha D	4	1	2			AutG56623	INPP5E	9q34.3	inositol polyphosphate-5-phosphatase, 72 kDa	3	1														AutG283375	SLC39A5	12q13.3	solute carrier family 39 (metal ion transporter), member 5	1	0	1			AutG26033	ATRNL1
											AutG414918	FAM116B	22q13.33	family with sequence similarity 116, member B	4	4	2			AutG92714	ARRDC1	9q34.3	arrestin domain containing 1	3	1														AutG84191	FAM96A	15q22.31	family with sequence similarity 96, member A	1	0	1			AutG2002	ELK1
											AutG66035	SLC2A11	22q11.2	solute carrier family 2 (facilitated glucose transporter), member 11	3	3	2			AutG645520	FAM138A	1p36.33	family with sequence similarity 138, member A	2	1														AutG116987	AGAP1	2q37	ArfGAP with GTPase domain, ankyrin repeat and PH domain 1	1	0	1			AutG2	A2M
											AutG146540	ZNF785	16p11.2	zinc finger protein 785	4	0	2			AutG145173	B3GALTL	13q12.3	beta 1,3-galactosyltransferase-like	2	1														AutG170954	KIAA1949	6p21.3	KIAA1949	1	0	1			AutG2739	GLO1
											AutG23654	PLXNB2	22q13.33	plexin B2	4	4	2			AutG157922	CAMSAP1	9q34.3	calmodulin regulated spectrin-associated protein 1	3	1														AutG2824	GPM6B	Xp22.2	glycoprotein M6B	1	0	1			AutG6548	SLC9A1
											AutG10421	CD2BP2	16p11.2	CD2 (cytoplasmic tail) binding protein 2	4	1	2			AutG129787	TMEM18	2p25.3	transmembrane protein 18	2	1														AutG7434	VIPR2	7q36.3	vasoactive intestinal peptide receptor 2	1	0	1			AutG9948	WDR1
											AutG80305	TRABD	22q13.33	TraB domain containing	4	4	2			AutG157378	TMEM65	8q24.13	transmembrane protein 65	3	1														AutG253559	CADM2	3p12.1	cell adhesion molecule 2	1	0	1			AutG4129	MAOB
											AutG64755	C16orf58	16p11.2	chromosome 16 open reading frame 58	4	1	2			AutG26184	OR1F2P	16p13.3	olfactory receptor, family 1, subfamily F, member 2	2	1														AutG348094	ANKDD1A	15q22.31	ankyrin repeat and death domain containing 1A	1	0	1			AutG2743	GLRB
											AutG266747	RGL4	22q11.23	ral guanine nucleotide dissociation stimulator-like 4	3	3	2			AutG728603	FRMPDP2	10q11.22	FERM and PDZ domain containing 2 pseudogene 2	2	1														AutG27128	CYTH4	22q12.3-q13.1	cytohesin 4	1	0	1			AutG6616	SNAP25
											AutG23214	XPO6	16p11.2	exportin 6	4	1	2			AutG90120	C9orf69	9q34.3	chromosome 9 open reading frame 69	3	1														AutG374739	TEPP	16q21	testis, prostate and placenta expressed	1	0	1			AutG55799	CACNA2D3
											AutG613037	LOC613037	16p11.2	-	4	8	2			AutG23476	BRD4	19p13.1	bromodomain containing 4	2	1														AutG123263	MTFMT	15q22.31	mitochondrial methionyl-tRNA formyltransferase	1	0	1			AutG2335	FN1
											AutG54456	MOV10L1	22q13.33	Mov10l1, Moloney leukemia virus 10-like 1, homolog (mouse)	4	6	2			AutG84856	LOC84856	10q11.21	-	2	1														AutG51434	ANAPC7	12q24.11	anaphase promoting complex subunit 7	1	0	1			AutG667	DST
											AutG92595	ZNF764	16p11.2	zinc finger protein 764	4	0	2			AutG84127	RUNDC2A	16p13.13	RUN domain containing 2A	3	1														AutG10013	HDAC6	Xp11.23	histone deacetylase 6	1	0	1			AutG5796	PTPRK
											AutG339456	TMEM52	1p36.33	transmembrane protein 52	2	4	2			AutG646174	C16orf90	16p13.3	chromosome 16 open reading frame 90	2	1														AutG8120	AP3B2	15q	adaptor-related protein complex 3, beta 2 subunit	1	0	1			AutG1577	CYP3A5
											AutG79648	MCPH1	8p23.1	microcephalin 1	2	4	2			AutG375616	KCP	7q32.1	kielin/chordin-like protein	3	1														AutG10766	TOB2	22q13.2	transducer of ERBB2, 2	1	0	1			AutG27152	INTU
											AutG79001	VKORC1	16p11.2	vitamin K epoxide reductase complex, subunit 1	4	0	2			AutG23145	SSPO	7q36.1	SCO-spondin homolog (Bos taurus)	2	1														AutG5796	PTPRK	6q22.2-q22.3	protein tyrosine phosphatase, receptor type, K	1	0	1			AutG2051	EPHB6
											AutG6799	SULT1A2	16p12.1	sulfotransferase family, cytosolic, 1A, phenol-preferring, member 2	4	0	2			AutG401827	MSLNL	16p13.3	mesothelin-like	2	1														AutG80312	TET1	10q21	tet oncogene 1	1	0	1			AutG85236	HIST1H2BK
											AutG25774	GSTTP1	22q12	glutathione S-transferase theta pseudogene 1	3	2	2			AutG79228	THOC6	16p13.3	THO complex 6 homolog (Drosophila)	2	1														AutG160760	PPTC7	12q24.11	PTC7 protein phosphatase homolog (S. cerevisiae)	1	0	1			AutG8985	PLOD3
											AutG157695	C8orf42	8p23.3	chromosome 8 open reading frame 42	3	3	2			AutG8131	NPRL3	16p13.3	nitrogen permease regulator-like 3 (S. cerevisiae)	2	1														AutG9325	TRIP4	15q22.31	thyroid hormone receptor interactor 4	1	0	1			AutG26040	SETBP1
											AutG388242	LOC388242	16p11.2	-	4	8	2			AutG55303	GIMAP4	7q36.1	GTPase, IMAP family member 4	2	1														AutG146433	IL34	16q22.1	interleukin 34	1	0	1			AutG3431	SP110
											AutG606551	UBE2MP1	16p11.2	ubiquitin-conjugating enzyme E2M pseudogene 1	4	2	2			AutG79652	TMEM204	16p13.3	transmembrane protein 204	2	1														AutG404636	FAM45A	10q25	family with sequence similarity 45, member A	1	0	1			AutG3787	KCNS1
											AutG1339	COX6A2	16p	cytochrome c oxidase subunit VIa polypeptide 2	4	1	2			AutG55131	RBM28	7q32.1	RNA binding motif protein 28	3	1														AutG79829	NAA40	11q13.1	N(alpha)-acetyltransferase 40, NatD catalytic subunit, homolog (S. cerevisiae)	1	0	1			AutG2572	GAD2
											AutG55687	TRMU	22q13	tRNA 5-methylaminomethyl-2-thiouridylate methyltransferase	3	2	2			AutG10994	ILVBL	19p13.1	ilvB (bacterial acetolactate synthase)-like	2	1														AutG51205	ACP6	1q21	acid phosphatase 6, lysophosphatidic	1	0	1			AutG6840	SVIL
											AutG8511	MMP23A	1p36.33	matrix metallopeptidase 23A (pseudogene)	2	4	2			AutG859	CAV3	3p25	caveolin 3	3	1														AutG8554	PIAS1	15q	protein inhibitor of activated STAT, 1	1	0	1			AutG57209	ZNF248
											AutG1731	2013-09-01	16p11.1	septin 1	4	1	2			AutG390664	C1QTNF8	16p13.3	C1q and tumor necrosis factor related protein 8	2	1														AutG84301	DDI2	1p36.21	DNA-damage inducible 1 homolog 2 (S. cerevisiae)	1	0	1			AutG9363	RAB33A
											AutG260434	PYDC1	16p11.2	PYD (pyrin domain) containing 1	4	1	2			AutG26095	PTPN20B	10q11.22	protein tyrosine phosphatase, non-receptor type 20B	2	1														AutG23096	IQSEC2	Xp11.22	IQ motif and Sec7 domain 2	1	0	1			AutG9117	SEC22C
											AutG6524	SLC5A2	16p12-p11	solute carrier family 5 (sodium/glucose cotransporter), member 2	4	1	2			AutG509	ATP5C1	10p15.1	ATP synthase, H+ transporting, mitochondrial F1 complex, gamma polypeptide 1	3	1														AutG8452	CUL3	2q36.2	cullin 3	1	0	1			AutG10451	VAV3
											AutG26471	NUPR1	16p11.2	nuclear protein, transcriptional regulator, 1	4	0	2			AutG976	CD97	19p13	CD97 molecule	2	1														AutG2664	GDI1	Xq28	GDP dissociation inhibitor 1	1	0	1			AutG60492	CCDC90B
											AutG146542	ZNF688	16p11.2	zinc finger protein 688	4	0	2			AutG752014	CEMP1	16p13.3	cementum protein 1	2	1														AutG30011	SH3KBP1	Xp22.1-p21.3	SH3-domain kinase binding protein 1	1	0	1			AutG2632	GBE1
											AutG6634	SNRPD3	22q11.23	small nuclear ribonucleoprotein D3 polypeptide 18kDa	3	3	2			AutG283659	PRTG	15q21.3	protogenin	2	1														AutG1213	CLTC	17q11-qter	clathrin, heavy chain (Hc)	1	0	1			AutG6383	SDC2
											AutG440836	ODF3B	22q13.33	outer dense fiber of sperm tails 3B	4	4	2			AutG117579	RLN3	19p13.2	relaxin 3	2	1														AutG10319	LAMC3	9q31-q34	laminin, gamma 3	1	0	1			AutG7852	CXCR4
											AutG79811	SLTM	15q22.1	SAFB-like, transcription modulator	2	2	1			AutG441666	LOC441666	10q11.21	-	2	1														AutG5133	PDCD1	2q37.3	programmed cell death 1	1	0	1			AutG84516	DCTN5
											AutG778	CACNA1F	Xp11.23	calcium channel, voltage-dependent, L type, alpha 1F subunit	2	3	1			AutG254528	C16orf73	16p13.3	chromosome 16 open reading frame 73	2	1														AutG345	APOC3	11q23.1-q23.2	apolipoprotein C-III	1	0	1			AutG6925	TCF4
											AutG8242	KDM5C	Xp11.22-p11.21	lysine (K)-specific demethylase 5C	2	0	1			AutG374618	TEX9	15q21.3	testis expressed 9	2	1														AutG5141	PDE4A	19p13.2	phosphodiesterase 4A, cAMP-specific	1	0	1			AutG57595	PDZD4
											AutG23362	PSD3	8p21.3	pleckstrin and Sec7 domain containing 3	2	2	1			AutG26156	RSL1D1	16p13.13	ribosomal L1 domain containing 1	3	1														AutG57649	PHF12	17q11.2	PHD finger protein 12	1	0	1			AutG1523	CUX1
											AutG6095	RORA	15q22.2	RAR-related orphan receptor A	2	1	1			AutG65990	FAM173A	16p13.3	family with sequence similarity 173, member A	2	1														AutG285527	FRYL	4p11	FRY-like	1	0	1			AutG7690	ZNF131
											AutG7076	TIMP1	Xp11.3-p11.23	TIMP metallopeptidase inhibitor 1	2	0	1			AutG401399	PRRT4	7q32.1	proline-rich transmembrane protein 4	3	1														AutG6261	RYR1	19q13.1	ryanodine receptor 1 (skeletal)	1	0	1			AutG23503	ZFYVE26
											AutG8911	CACNA1I	22q13.1	calcium channel, voltage-dependent, T type, alpha 1I subunit	2	0	1			AutG117166	WFIKKN1	16p13.3	WAP, follistatin/kazal, immunoglobulin, kunitz and netrin domain containing 1	2	1														AutG1123	CHN1	2q31.1	chimerin (chimaerin) 1	1	0	1			AutG10553	HTATIP2
											AutG3750	KCND1	Xp11.23	potassium voltage-gated channel, Shal-related subfamily, member 1	2	3	1			AutG5910	RAP1GDS1	4q23-q25	RAP1, GTP-GDP dissociation stimulator 1	2	1														AutG29800	ZDHHC1	16q22.1	zinc finger, DHHC-type containing 1	1	0	1			AutG187	AGTRL1
											AutG10013	HDAC6	Xp11.23	histone deacetylase 6	2	3	1			AutG89941	RHOT2	16p13.3	ras homolog gene family, member T2	2	1														AutG25886	POC1A	3p21.2	POC1 centriolar protein homolog A (Chlamydomonas)	1	0	1			AutG29970	SCHIP1
											AutG23096	IQSEC2	Xp11.22	IQ motif and Sec7 domain 2	2	0	1			AutG93587	RG9MTD2	4q23	RNA (guanine-9-) methyltransferase domain containing 2	2	1														AutG288	ANK3	10q21	ankyrin 3, node of Ranvier (ankyrin G)	1	0	1			AutG129804	FLJ37440
											AutG56850	GRIPAP1	Xp11	GRIP1 associated protein 1	2	3	1			AutG51005	AMDHD2	16p13.3	amidohydrolase domain containing 2	2	1														AutG10213	PSMD14	2q24.2	proteasome (prosome, macropain) 26S subunit, non-ATPase, 14	1	0	1			AutG7025	NR2F1
											AutG6853	SYN1	Xp11.23	synapsin I	2	0	1			AutG54862	CC2D1A	19p13.12	coiled-coil and C2 domain containing 1A	2	1														AutG54913	RPP25	15q24.2	ribonuclease P/MRP 25kDa subunit	1	0	1			AutG9024	BRSK2
											AutG158	ADSL	22q13.1|22q13.2	adenylosuccinate lyase	2	2	1			AutG9093	DNAJA3	16p13.3	DnaJ (Hsp40) homolog, subfamily A, member 3	2	1														AutG6990	DYNLT3	Xp21	dynein, light chain, Tctex-type 3	1	0	1			AutG6400	SEL1L
											AutG92745	SLC38A5	Xp11.23	solute carrier family 38, member 5	2	3	1			AutG90379	DCAF15	19p13.12	DDB1 and CUL4 associated factor 15	2	1														AutG1605	DAG1	3p21	dystroglycan 1 (dystrophin-associated glycoprotein 1)	1	0	1			AutG81579	PLA2G12A
											AutG54328	GPR173	Xp11	G protein-coupled receptor 173	2	0	1			AutG391343	C2orf90	2p25.3	chromosome 2 open reading frame 90	2	1														AutG1501	CTNND2	5p15.2	catenin (cadherin-associated protein), delta 2 (neural plakophilin-related arm-repeat protein)	1	0	1			AutG492	ATP2B3
											AutG89801	PPP1R3F	Xp11.23	protein phosphatase 1, regulatory (inhibitor) subunit 3F	2	3	1			AutG4968	OGG1	3p26.2	8-oxoguanine DNA glycosylase	3	1														AutG8532	CPZ	4p16.1	carboxypeptidase Z	1	0	1			AutG222223	KIAA1324L
											AutG2245	FGD1	Xp11.21	FYVE, RhoGEF and PH domain containing 1	2	0	1			AutG9080	CLDN9	16p13.3	claudin 9	2	1														AutG10302	SNAPC5	15q22.31	small nuclear RNA activating complex, polypeptide 5, 19kDa	1	0	1			AutG57685	CACHD1
											AutG65267	WNK3	Xp11.22	WNK lysine deficient protein kinase 3	2	1	1			AutG155038	GIMAP8	7q36.1	GTPase, IMAP family member 8	2	1														AutG63891	RNF123	3p24.3	ring finger protein 123	1	0	1			AutG23157	2013-09-06
											AutG3605	IL17A	6p12	interleukin 17A	2	0	1			AutG26063	DECR2	16p13.3	2,4-dienoyl CoA reductase 2, peroxisomal	2	1														AutG1577	CYP3A5	7q21.1	cytochrome P450, family 3, subfamily A, polypeptide 5	1	0	1			AutG84707	BEX2
											AutG22941	SHANK2	11q13.2	SH3 and multiple ankyrin repeat domains 2	2	3	1			AutG10270	AKAP8	19p13.1	A kinase (PRKA) anchor protein 8	2	1														AutG55015	PRPF39	14q21.2	PRP39 pre-mRNA processing factor 39 homolog (S. cerevisiae)	1	0	1			AutG27018	NGFRAP1
											AutG2675	GFRA2	8p21.3	GDNF family receptor alpha 2	2	1	1			AutG83886	PRSS27	16p13.3	protease, serine 27	2	1														AutG5663	PSEN1	14q24.3	presenilin 1	1	0	1			AutG493	ATP2B2
											AutG4741	NEFM	8p21	neurofilament, medium polypeptide	2	1	1			AutG151242	PPP1R1C	2q31.3	protein phosphatase 1, regulatory (inhibitor) subunit 1C	2	1														AutG205147	FAM123C	2q21.1	family with sequence similarity 123C	1	0	1			AutG84168	ANTXR1
											AutG203190	LGI3	8p21.3	leucine-rich repeat LGI family, member 3	2	1	1			AutG8453	CUL2	10p11.21	cullin 2	2	1														AutG23301	EHBP1	2p15	EH domain binding protein 1	1	0	1			AutG162394	SLFN5
											AutG145773	FAM81A	15q22.2	family with sequence similarity 81, member A	2	3	1			AutG5979	RET	10q11.2	ret proto-oncogene	2	1														AutG54106	TLR9	3p21.3	toll-like receptor 9	1	0	1			AutG2564	GABRE
											AutG8795	TNFRSF10B	8p22-p21	tumor necrosis factor receptor superfamily, member 10b	2	1	1			AutG7587	ZNF37A	10p11.2	zinc finger protein 37A	2	1														AutG51439	FAM8A1	6p23	family with sequence similarity 8, member A1	1	0	1			AutG5142	PDE4B
											AutG771	CA12	15q22	carbonic anhydrase XII	2	1	1			AutG56852	RAD18	3p25-p24	RAD18 homolog (S. cerevisiae)	3	1														AutG2334	AFF2	Xq28	AF4/FMR2 family, member 2	1	0	1			AutG6262	RYR2
											AutG6542	SLC7A2	8p22-p21.3	solute carrier family 7 (cationic amino acid transporter, y+ system), member 2	2	1	1			AutG7023	TFAP4	16p13	transcription factor AP-4 (activating enhancer binding protein 4)	2	1														AutG2956	MSH6	2p16	mutS homolog 6 (E. coli)	1	0	1			AutG5547	PRCP
											AutG9796	PHYHIP	8p21.3	phytanoyl-CoA 2-hydroxylase interacting protein	2	1	1			AutG7177	TPSAB1	16p13.3	tryptase alpha/beta 1	2	1														AutG23060	ZNF609	15q22.31	zinc finger protein 609	1	0	1			AutG8997	KALRN
											AutG4747	NEFL	8p21	neurofilament, light polypeptide	2	1	1			AutG157769	FAM91A1	8q24.13	family with sequence similarity 91, member A1	3	1														AutG4947	OAZ2	15q22.31	ornithine decarboxylase antizyme 2	1	0	1			AutG2130	EWSR1
											AutG137868	SGCZ	8p22	sarcoglycan, zeta	2	2	1			AutG4547	MTTP	4q24	microsomal triglyceride transfer protein	2	1														AutG11132	CAPN10	2q37.3	calpain 10	1	0	1			AutG27148	STK36
											AutG302	ANXA2	15q22.2	annexin A2	2	1	1			AutG89958	C9orf140	9q34.3	chromosome 9 open reading frame 140	3	1														AutG192286	HIGD2A	5q35.2	HIG1 hypoxia inducible domain family, member 2A	1	0	1			AutG55885	LMO3
											AutG1808	DPYSL2	8p22-p21	dihydropyrimidinase-like 2	2	1	1			AutG381	ARF5	7q31.3	ADP-ribosylation factor 5	3	1														AutG83604	TMEM47	Xp11.4	transmembrane protein 47	1	0	1			AutG2778	GNAS
											AutG2185	PTK2B	8p21.1	PTK2B protein tyrosine kinase 2 beta	2	0	1			AutG51705	EMCN	4q24	endomucin	2	1														AutG54552	GNL3L	Xp11.22	guanine nucleotide binding protein-like 3 (nucleolar)-like	1	0	1			AutG116442	RAB39B
											AutG54832	VPS13C	15q22.2	vacuolar protein sorting 13 homolog C (S. cerevisiae)	2	1	1			AutG54932	EXD3	9q34.3	exonuclease 3'-5' domain containing 3	3	1														AutG26280	IL1RAPL2	Xq22	interleukin 1 receptor accessory protein-like 2	1	0	1			AutG5099	PCDH7
											AutG51312	SLC25A37	8p21.2	solute carrier family 25, member 37	2	1	1			AutG55692	LUC7L	16p13.3	LUC7-like (S. cerevisiae)	2	1														AutG51268	PIPOX	17q11.2	pipecolic acid oxidase	1	0	1			AutG54596	L1TD1
											AutG10174	SORBS3	8p21.3	sorbin and SH3 domain containing 3	2	1	1			AutG10555	AGPAT2	9q34.3	1-acylglycerol-3-phosphate O-acyltransferase 2 (lysophosphatidic acid acyltransferase, beta)	3	1														AutG2195	FAT1	4q35	FAT tumor suppressor homolog 1 (Drosophila)	1	0	1			AutG112476	PRRT2
											AutG637	BID	22q11.1	BH3 interacting domain death agonist	3	0	1			AutG84103	C4orf17	4q23	chromosome 4 open reading frame 17	2	1														AutG57096	RPGRIP1	14q11	retinitis pigmentosa GTPase regulator interacting protein 1	1	0	1			AutG10458	BAIAP2
											AutG9133	CCNB2	15q22.2	cyclin B2	2	2	1			AutG26086	GPSM1	9q34.3	G-protein signaling modulator 1	3	1														AutG347731	LRRTM3	10q21.3	leucine rich repeat transmembrane neuronal 3	1	0	1			AutG3745	KCNB1
											AutG526	ATP6V1B2	8p21.3	ATPase, H+ transporting, lysosomal 56/58kDa, V1 subunit B2	2	3	1			AutG84933	C8orf76	8q24.13	chromosome 8 open reading frame 76	3	1														AutG126859	C1orf125	1q25.2	chromosome 1 open reading frame 125	1	0	1			AutG390535	GOLGA8E
											AutG649	BMP1	8p21.3	bone morphogenetic protein 1	2	1	1			AutG100188949	LOC100188949	13q12.3	-	2	1														AutG8239	USP9X	Xp11.4	ubiquitin specific peptidase 9, X-linked	1	0	1			AutG642	BLMH
											AutG8793	TNFRSF10D	8p21	tumor necrosis factor receptor superfamily, member 10d, decoy with truncated death domain	2	1	1			AutG130	ADH6	4q23	alcohol dehydrogenase 6 (class V)	2	1														AutG9768	KIAA0101	15q22.31	KIAA0101	1	0	1			AutG9993	DGCR2
											AutG541565	C8orf58	8p21	chromosome 8 open reading frame 58	2	1	1			AutG7581	ZNF33A	10p11.2	zinc finger protein 33A	2	1														AutG4168	MCF2	Xq27	MCF.2 cell line derived transforming sequence	1	0	1			AutG3105	HLA-A
											AutG4481	MSR1	8p22	macrophage scavenger receptor 1	2	2	1			AutG64101	LRRC4	7q31.3	leucine rich repeat containing 4	3	1														AutG3654	IRAK1	Xq28	interleukin-1 receptor-associated kinase 1	1	0	1			AutG7332	UBE2L3
											AutG57604	C8orf79	8p22	chromosome 8 open reading frame 79	2	1	1			AutG5047	PAEP	9q34	progestagen-associated endometrial protein	3	1														AutG9220	TIAF1	17q11.2	TGFB1-induced anti-apoptotic factor 1	1	0	1			AutG5743	PTGS2
											AutG427	ASAH1	8p22	N-acylsphingosine amidohydrolase (acid ceramidase) 1	2	1	1			AutG6511	SLC1A6	19p13.12	solute carrier family 1 (high affinity aspartate/glutamate transporter), member 6	2	1														AutG150353	DNAJB7	22q13.2	DnaJ (Hsp40) homolog, subfamily B, member 7	1	0	1			AutG25787	DGCR9
											AutG10863	ADAM28	8p21.2	ADAM metallopeptidase domain 28	2	1	1			AutG283870	C16orf79	16p13.3	chromosome 16 open reading frame 79	2	1														AutG7644	ZNF91	19p12	zinc finger protein 91	1	0	1			AutG23753	SDF2L1
											AutG54778	RNF111	15q21	ring finger protein 111	2	2	1			AutG240	ALOX5	10q11.2	arachidonate 5-lipoxygenase	2	1														AutG3356	HTR2A	13q14-q21	5-hydroxytryptamine (serotonin) receptor 2A	1	1	1			AutG4843	NOS2
											AutG11178	LZTS1	8p22	leucine zipper, putative tumor suppressor 1	2	2	1			AutG115	ADCY9	16p13.3	adenylate cyclase 9	2	1														AutG9468	PCYT1B	Xp22.11	phosphate cytidylyltransferase 1, choline, beta	1	0	1			AutG3053	SERPIND1
											AutG7991	TUSC3	8p22	tumor suppressor candidate 3	2	2	1			AutG9742	IFT140	16p13.3	intraflagellar transport 140 homolog (Chlamydomonas)	2	1														AutG4193	MDM2	12q14.3-q15	Mdm2 p53 binding protein homolog (mouse)	1	0	1			AutG56666	PANX2
											AutG148	ADRA1A	8p21.2	adrenergic, alpha-1A-, receptor	2	1	1			AutG389816	LRRC26	9q34.3	leucine rich repeat containing 26	3	1														AutG57282	SLC4A10	2q23-q24	solute carrier family 4, sodium bicarbonate transporter, member 10	1	0	1			AutG91316	LOC91316
											AutG79873	NUDT18	8p21.3	nudix (nucleoside diphosphate linked moiety X)-type motif 18	2	1	1			AutG4126	MANBA	4q22-q25	mannosidase, beta A, lysosomal	2	1														AutG16	AARS	16q22	alanyl-tRNA synthetase	1	0	1			AutG400916	CHCHD10
											AutG79664	NARG2	15q22.2	NMDA receptor regulated 2	2	1	1			AutG26538	OR10H2	19p13.1	olfactory receptor, family 10, subfamily H, member 2	2	1														AutG9535	GMFG	19q13.2	glia maturation factor, gamma	1	0	1			AutG199990	C1orf86
											AutG23786	BCL2L13	22q11.1	BCL2-like 13 (apoptosis facilitator)	3	0	1			AutG10807	SDCCAG3	9q34.3	serologically defined colon cancer antigen 3	3	1														AutG9699	RIMS2	8q22.3	regulating synaptic membrane exocytosis 2	1	0	1			AutG2563	GABRD
											AutG5157	PDGFRL	8p22-p21.3	platelet-derived growth factor receptor-like	2	1	1			AutG11244	ZHX1	8q24.13	zinc fingers and homeoboxes 1	3	1														AutG26960	NBEA	13q13	neurobeachin	1	0	1			AutG2952	GSTT1
											AutG55806	HR	8p21.2	hairless homolog (mouse)	2	1	1			AutG8536	CAMK1	3p25.3	calcium/calmodulin-dependent protein kinase I	3	1														AutG11188	NISCH	3p21.1	nischarin	1	0	1			AutG23523	CABIN1
											AutG27443	CECR2	22q11.2	cat eye syndrome chromosome region, candidate 2	3	1	1			AutG283951	C16orf91	16p13.3	chromosome 16 open reading frame 91	2	1														AutG836	CASP3	4q34	caspase 3, apoptosis-related cysteine peptidase	1	0	1			AutG95681	TSGA14
											AutG64236	PDLIM2	8p21.2	PDZ and LIM domain 2 (mystique)	2	1	1			AutG79841	AGBL2	11p11.2	ATP/GTP binding protein-like 2	2	1														AutG6767	ST13	22q13.2	suppression of tumorigenicity 13 (colon carcinoma) (Hsp70 interacting protein)	1	0	1			AutG729993	SHISA9
											AutG6781	STC1	8p21-p11.2	stanniocalcin 1	2	1	1			AutG22944	KIN	10p15-p14	KIN, antigenic determinant of recA protein homolog (mouse)	3	1														AutG51427	ZNF107	7q11.2	zinc finger protein 107	1	0	1			AutG9874	TLK1
											AutG203069	R3HCC1	8p21.3	R3H domain and coiled-coil containing 1	2	1	1			AutG137209	ZNF572	8q24.13	zinc finger protein 572	3	1														AutG55160	ARHGEF10L	1p36.13	Rho guanine nucleotide exchange factor (GEF) 10-like	1	0	1			AutG3543	IGLL1
											AutG145741	C2CD4A	15q22.2	C2 calcium-dependent domain containing 4A	2	1	1			AutG11236	RNF139	8q24	ring finger protein 139	3	1														AutG23389	MED13L	12q24.21	mediator complex subunit 13-like	1	0	1			AutG9647	PPM1F
											AutG1135	CHRNA2	8p21	cholinergic receptor, nicotinic, alpha 2 (neuronal)	2	0	1			AutG119016	AGAP4	10q11.22	ArfGAP with GTPase domain, ankyrin repeat and PH domain 4	2	1														AutG6734	SRPR	11q24.2	signal recognition particle receptor (docking protein)	1	0	1			AutG5465	PPARA
											AutG2958	GTF2A2	15q22.2	general transcription factor IIA, 2, 12kDa	2	2	1			AutG23581	CASP14	19p13.1	caspase 14, apoptosis-related cysteine peptidase	2	1														AutG56606	SLC2A9	4p16.1	solute carrier family 2 (facilitated glucose transporter), member 9	1	0	1			AutG1120	CHKB
											AutG366	AQP9	15q	aquaporin 9	2	1	1			AutG312	ANXA13	8q24.13	annexin A13	3	1														AutG11276	SYNRG	17q12	synergin, gamma	1	0	1			AutG22928	SEPHS2
											AutG6440	SFTPC	8p21	surfactant protein C	2	1	1			AutG58986	TMEM8A	16p13.3	transmembrane protein 8A	2	1														AutG196441	ZFC3H1	12q21.1	zinc finger, C3H1-type containing	1	0	1			AutG148252	DIRAS1
											AutG388125	C2CD4B	15q22.2	C2 calcium-dependent domain containing 4B	2	1	1			AutG7727	ZNF174	16p13.3	zinc finger protein 174	2	1														AutG5598	MAPK7	17p11.2	mitogen-activated protein kinase 7	1	0	1			AutG7184	HSP90B1
											AutG5108	PCM1	8p22-p21.3	pericentriolar material 1	2	1	1			AutG84449	ZNF333	19p13	zinc finger protein 333	2	1														AutG64854	USP46	4q12	ubiquitin specific peptidase 46	1	0	1			AutG64782	AEN
											AutG529	ATP6V1E1	22pter-q11.2|22q11.1	ATPase, H+ transporting, lysosomal 31kDa, V1 subunit E1	3	0	1			AutG56654	NPDC1	9q34.3	neural proliferation, differentiation and control, 1	3	1														AutG27352	SGSM3	22q13.1-q13.2	small G protein signaling modulator 3	1	0	1			AutG26353	HSPB8
											AutG51065	RPS27L	15q22.2	ribosomal protein S27-like	2	1	1			AutG611	OPN1SW	7q32.1	opsin 1 (cone pigments), short-wave-sensitive	3	1														AutG2033	EP300	22q13.2	E1A binding protein p300	1	0	1			AutG23022	PALLD
											AutG27023	FOXB1	15q22	forkhead box B1	2	1	1			AutG652995	UCA1	19p13.12	urothelial cancer associated 1 (non-protein coding)	2	1														AutG27246	RNF115	1q21.1	ring finger protein 115	1	0	1			AutG348840	LOC348840
											AutG4824	NKX3-1	8p21	NK3 homeobox 1	2	1	1			AutG80178	C16orf59	16p13.3	chromosome 16 open reading frame 59	2	1														AutG54934	C12orf41	12q13.11	chromosome 12 open reading frame 41	1	0	1			AutG5204	PFDN5
											AutG55670	PEX26	22q11.21	peroxisomal biogenesis factor 26	3	0	1			AutG4851	NOTCH1	9q34.3	notch 1	3	1														AutG56850	GRIPAP1	Xp11	GRIP1 associated protein 1	1	0	1			AutG9790	BMS1
											AutG8794	TNFRSF10C	8p22-p21	tumor necrosis factor receptor superfamily, member 10c, decoy without an intracellular domain	2	1	1			AutG158056	MAMDC4	9q34.3	MAM domain containing 4	3	1														AutG80332	ADAM33	20p13	ADAM metallopeptidase domain 33	1	0	1			AutG3192	HNRNPU
											AutG1960	EGR3	8p23-p21	early growth response 3	2	1	1			AutG340359	KLHL38	8q24.13	kelch-like 38 (Drosophila)	3	1														AutG163223	ZNF676	19p12	zinc finger protein 676	1	0	1			AutG5476	CTSA
											AutG29883	CNOT7	8p22-p21.3	CCR4-NOT transcription complex, subunit 7	2	1	1			AutG398	ARHGDIG	16p13.3	Rho GDP dissociation inhibitor (GDI) gamma	2	1														AutG27152	INTU	4q28.1	inturned planar cell polarity effector homolog (Drosophila)	1	0	1			AutG336	APOA2
											AutG9245	GCNT3	15q21.3	glucosaminyl (N-acetyl) transferase 3, mucin type	2	2	1			AutG9524	TECR	19p13.12	trans-2,3-enoyl-CoA reductase	2	1														AutG8065	CUL5	11q22.3	cullin 5	1	0	1			AutG11122	PTPRT
											AutG27299	ADAMDEC1	8p21.2	ADAM-like, decysin 1	2	1	1			AutG85360	SYDE1	19p13.12	synapse defective 1, Rho GTPase, homolog 1 (C. elegans)	2	1														AutG55366	LGR4	11p14-p13	leucine-rich repeat-containing G protein-coupled receptor 4	1	0	1			AutG3024	HIST1H1A
											AutG8822	FGF17	8p21	fibroblast growth factor 17	2	1	1			AutG100132403	FAM157B	9q34.3	family with sequence similarity 157, member B	3	1														AutG6347	CCL2	17q11.2-q12	chemokine (C-C motif) ligand 2	1	0	1			AutG131583	FAM43A
											AutG340357	LOC340357	8p23.1	-	3	1	1			AutG79412	KREMEN2	16p13.3	kringle containing transmembrane protein 2	2	1														AutG9056	SLC7A7	14q11.2	solute carrier family 7 (cationic amino acid transporter, y+ system), member 7	1	0	1			AutG2242	FES
											AutG23516	SLC39A14	8p21.3	solute carrier family 39 (zinc transporter), member 14	2	1	1			AutG161582	DYX1C1	15q21.3	dyslexia susceptibility 1 candidate 1	2	1														AutG5676	PSG7	19q13.2	pregnancy specific beta-1-glycoprotein 7 (gene/pseudogene)	1	0	1			AutG3695	ITGB7
											AutG51762	RAB8B	15q22.2	RAB8B, member RAS oncogene family	2	1	1			AutG29999	FSCN3	7q31.3	fascin homolog 3, actin-bundling protein, testicular (Strongylocentrotus purpuratus)	3	1														AutG23197	FAF2	5q35.2	Fas associated factor family member 2	1	0	1			AutG9847	KIAA0528
											AutG100192420	FLJ41941	22q11.21	-	3	0	1			AutG3163	HMOX2	16p13.3	heme oxygenase (decycling) 2	2	1														AutG537	ATP6AP1	Xq28	ATPase, H+ transporting, lysosomal accessory protein 1	1	0	1			AutG4145	MATK
											AutG63898	SH2D4A	8p21.2	SH2 domain containing 4A	2	2	1			AutG146330	FBXL16	16p13.3	F-box and leucine-rich repeat protein 16	2	1														AutG66036	MTMR9	8p23-p22	myotubularin related protein 9	1	0	1			AutG1487	CTBP1
											AutG8756	ADAM7	8p21.2	ADAM metallopeptidase domain 7	2	1	1			AutG3185	HNRNPF	10q11.21	heterogeneous nuclear ribonucleoprotein F	2	1														AutG8658	TNKS	8p23.1	tankyrase, TRF1-interacting ankyrin-related ADP-ribose polymerase	1	0	1			AutG6923	TCEB2
											AutG57509	MTUS1	8p22	microtubule associated tumor suppressor 1	2	2	1			AutG6541	SLC7A1	13q12-q14	solute carrier family 7 (cationic amino acid transporter, y+ system), member 1	2	1														AutG79258	MMEL1	1p36	membrane metallo-endopeptidase-like 1	1	0	1			AutG9175	MAP3K13
											AutG54629	FAM63B	15q21.3	family with sequence similarity 63, member B	2	2	1			AutG145781	GCOM1	15q21.3	GRINL1A complex locus	2	1														AutG32	ACACB	12q24.11	acetyl-CoA carboxylase beta	1	0	1			AutG63941	NECAB3
											AutG9046	DOK2	8p21.3	docking protein 2, 56kDa	2	1	1			AutG7627	ZNF75A	16p13.11	zinc finger protein 75a	2	1														AutG10407	SPAG11B	8p23.1	sperm associated antigen 11B	1	0	1			AutG7089	TLE2
											AutG51807	TUBA8	22q11.1	tubulin, alpha 8	3	0	1			AutG55209	SETD5	3p25.3	SET domain containing 5	3	1														AutG51163	DBR1	3q22.3	debranching enzyme homolog 1 (S. cerevisiae)	1	0	1			AutG2783	GNB2
											AutG2267	FGL1	8p22	fibrinogen-like 1	2	1	1			AutG286053	NSMCE2	8q24.13	non-SMC element 2, MMS21 homolog (S. cerevisiae)	3	1														AutG118460	EXOSC6	16q22.1	exosome component 6	1	0	1			AutG10362	HMG20B
											AutG23087	TRIM35	8p21.2	tripartite motif-containing 35	2	0	1			AutG83860	TAF3	10p15.1	TAF3 RNA polymerase II, TATA box binding protein (TBP)-associated factor, 140kDa	3	1														AutG8639	AOC3	17q21	amine oxidase, copper containing 3 (vascular adhesion protein 1)	1	0	1			AutG84446	BRSK1
											AutG91782	CHMP7	8p21.3	CHMP family, member 7	2	1	1			AutG26658	OR7C2	19p13.1	olfactory receptor, family 7, subfamily C, member 2	2	1														AutG6159	RPL29	3p21.3-p21.2	ribosomal protein L29	1	0	1			AutG57198	ATP8B2
											AutG55909	BIN3	8p21.3	bridging integrator 3	2	1	1			AutG57524	CASKIN1	16p13.3	CASK interacting protein 1	2	1														AutG51385	ZNF589	3p21	zinc finger protein 589	1	0	1			AutG25946	ZNF385A
											AutG80005	DOCK5	8p21.2	dedicator of cytokinesis 5	2	1	1			AutG389813	C9orf172	9q34.3	chromosome 9 open reading frame 172	3	1														AutG4886	NPY1R	4q31.3-q32	neuropeptide Y receptor Y1	1	0	1			AutG91947	ARRDC4
											AutG83464	APH1B	15q22.2	anterior pharynx defective 1 homolog B (C. elegans)	2	1	1			AutG360203	GLT6D1	9q34.3	glycosyltransferase 6 domain containing 1	3	1														AutG57611	ISLR2	15q24.1	immunoglobulin superfamily containing leucine-rich repeat 2	1	0	1			AutG1268	CNR1
											AutG286097	EFHA2	8p22	EF-hand domain family, member A2	2	1	1			AutG94107	TMEM203	9q34.3	transmembrane protein 203	3	1														AutG7761	ZNF214	11p15.4	zinc finger protein 214	1	0	1			AutG9788	MTSS1
											AutG661	POLR3D	8q21	polymerase (RNA) III (DNA directed) polypeptide D, 44kDa	2	1	1			AutG55454	CSGALNACT2	10q11.21	chondroitin sulfate N-acetylgalactosaminyltransferase 2	2	1														AutG25864	ABHD14A	3p21.1	abhydrolase domain containing 14A	1	0	1			AutG114770	PGLYRP2
											AutG9583	ENTPD4	8p21.3	ectonucleoside triphosphate diphosphohydrolase 4	2	1	1			AutG81854	MGC3771	16p13.3	-	2	1														AutG57589	KIAA1432	9p24.1	KIAA1432	1	0	1			AutG3827	KNG1
											AutG51201	ZDHHC2	8p22	zinc finger, DHHC-type containing 2	2	1	1			AutG26108	PYGO1	15q21.1	pygopus homolog 1 (Drosophila)	2	1														AutG9758	FRMPD4	Xp22.2	FERM and PDZ domain containing 4	1	0	1			AutG338	APOB
											AutG92483	LDHAL6B	15q22.2	lactate dehydrogenase A-like 6B	2	2	1			AutG9088	PKMYT1	16p13.3	protein kinase, membrane associated tyrosine/threonine 1	2	1														AutG3996	LLGL1	17p11.2	lethal giant larvae homolog 1 (Drosophila)	1	0	1			AutG771	CA12
											AutG157313	CDCA2	8p21.2	cell division cycle associated 2	2	1	1			AutG84522	JAGN1	3p25.2	jagunal homolog 1 (Drosophila)	3	1														AutG4543	MTNR1A	4q35.1	melatonin receptor 1A	1	1	1			AutG124402	FAM100A
											AutG4643	MYO1E	15q21-q22	myosin IE	2	2	1			AutG138162	C9orf116	9q34.3	chromosome 9 open reading frame 116	3	1														AutG22866	CNKSR2	Xp22.12	connector enhancer of kinase suppressor of Ras 2	1	0	1			AutG26524	LATS2
											AutG9	NAT1	8p22	N-acetyltransferase 1 (arylamine N-acetyltransferase)	2	1	1			AutG735301	SNHG9	16p13.3	small nucleolar RNA host gene 9 (non-protein coding)	2	1														AutG84261	FBXW9	19p13.2	F-box and WD repeat domain containing 9	1	0	1			AutG64753	CCDC136
											AutG23039	XPO7	8p21	exportin 7	2	1	1			AutG84891	ZSCAN10	16p13.3	zinc finger and SCAN domain containing 10	2	1														AutG57551	TAOK1	17q11.2	TAO kinase 1	1	0	1			AutG55757	UGGT2
											AutG64641	EBF2	8p21.2	early B-cell factor 2	2	1	1			AutG10422	UBAC1	9q34.3	UBA domain containing 1	3	1														AutG23181	DIP2A	21q22.3	DIP2 disco-interacting protein 2 homolog A (Drosophila)	1	0	1			AutG6542	SLC7A2
											AutG137492	VPS37A	8p22	vacuolar protein sorting 37 homolog A (S. cerevisiae)	2	1	1			AutG126402	CCDC105	19p13.12	coiled-coil domain containing 105	2	1														AutG7008	TEF	22q13|22q13.2	thyrotrophic embryonic factor	1	0	1			AutG121551	BTBD11
											AutG5533	PPP3CC	8p21.3	protein phosphatase 3, catalytic subunit, gamma isozyme	2	1	1			AutG5412	UBL3	13q12-q13	ubiquitin-like 3	2	1														AutG51699	VPS29	12q24	vacuolar protein sorting 29 homolog (S. cerevisiae)	1	0	1			AutG5872	RAB13
											AutG663	BNIP2	15q22.2	BCL2/adenovirus E1B 19kDa interacting protein 2	2	2	1			AutG4992	OR1F1	16p13.3	olfactory receptor, family 1, subfamily F, member 1	2	1														AutG2051	EPHB6	7q33-q35	EPH receptor B6	1	0	1			AutG5360	PLTP
											AutG102	ADAM10	15q2|15q22	ADAM metallopeptidase domain 10	2	2	1			AutG1773	DNASE1	16p13.3	deoxyribonuclease I	2	1														AutG2742	GLRA2	Xp22.1-p21.3	glycine receptor, alpha 2	1	0	1			AutG9727	RAB11FIP3
											AutG114294	LACTB	15q22.1	lactamase, beta	2	1	1			AutG58508	MLL3	7q36.1	myeloid/lymphoid or mixed-lineage leukemia 3	2	1														AutG1544	CYP1A2	15q24.1	cytochrome P450, family 1, subfamily A, polypeptide 2	1	0	1			AutG1837	DTNA
											AutG57553	MICAL3	22q11.21	microtubule associated monoxygenase, calponin and LIM domain containing 3	3	0	1			AutG138311	FAM69B	9q34.3	family with sequence similarity 69, member B	3	1														AutG10010	TANK	2q24-q31	TRAF family member-associated NFKB activator	1	0	1			AutG84803	AGPAT9
											AutG55790	CSGALNACT1	8p21.3	chondroitin sulfate N-acetylgalactosaminyltransferase 1	2	3	1			AutG113230	LOC113230	19p13.12	-	2	1														AutG414325	DEFB103A	8p23	defensin, beta 103A	1	0	1			AutG440270	GOLGA8B
											AutG197003	MGC15885	15q22.2	-	2	1	1			AutG124093	CCDC78	16p13.3	coiled-coil domain containing 78	2	1														AutG51184	GPN3	12q24.11	GPN-loop GTPase 3	1	0	1			AutG23017	FAIM2
											AutG81551	STMN4	8p21.2	stathmin-like 4	2	0	1			AutG4682	NUBP1	16p13.13	nucleotide binding protein 1 (MinD homolog, E. coli)	3	1														AutG53841	CDHR5	11p15.5	cadherin-related family member 5	1	0	1			AutG57799	RAB40C
											AutG64760	FAM160B2	8p21.3	family with sequence similarity 160, member B2	2	1	1			AutG54925	ZNF434	16p13.3	zinc finger protein 434	2	1														AutG2901	GRIK5	19q13.2	glutamate receptor, ionotropic, kainate 5	1	0	1			AutG9796	PHYHIP
											AutG83660	TLN2	15q15-q21	talin 2	2	1	1			AutG283869	NPW	16p13.3	neuropeptide W	2	1														AutG22801	ITGA11	15q23	integrin, alpha 11	1	0	1			AutG10815	CPLX1
											AutG55124	PIWIL2	8p21.3	piwi-like 2 (Drosophila)	2	1	1			AutG51764	GNG13	16p13.3	guanine nucleotide binding protein (G protein), gamma 13	2	1														AutG4486	MST1R	3p21.3	macrophage stimulating 1 receptor (c-met-related tyrosine kinase)	1	0	1			AutG92840	REEP6
											AutG2039	EPB49	8p21.1	erythrocyte membrane protein band 4.9 (dematin)	2	1	1			AutG57585	CRAMP1L	16p13.3	Crm, cramped-like (Drosophila)	2	1														AutG287	ANK2	4q25-q27	ankyrin 2, neuronal	1	0	1			AutG25893	TRIM58
											AutG80346	REEP4	8p21.3	receptor accessory protein 4	2	1	1			AutG30817	EMR2	19p13.1	egf-like module containing, mucin-like, hormone receptor-like 2	2	1														AutG85236	HIST1H2BK	6p21.33	histone cluster 1, H2bk	1	0	1			AutG11228	RASSF8
											AutG26281	FGF20	8p22	fibroblast growth factor 20	2	1	1			AutG4350	MPG	16p13.3	N-methylpurine-DNA glycosylase	2	1														AutG83715	ESPN	1p36.31	espin	1	0	1			AutG51065	RPS27L
											AutG2796	GNRH1	8p21-p11.2	gonadotropin-releasing hormone 1 (luteinizing-releasing hormone)	2	1	1			AutG21	ABCA3	16p13.3	ATP-binding cassette, sub-family A (ABC1), member 3	2	1														AutG84125	LRRIQ1	12q21.31	leucine-rich repeats and IQ motif containing 1	1	0	1			AutG2207	FCER1G
											AutG665	BNIP3L	8p21	BCL2/adenovirus E1B 19kDa interacting protein 3-like	2	1	1			AutG388512	CLEC17A	19p13.12	C-type lectin domain family 17, member A	2	1														AutG374786	EFCAB5	17q11.2	EF-hand calcium binding domain 5	1	0	1			AutG126208	ZNF787
											AutG10687	PNMA2	8p21.2	paraneoplastic antigen MA2	2	1	1			AutG122046	C13orf26	13q12.3	chromosome 13 open reading frame 26	2	1														AutG144406	WDR66	12q24.31	WD repeat domain 66	1	0	1			AutG140576	S100A16
											AutG8797	TNFRSF10A	8p21	tumor necrosis factor receptor superfamily, member 10a	2	1	1			AutG346653	FAM71F2	7q32.1	family with sequence similarity 71, member F2	3	1														AutG51720	UIMC1	5q35.2	ubiquitin interaction motif containing 1	1	0	1			AutG8131	NPRL3
											utG664618	HSP90AB4P	15q22.1	heat shock protein 90kDa alpha (cytosolic), class B member 4 (pseudogene)	2	2	1			AutG79571	GCC1	7q32.1	GRIP and coiled-coil domain containing 1	3	1														AutG254013	C12orf72	12p11.21	chromosome 12 open reading frame 72	1	0	1			AutG57582	KCNT1
											AutG6570	SLC18A1	8p21.3	solute carrier family 18 (vesicular monoamine), member 1	2	3	1			AutG168544	ZNF467	7q36.1	zinc finger protein 467	2	1														AutG54103	PION	7q11.23	pigeon homolog (Drosophila)	1	0	1			AutG4644	MYO5A
											AutG8854	ALDH1A2	15q21.3	aldehyde dehydrogenase 1 family, member A2	2	1	1			AutG9074	CLDN6	16p13.3	claudin 6	2	1														AutG25890	ABI3BP	3q12	ABI family, member 3 (NESH) binding protein	1	0	1			AutG83478	ARHGAP24
											AutG55174	INTS10	8p21.3	integrator complex subunit 10	2	1	1			AutG26140	TTLL3	3p25.3	tubulin tyrosine ligase-like family, member 3	3	1														AutG54014	BRWD1	21q22.2	bromodomain and WD repeat domain containing 1	1	0	1			AutG144363	LYRM5
											AutG10395	DLC1	8p22	deleted in liver cancer 1	2	2	1			AutG286256	LCN12	9q34.3	lipocalin 12	3	1														AutG114788	CSMD3	8q23.3	CUB and Sushi multiple domains 3	1	0	1			AutG7311	UBA52
											AutG23221	RHOBTB2	8p21.3	Rho-related BTB domain containing 2	2	1	1			AutG8529	CYP4F2	19pter-p13.11	cytochrome P450, family 4, subfamily F, polypeptide 2	2	1														AutG285175	UNC80	2q35	unc-80 homolog (C. elegans)	1	0	1			AutG23620	NTSR2
											AutG10361	NPM2	8p21.3	nucleophosmin/nucleoplasmin 2	2	1	1			AutG78987	CRELD1	3p25.3	cysteine-rich with EGF-like domains 1	3	1														AutG504180	DEFB105B	8p23.1	defensin, beta 105B	1	0	1			AutG1040	CDS1
											AutG7168	TPM1	15q22.1	tropomyosin 1 (alpha)	2	1	1			AutG83937	RASSF4	10q11.21	Ras association (RalGDS/AF-6) domain family member 4	2	1														AutG8985	PLOD3	7q22	procollagen-lysine, 2-oxoglutarate 5-dioxygenase 3	1	0	1			AutG4747	NEFL
											AutG4023	LPL	8p22	lipoprotein lipase	2	2	1			AutG10232	MSLN	16p13.3	mesothelin	2	1														AutG10210	TOPORS	9p21	topoisomerase I binding, arginine/serine-rich, E3 ubiquitin protein ligase	1	0	1			AutG8404	SPARCL1
											AutG157310	PEBP4	8p21.3	phosphatidylethanolamine-binding protein 4	2	1	1			AutG375775	PNPLA7	9q34.3	patatin-like phospholipase domain containing 7	3	1														AutG2549	GAB1	4q31.21	GRB2-associated binding protein 1	1	0	1			AutG124936	CYB5D2
											AutG57805	KIAA1967	8p22	KIAA1967	2	1	1			AutG9296	ATP6V1F	7q32	ATPase, H+ transporting, lysosomal 14kDa, V1 subunit F	3	1														AutG26154	ABCA12	2q34	ATP-binding cassette, sub-family A (ABC1), member 12	1	0	1			AutG137868	SGCZ
											AutG54793	KCTD9	8p21.1	potassium channel tetramerisation domain containing 9	2	1	1			AutG63922	CHTF18	16p13.3	CTF18, chromosome transmission fidelity factor 18 homolog (S. cerevisiae)	2	1														AutG9136	RRP9	3p21.2	ribosomal RNA processing 9, small subunit (SSU) processome component, homolog (yeast)	1	0	1			AutG10982	MAPRE2
											AutG10	NAT2	8p22	N-acetyltransferase 2 (arylamine N-acetyltransferase)	2	1	1			AutG399744	LOC399744	10p11.1	-	2	1														AutG25843	MOBKL3	2q33.1	MOB1, Mps One Binder kinase activator-like 3 (yeast)	1	0	1			AutG302	ANXA2
											AutG83733	SLC25A18	22q11.2	solute carrier family 25 (mitochondrial carrier), member 18	3	0	1			AutG81488	GRINL1A	15q22.1	glutamate receptor, ionotropic, N-methyl D-aspartate-like 1A	2	1														AutG57717	PCDHB16	5q31	protocadherin beta 16	1	0	1			AutG57455	REXO1
											AutG4017	LOXL2	8p21.3	lysyl oxidase-like 2	2	1	1			AutG5078	PAX4	7q32	paired box 4	3	1														AutG55777	MBD5	2q23.1	methyl-CpG binding domain protein 5	1	0	1			AutG79706	PRKRIP1
											AutG9108	MTMR7	8p22	myotubularin related protein 7	2	1	1			AutG23015	GOLGA8A	15q11.2	golgin A8 family, member A	3	1														AutG26040	SETBP1	18q21.1	SET binding protein 1	1	0	1			AutG60680	CELF5
											AutG5520	PPP2R2A	8p21.2	protein phosphatase 2, regulatory subunit B, alpha	2	2	1			AutG4734	NEDD4	15q	neural precursor cell expressed, developmentally down-regulated 4	2	1														AutG6853	SYN1	Xp11.23	synapsin I	1	0	1			AutG23770	FKBP8
											AutG9481	SLC25A27	6p12.3	solute carrier family 25, member 27	3	0	1			AutG124220	ZG16B	16p13.3	zymogen granule protein 16 homolog B (rat)	2	1														AutG23167	EFR3A	8q24.22	EFR3 homolog A (S. cerevisiae)	1	0	1			AutG586	BCAT1
											AutG9636	ISG15	1p36.33	ISG15 ubiquitin-like modifier	2	3	1			AutG57465	TBC1D24	16p13.3	TBC1 domain family, member 24	2	1														AutG5754	PTK7	6p21.1-p12.2	PTK7 protein tyrosine kinase 7	1	0	1			AutG257068	PLCXD2
											AutG64061	TSPYL2	Xp11.2	TSPY-like 2	2	0	1			AutG4210	MEFV	16p13.3	Mediterranean fever	2	1														AutG55133	SRBD1	2p21	S1 RNA binding domain 1	1	0	1			AutG23640	HSPBP1
											AutG10231	RCAN2	6p12.3	regulator of calcineurin 2	3	0	1			AutG30812	SOX8	16p13.3	SRY (sex determining region Y)-box 8	2	1														AutG1849	DUSP7	3p21	dual specificity phosphatase 7	1	0	1			AutG6713	SQLE
											AutG85315	PAQR8	6p12.1	progestin and adipoQ receptor family member VIII	2	0	1			AutG83940	TATDN1	8q24.13	TatD DNase domain containing 1	3	1														AutG204962	SLC44A5	1p31.1	solute carrier family 44, member 5	1	0	1			AutG11120	BTN2A1
											AutG55246	CCDC25	8p21.1	coiled-coil domain containing 25	2	0	1			AutG170575	GIMAP1	7q36.1	GTPase, IMAP family member 1	2	1														AutG152330	CNTN4	3p26.3	contactin 4	1	0	1			AutG10188	TNK2
											AutG706	TSPO	22q13.31	translocator protein (18kDa)	3	1	1			AutG390892	OR7A10	19p13.12	olfactory receptor, family 7, subfamily A, member 10	2	1														AutG53833	IL20RB	3q22.3	interleukin 20 receptor beta	1	0	1			AutG399664	MEX3D
											AutG137075	CLDN23	8p23.1	claudin 23	2	0	1			AutG339123	JMJD8	16p13.3	jumonji domain containing 8	2	1														AutG4297	MLL	11q23	myeloid/lymphoid or mixed-lineage leukemia (trithorax homolog, Drosophila)	1	0	1			AutG91304	C19orf6
											AutG5604	MAP2K1	15q22.1-q22.33	mitogen-activated protein kinase kinase 1	2	1	1			AutG440944	LOC440944	3p25.3	-	3	1														AutG2892	GRIA3	Xq25	glutamate receptor, ionotrophic, AMPA 3	1	0	1			AutG51172	NAGPA
											AutG79618	HMBOX1	8p21.1	homeobox containing 1	2	0	1			AutG23162	MAPK8IP3	16p13.3	mitogen-activated protein kinase 8 interacting protein 3	2	1														AutG9618	TRAF4	17q11-q12	TNF receptor-associated factor 4	1	0	1			AutG90338	ZNF160
											AutG9543	IGDCC3	15q22.3-q23	immunoglobulin superfamily, DCC subclass, member 3	2	1	1			AutG3663	IRF5	7q32	interferon regulatory factor 5	3	1														AutG128239	IQGAP3	1q21.3	IQ motif containing GTPase activating protein 3	1	0	1			AutG6187	RPS2
											AutG408	ARRB1	11q13	arrestin, beta 1	2	0	1			AutG440279	UNC13C	15q21.3	unc-13 homolog C (C. elegans)	2	1														AutG2729	GCLC	6p12	glutamate-cysteine ligase, catalytic subunit	1	0	1			AutG10474	TADA3
											AutG91355	LRP5L	22q11.23	low density lipoprotein receptor-related protein 5-like	3	1	1			AutG84231	TRAF7	16p13.3	TNF receptor-associated factor 7	2	1														AutG118442	GPR62	3p21.1	G protein-coupled receptor 62	1	0	1			AutG9919	SEC16A
											AutG1846	DUSP4	8p12-p11	dual specificity phosphatase 4	2	0	1			AutG4854	NOTCH3	19p13.2-p13.1	notch 3	2	1														AutG1816	DRD5	4p16.1	dopamine receptor D5	1	0	1			AutG197	AHSG
											AutG285	ANGPT2	8p23.1	angiopoietin 2	2	1	1			AutG81889	FAHD1	16p13.3	fumarylacetoacetate hydrolase domain containing 1	2	1														AutG50628	GEMIN4	17p13	gem (nuclear organelle) associated protein 4	1	0	1			AutG2257	FGF12
											AutG57801	HES4	1p36.33	hairy and enhancer of split 4 (Drosophila)	2	3	1			AutG91151	TIGD7	16p13.3	tigger transposable element derived 7	2	1														AutG84623	KIRREL3	11q24	kin of IRRE like 3 (Drosophila)	1	0	1			AutG6307	SC4MOL
											AutG203076	C8orf74	8p23.1	chromosome 8 open reading frame 74	2	1	1			AutG3483	IGFALS	16p13.3	insulin-like growth factor binding protein, acid labile subunit	2	1														AutG26234	FBXL5	4p15.32	F-box and leucine-rich repeat protein 5	1	0	1			AutG387357	THEMIS
											AutG348093	RBPMS2	15q22.31	RNA binding protein with multiple splicing 2	2	1	1			AutG7752	ZNF200	16p13.3	zinc finger protein 200	2	1														AutG84836	ABHD14B	3p21.2	abhydrolase domain containing 14B	1	0	1			AutG1808	DPYSL2
											AutG6339	SCNN1D	1p36.3-p36.2	sodium channel, nonvoltage-gated 1, delta	2	3	1			AutG8786	RGS11	16p13.3	regulator of G-protein signaling 11	2	1														AutG57060	PCBP4	3p21	poly(rC) binding protein 4	1	0	1			AutG388325	C17orf87
											AutG27254	CSDC2	22q13.2	cold shock domain containing C2, RNA binding	3	0	1			AutG26157	GIMAP2	7q36.1	GTPase, IMAP family member 2	2	1														AutG3787	KCNS1	20q12	potassium voltage-gated channel, delayed-rectifier, subfamily S, member 1	1	0	1			AutG5803	PTPRZ1
											AutG10809	STARD10	11q13	StAR-related lipid transfer (START) domain containing 10	2	0	1			AutG64170	CARD9	9q34.3	caspase recruitment domain family, member 9	3	1														AutG28981	IFT81	12q24.13	intraflagellar transport 81 homolog (Chlamydomonas)	1	0	1			AutG7862	BRPF1
											AutG51435	SCARA3	8p21	scavenger receptor class A, member 3	2	0	1			AutG146434	ZNF597	16p13.3	zinc finger protein 597	2	1														AutG4987	OPRL1	20q13.33	opiate receptor-like 1	1	0	1			AutG284001	CCDC57
											AutG5905	RANGAP1	22q13	Ran GTPase activating protein 1	3	0	1			AutG9488	PIGB	15q21-q22	phosphatidylinositol glycan anchor biosynthesis, class B	2	1														AutG7982	ST7	7q31.2	suppression of tumorigenicity 7	1	1	1			AutG5873	RAB27A
											AutG91353	IGLL3P	22q11.2|22q11.23	immunoglobulin lambda-like polypeptide 3, pseudogene	3	1	1			AutG339044	PKD1P1	16p13.11	polycystic kidney disease 1 (autosomal dominant) pseudogene 1	2	1														AutG10044	SH2D3C	9q34.11	SH2 domain containing 3C	1	0	1			AutG10447	FAM3C
											AutG3636	INPPL1	11q23	inositol polyphosphate phosphatase-like 1	2	0	1			AutG84264	HAGHL	16p13.3	hydroxyacylglutathione hydrolase-like	2	1														AutG84871	AGBL4	1p33	ATP/GTP binding protein-like 4	1	0	1			AutG401145	FAM190A
											AutG171568	POLR3H	22q13.2	polymerase (RNA) III (DNA directed) polypeptide H (22.9kD)	3	0	1			AutG84331	FAM195A	16p13.3	family with sequence similarity 195, member A	2	1														AutG9778	KIAA0232	4p16.1	KIAA0232	1	0	1			AutG58472	SQRDL
											AutG2002	ELK1	Xp11.2	ELK1, member of ETS oncogene family	2	0	1			AutG608	TNFRSF17	16p13.1	tumor necrosis factor receptor superfamily, member 17	3	1														AutG8001	GLRA3	4q33-q34	glycine receptor, alpha 3	1	0	1			AutG158038	LINGO2
											AutG638	BIK	22q13.31	BCL2-interacting killer (apoptosis-inducing)	3	1	1			AutG5731	PTGER1	19p13.1	prostaglandin E receptor 1 (subtype EP1), 42kDa	2	1														AutG158	ADSL	22q13.1|22q13.2	adenylosuccinate lyase	1	1	1			AutG6434	TRA2B
											AutG7454	WAS	Xp11.4-p11.21	Wiskott-Aldrich syndrome (eczema-thrombocytopenia)	2	3	1			AutG125	ADH1B	4q23	alcohol dehydrogenase 1B (class I), beta polypeptide	2	1														AutG36	ACADSB	10q26.13	acyl-CoA dehydrogenase, short/branched chain	1	0	1			AutG55684	C9orf86
											AutG55893	ZNF395	8p21.1	zinc finger protein 395	2	0	1			AutG645811	CCDC154	16p13.3	coiled-coil domain containing 154	2	1														AutG6792	CDKL5	Xp22	cyclin-dependent kinase-like 5	1	0	1			AutG2769	GNA15
											AutG5368	PNOC	8p21	prepronociceptin	2	0	1			AutG169714	QSOX2	9q34.3	quiescin Q6 sulfhydryl oxidase 2	3	1														AutG53335	BCL11A	2p16.1	B-cell CLL/lymphoma 11A (zinc finger protein)	1	0	1			AutG5864	RAB3A
											AutG1191	CLU	8p21-p12	clusterin	2	0	1			AutG3039	HBA1	16p13.3	hemoglobin, alpha 1	2	1														AutG144715	RAD9B	12q24.11	RAD9 homolog B (S. pombe)	1	0	1			AutG57563	KLHL8
											AutG80115	BAIAP2L2	22q13.1	BAI1-associated protein 2-like 2	2	1	1			AutG84818	IL17RC	3p25.3|3p25.3-p24.1	interleukin 17 receptor C	3	1														AutG9254	CACNA2D2	3p21.3	calcium channel, voltage-dependent, alpha 2/delta subunit 2	1	0	1			AutG7791	ZYX
											AutG9463	PICK1	22q13.1	protein interacting with PRKCA 1	2	1	1			AutG57834	CYP4F11	19p13.1	cytochrome P450, family 4, subfamily F, polypeptide 11	2	1														AutG9542	NRG2	5q23-q33	neuregulin 2	1	0	1			AutG79006	METRN
											AutG3005	H1F0	22q13.1	H1 histone family, member 0	2	0	1			AutG10439	OLFM1	9q34.3	olfactomedin 1	3	1														AutG675	BRCA2	13q12.3	breast cancer 2, early onset	1	0	1			AutG10221	TRIB1
											AutG142678	MIB2	1p36.33	mindbomb homolog 2 (Drosophila)	2	3	1			AutG64788	LMF1	16p13.3	lipase maturation factor 1	2	1														AutG92745	SLC38A5	Xp11.23	solute carrier family 38, member 5	1	0	1			AutG58191	CXCL16
											AutG2222	FDFT1	8p23.1-p22	farnesyl-diphosphate farnesyltransferase 1	2	0	1			AutG114907	FBXO32	8q24.13	F-box protein 32	3	1														AutG10771	ZMYND11	10p14	zinc finger, MYND domain containing 11	1	0	1			AutG23386	NUDCD3
											AutG6642	SNX1	15q22.31	sorting nexin 1	2	1	1			AutG527	ATP6V0C	16p13.3	ATPase, H+ transporting, lysosomal 16kDa, V0 subunit c	2	1														AutG55196	C12orf35	12p11.21	chromosome 12 open reading frame 35	1	0	1			AutG23274	CLEC16A
											AutG3957	LGALS2	22q12-q13|22q13.1	lectin, galactoside-binding, soluble, 2	2	0	1			AutG84572	GNPTG	16p13.3	N-acetylglucosamine-1-phosphate transferase, gamma subunit	2	1														AutG9815	GIT2	12q24.1	G protein-coupled receptor kinase interacting ArfGAP 2	1	0	1			AutG9498	SLC4A8
											AutG8409	UXT	Xp11.23-p11.22	ubiquitously-expressed transcript	2	0	1			AutG55831	TMEM111	3p25.3	transmembrane protein 111	3	1														AutG4133	MAP2	2q34-q35	microtubule-associated protein 2	1	0	1			AutG9322	TRIP10
											AutG57026	PDXP	22cen-q12.3	pyridoxal (pyridoxine, vitamin B6) phosphatase	2	0	1			AutG10212	DDX39	19p13.12	DEAD (Asp-Glu-Ala-Asp) box polypeptide 39	2	1														AutG25834	MGAT4C	12q21	mannosyl (alpha-1,3-)-glycoprotein beta-1,4-N-acetylglucosaminyltransferase, isozyme C (putative)	1	0	1			AutG6282	S100A11
											AutG2350	FOLR2	11q13.3-q13.5	folate receptor 2 (fetal)	2	0	1			AutG643641	ZNF862	7q36.1	zinc finger protein 862	2	1														AutG5226	PGD	1p36.22	phosphogluconate dehydrogenase	1	0	1			AutG8351	HIST1H3D
											AutG55055	ZWILCH	15q22.31	Zwilch, kinetochore associated, homolog (Drosophila)	2	1	1			AutG55505	NOP10	15q14-q15	NOP10 ribonucleoprotein homolog (yeast)	3	1														AutG54328	GPR173	Xp11	G protein-coupled receptor 173	1	0	1			AutG389812	LCN15
											AutG9873	FCHSD2	11q13.4	FCH and double SH3 domains 2	2	0	1			AutG64711	HS3ST6	16p13.3	heparan sulfate (glucosamine) 3-O-sulfotransferase 6	2	1														AutG10788	IQGAP2	5q13.3	IQ motif containing GTPase activating protein 2	1	0	1			AutG83787	ARMC10
											AutG10075	HUWE1	Xp11.22	HECT, UBA and WWE domain containing 1	2	0	1			AutG90861	HN1L	16p13.3	hematological and neurological expressed 1-like	2	1														AutG23077	MYCBP2	13q22	MYC binding protein 2	1	0	1			AutG27347	STK39
											AutG255349	TMEM211	22q11.23	transmembrane protein 211	3	1	1			AutG79903	NAT15	16p13.3	N-acetyltransferase 15 (GCN5-related, putative)	2	1														AutG8777	MPDZ	9p23	multiple PDZ domain protein	1	0	1			AutG6750	SST
											AutG11152	WDR45	Xp11.23	WD repeat domain 45	2	3	1			AutG64386	MMP25	16p13.3	matrix metallopeptidase 25	2	1														AutG53944	CSNK1G1	15q22.1-q22.31	casein kinase 1, gamma 1	1	0	1			AutG55601	DDX60
											AutG468	ATF4	22q13.1	activating transcription factor 4 (tax-responsive enhancer element B67)	2	0	1			AutG377841	ENTPD8	9q34.3	ectonucleoside triphosphate diphosphohydrolase 8	3	1														AutG4665	NAB2	12q13.3	NGFI-A binding protein 2 (EGR1 binding protein 2)	1	0	1			AutG65249	ZSWIM4
											AutG9697	TRAM2	6p21.1-p12	translocation associated membrane protein 2	2	0	1			AutG642273	FAM110C	2p25.3	family with sequence similarity 110, member C	2	1														AutG56169	GSDMC	8q24.21	gasdermin C	1	0	1			AutG4833	NME4
											AutG5935	RBM3	Xp11.2	RNA binding motif (RNP1, RRM) protein 3	2	3	1			AutG90850	ZNF598	16p13.3	zinc finger protein 598	2	1														AutG56136	PCDHA13	5q31	protocadherin alpha 13	1	0	1			AutG54914	KIAA1797
											AutG286133	SCARA5	8p21.1	scavenger receptor class A, member 5 (putative)	2	0	1			AutG780776	FAM18A	16p13.13	family with sequence similarity 18, member A	3	1														AutG9366	RAB9BP1	5q21.2	RAB9B, member RAS oncogene family pseudogene 1	1	0	1			AutG608	TNFRSF17
											AutG400931	LOC400931	22q13.31	-	3	1	1			AutG340348	TSPAN33	7q32.1	tetraspanin 33	3	1														AutG200035	NUDT17	1q21.1	nudix (nucleoside diphosphate linked moiety X)-type motif 17	1	0	1			AutG2185	PTK2B
											AutG157574	FBXO16	8p21.1	F-box protein 16	2	0	1			AutG652276	LOC652276	16p13.3	-	2	1														AutG51816	CECR1	22q11.2	cat eye syndrome chromosome region, candidate 1	1	0	1			AutG5582	PRKCG
											AutG440822	PIWIL3	22q11.23	piwi-like 3 (Drosophila)	3	0	1			AutG55329	MNS1	15q21.3	meiosis-specific nuclear structural 1	2	1														AutG6252	RTN1	14q23.1	reticulon 1	1	0	1			AutG79187	FSD1
											AutG1454	CSNK1E	22q13.1	casein kinase 1, epsilon	2	1	1			AutG574042	SNORA10	16p13.3	small nucleolar RNA, H/ACA box 10	2	1														AutG10159	ATP6AP2	Xp11.4	ATPase, H+ transporting, lysosomal accessory protein 2	1	0	1			AutG9028	RHBDL1
											AutG114327	EFHC1	6p12.3	EF-hand domain (C-terminal) containing 1	2	0	1			AutG124401	ANKS3	16p13.3	ankyrin repeat and sterile alpha motif domain containing 3	2	1														AutG79856	SNX22	15q22.31	sorting nexin 22	1	0	1			AutG7786	MAP3K12
											AutG644128	RPL23AP53	8p23.3	ribosomal protein L23a pseudogene 53	3	0	1			AutG4715	NDUFB9	8q13.3	NADH dehydrogenase (ubiquinone) 1 beta subcomplex, 9, 22kDa	3	1														AutG26166	RGS22	8q22.2	regulator of G-protein signaling 22	1	0	1			AutG54832	VPS13C
											AutG89849	ATG16L2	11q13.4	ATG16 autophagy related 16-like 2 (S. cerevisiae)	2	0	1			AutG85026	C9orf37	9q34.3	chromosome 9 open reading frame 37	3	1														AutG7248	TSC1	9q34	tuberous sclerosis 1	1	0	1			AutG170463	SSBP4
											AutG2543	GAGE1	Xp11.23	G antigen 1	2	3	1			AutG124056	NOXO1	16p13.3	NADPH oxidase organizer 1	2	1														AutG2572	GAD2	10p11.23	glutamate decarboxylase 2 (pancreatic islets and brain, 65kDa)	1	0	1			AutG51614	ERGIC3
											AutG157739	TDH	8p23.1	L-threonine dehydrogenase	2	1	1			AutG6755	SSTR5	16p13.3	somatostatin receptor 5	2	1														AutG6428	SRSF3	6p21	serine/arginine-rich splicing factor 3	1	0	1			AutG5725	PTBP1
											AutG164684	WBP2NL	22q13.2	WBP2 N-terminal like	3	0	1			AutG51162	EGFL7	9q34.3	EGF-like-domain, multiple 7	3	1														AutG197258	FUK	16q22.1	fucokinase	1	0	1			AutG79817	MOBKL2B
											AutG644165	LOC644165	22q11.23	-	3	0	1			AutG84658	EMR3	19p13.1	egf-like module containing, mucin-like, hormone receptor-like 3	2	1														AutG254240	BPIL2	22q12.3	bactericidal/permeability-increasing protein-like 2	1	0	1			AutG79886	C9orf82
											AutG8510	MMP23B	1p36.3	matrix metallopeptidase 23B	2	3	1			AutG70	ACTC1	15q11-q14	actin, alpha, cardiac muscle 1	3	1														AutG132141	IQCF1	3p21.2	IQ motif containing F1	1	0	1			AutG1010	CDH12
											AutG84191	FAM96A	15q22.31	family with sequence similarity 96, member A	2	1	1			AutG132014	IL17RE	3p25.3	interleukin 17 receptor E	3	1																							AutG4616	GADD45B
											AutG63929	XPNPEP3	22q13.2	X-prolyl aminopeptidase (aminopeptidase P) 3, putative	3	0	1			AutG29028	ATAD2	8q24.13	ATPase family, AAA domain containing 2	3	1														AutG26233	FBXL6	8q24.3	F-box and leucine-rich repeat protein 6	1	0	1			AutG166	AES
											AutG11144	DMC1	22q13.1	DMC1 dosage suppressor of mck1 homolog, meiosis-specific homologous recombination (yeast)	2	0	1			AutG138151	NACC2	9q34.3	NACC family member 2, BEN and BTB (POZ) domain containing	3	1														AutG1144	CHRND	2q33-q34	cholinergic receptor, nicotinic, delta	1	0	1			AutG3853	KRT6A
											AutG26807	SNORD43	22q13	small nucleolar RNA, C/D box 43	2	0	1			AutG127	ADH4	4q21-q24|4q22	alcohol dehydrogenase 4 (class II), pi polypeptide	2	1														AutG115330	GPR146	7p22.3	G protein-coupled receptor 146	1	0	1			AutG10225	CD96
[truncated: 1,085 more rows]
[truncated: 5 more columns]

## Sheet: 10 Expression Set GO
Supplementary Table 10. 'Expression' set DAVID 6.7 GO enrichment results
Category	Term	Raw PValue	Benjamini Corrected Pvalue	Genes
[truncated: 90 more rows]

[truncated: 1 more sheets: 11 Inherited Set GO]
